# Supplementary material for: The Transcriptional Cell Atlas of Testis Development in Sheep at Pre-Sexual Maturity
Source: Curr Issues Mol Biol. 2022 Jan 19;44(2):483–97. doi: 10.3390/cimb44020033 (PMC8929108; doi:10.3390/cimb44020033)
Supplement: Supplementary file 1 [file cimb-44-00033-s001.zip]

Archive with 8 entries (8 files):
- Supplementary Figure S1.pdf
- Supplementary Figure S2.pdf
- Supplementary Figure S3.pdf
- Supplementary Table S1.pdf
- Supplementary Table S2.pdf
- Supplementary Table S3.xlsx
- Supplementary Table S4.pdf
- Supplementary Table S5.xlsx
