# Supplementary material for: The Transcriptional Cell Atlas of Testis Development in Sheep at Pre-Sexual Maturity
Source: Curr Issues Mol Biol. 2022 Jan 19;44(2):483–97. doi: 10.3390/cimb44020033 (PMC8929108; doi:10.3390/cimb44020033)
Supplement: Supplementary file 1 [file cimb-44-00033-s001.zip › Supplementary Table S3.xlsx]

## Sheet: HT_3M20_top100_marker_genes
Supplementary Table S3 The list of top 100 marker genes of each cell culster
Unknown		Sertoli		Myoid		Monocytes	Monocytes	Macrophage	Macrophage	Adark	Adark	Leydig	Leydig	Apale	Apal	Dendritic	Dendritic	Endothelial.cell	Endothelial.cell	Smooth.muscle	Smooth.muscle	Leukocytes	Leukocytes	Primary Spermatocytes	Primary.Spermatocytes	Secondary Spermatocytes	Secondary.Spermatocytes	Spermatids	Spermatid
COX3		FATE1		DPT		LOC101114535	LOC101114535	CFD	CFD	COL15A1	COL15A1	PENK	PENK	ZNF280C	ZNF280C	CTSW	CTSW	CA4	CA4	S100A4	S100A4	INSL3	INSL3	RIMS2		KIAA0101	RIMS2	BEX4	BEX4
ATP6		GSTT2B		MYH11		LOC101114285	LOC101114285	CXCL9	CXCL9	THY1	C3H2orf40	COL1A1	COL1A1	CENPF	CENPF	CCL5	CCL5	VWF	VWF	RGS5	RGS5	ERP27	ERP27	EML5		SYCP2	EML5	DHDH	LOC101105892
SNX3		LOC101103584		ACTA2		LOC101109747	NFKBIA	C1QC	C1QC	LAMC3	LAMC3	COL1A2	COL1A2	TKTL1	TKTL1	LOC101120815	LOC101120815	RGCC	RGCC	FAM69C	FAM69C	LOC101109939	LOC101109939	UBE2C	UBE2C	CD24	CD24	CDO1	CDO1
COX2		LOC101105017		COL4A3		CD83	CD83	C1QA	C1QA	TBX3	TBX3	COL3A1	COL3A1	STK31	STK31	LOC101106528	LOC101106528	ABCG2	ABCG2	IGFBP5	IGFBP5	SPC24	TMEM176A	BIRC5	BIRC5	LOC105615865	LOC105615865	RAB17	RAB17
ND2		WBSCR22		OGN		LOC101104661	LOC101104661	C1QB	C1QB	PDGFRB	PDGFRB	AKAP12	AKAP12	BEND4	BEND4	CD3E	CD3E	EHD4	EHD4	RCAN2	RCAN2	CYP17A1	CYP17A1	TOP2A	TOP2A	ATF7IP2	ATF7IP2	CLDN11	CLDN11
ND4		AARD		APOE		ATF3	ATF3	NFKBIA	LOC101109747	EXOSC10	EPHA3	INHBA	INHBA	LOC101102883	LOC101102883	CD3D	XCL1	TM4SF18	TM4SF18	TCAP	TCAP	LOC101116326	LOC101116326	CCNB2	CCNB2	MME	MME	MAP7	MAP7
ARPC3		SOX9		ELN		KLF6	KLF6	LOC101108696	LOC101108696	LAMB1	LAMB1	GSN	GSN	DAZL	DAZL	LOC101113741	LOC101113741	ECSCR	ECSCR	LOC105610454	LOC105610454	TMEM176B	TMEM176B	PRC1	PRC1	NCKAP5	NCKAP5	MYL6B	MYL6B
COX1		PLAC9		PDGFRA		DUSP1	DUSP1	FCGR3A	FCGR3A	POU2F2	DPT	COL5A2	COL5A2	SMC1B	SMC1B	IL2RB	IL2RB	PTPRB	PTPRB	NET1	NET1	LHCGR	LHCGR	CCNB1	CCNB1	FAM184A	FAM184A	GSTT2B	GSTT2B
CYTB		CDO1		JUNB		CXCL8	CXCL8	CTSS	CTSS	CSMD3	CSMD3	ADAM12	ADAM12	LOC101108295	LOC101108295	LOC101122689	LOC101122689	EMCN	EMCN	CLDN10	CLDN10	ALPL	ALPL	BATF3	BATF3	LOC105615685	LOC105615685	PSAT1	PSAT1
ACTB-1		FABP5		NEXN		RGS2	RGS2	LOC101120392	LOC101120392	DCN	DCN	AHNAK	AHNAK	LOC105605644	LOC105605644	LOC105613374	LOC105613374	LMO2	LMO2	PARM1	PARM1	NMB	NMB	DNASE1L3	DNASE1L3	LRP8	LRP8	ALDH1A3	ALDH1A3
LOC101105484		LOC101104563		TPM2		RGS1	RGS1	TYROBP	TYROBP	LAMA2	LAMA2	DCN	DCN	ARL14EPL	ARL14EPL	LOC101107504	LOC101107504	ROBO4	ROBO4	ITGA7	ITGA7	SLITRK4	SLITRK4	NUSAP1	NUSAP1	DEFB112	DEFB112	MAP7D2	MAP7D2
NPC2		TNNI3		WFDC1		PMAIP1	PMAIP1	AIF1	AIF1	LOC106990558	LOC106990558	PCOLCE	PCOLCE	FMR1NB	FMR1NB	CD3G	CD3G	CLEC14A	CLEC14A	NOTCH3	NOTCH3	TM7SF2	TM7SF2	MND1	MND1	WT1	WT1	BCAT2	BCAT2
ATP1B1		BEX4		PDLIM3		HMOX1	HMOX1	CD74	CD74	COL6A1	COL6A1	FLRT2	FLRT2	DDX4	DDX4	CXCL1	CD7	FST	FST	DHRS3	DHRS3	LOC101114790	LOC101114790	CENPW	CENPW	SRGAP3	SRGAP3	HTATIP2	HTATIP2
ITM2B		ABHD11		EPHA3		DUSP2	DUSP2	TMSB4X	TMSB4X	CDH11	CDH11	PMP22	PMP22	MAEL	MAEL	LOC101116388	LOC101116388	ADGRL4	ADGRL4	CPE	CPE	DHCR24	DHCR24	CENPF	CENPF	LOC101115527	LOC101115527	LOC105613745	LOC105613745
MSN		MRPS6		PLPP3		CREM	MAFB	DQA	DQA	RARRES2	RARRES2	LOC101119706	LOC101119706	SOHLH1	SOHLH1	LOC101116896	LOC101116896	MMRN2	MMRN2	SLIT3	SLIT3	PCOLCE2	PCOLCE2	CKAP2	CKAP2	DUSP16	DUSP16	PHGDH	PHGDH
EZR		CITED1		C15H11orf96		ARL5B	ARL5B	FCER1G	FCER1G	PTN	PTN	RBP4	RBP4	LOC101107932	LOC101107932	CD69	CD69	KDR	KDR	OLFML2A	OLFML2A	VGLL3	VGLL3	TYMS	TYMS	SLC5A3	SLC5A3	GATM	GATM
PABPC1		MYL6B		MYLK		SAT1	SAT1	LOC101116099	LOC101116099	GTL2	GTL2	EMP3	EMP3	ELAVL2	ELAVL2	PTPRCAP	PTPRCAP	CALCRL	CALCRL	S100A2	S100A2	PDILT	PDILT	LMNB1	LMNB1	PTPN13	PTPN13	HEBP2	HEBP2
IFNGR2		PHGDH		EDNRA		LOC101112038	LOC101112038	CST3	CST3	SPARCL1	SPARCL1	PI15	PI15	RBMXL2	RBMXL2	LOC105613002	LOC105613002	CDH5	CDH5	LBH	LBH	SYT6	SYT6	DUT	DUT	LOC101115049	LOC101115049	ASB9	ASB9
LOC101106384		TSTD1		LDOC1		KLF2	KLF2	LOC101112038	LOC101112038	MGP	MGP	TPPP3	TPPP3	RBBP8	RBBP8	NKG7	NKG7	CD320	CD320	RASL11A	RASL11A	NTRK1	NTRK1	PTTG1	PTTG1	LOC105608624	LOC105608624	ACY1	ACY1
KIAA1683		INHA		PPP1R14A		RASGEF1B	RASGEF1B	FTH1	FTH1	BGN	BGN	FLRT3	FLRT3	NR6A1	NR6A1	HCST	HCST	CYYR1	CYYR1	DAPL1	DAPL1	CYP11A1	CYP11A1	LOC101103869	LOC101103869	DYX1C1	DYX1C1	PCCB	PCCB
MCL1		MIF		COL27A1		SGK1	SGK1	B2M	B2M	CALD1	CALD1	CD55	CD55	TOMM34	TOMM34	KCNA3	KCNA3	MECOM	MECOM	SH3BGR	SH3BGR	CYP17	CYP17	NUF2	NUF2	DPF3	DPF3	BMI1	SOX9
UBC		GSTM3		CPD		BTG1	BTG1	LOC100101238	LOC100101238	LUM	LUM	LRRC17	LRRC17	HSPA4L	HSPA4L	LOC101110848	LOC101110848	SLC39A14	SLC39A14	SIPA1L2	SIPA1L2	LOC101123419	LOC101123419	CORO1A	CORO1A	TTLL7	TTLL7	EPHX2	EPHX2
CKB-1		PRDX6		NTRK2		SRGN	SRGN	PLAC8	PLAC8	OGN	OGN	OAF	OAF	ZNF280B	ZNF280B	SKAP1	SKAP1	FAM110D	FAM110D	KLHDC8B	KLHDC8B	SMPD3	SMPD3	SLAMF8	SLAMF8	SRPK2	SRPK2	CITED1	CITED1
LOC101108558		HEBP2		LOC101110922		NFKBIZ	NFKBIZ	LOC101109746	LOC101109746	SPTBN1	SPTBN1	LHX9	LHX9	DMRT1	DMRT1	LTB	LTB	LIMCH1	LIMCH1	RGS7BP	RGS7BP	MSMB	MSMB	MAD2L1	MAD2L1	LOC105605895	LOC105605895	INHA	INHA
CTSA		SLC25A4		ACTG2		TNF	TNF	LOC101114849	LOC101114849	IGFBP6	IGFBP6	LOC105616100	LOC105616100	WDHD1	WDHD1	LOC101123290	LOC101123290	EFNA1	EFNA1	FILIP1	FILIP1	FDXR	FDXR	PFN1	PFN1	CADM1	CADM1	AARD	AARD
EIF5		MAP7		GTL2		BTG2	BTG2	LOC101120668	LOC101120668	COL16A1	COL16A1	EBF1	EBF1	CDCA7L	CDCA7L	CD244	CD244	LMCD1	LMCD1	PLN	PLN	LOC101123672	LOC101123672	C1H1orf54	C1H1orf54	PPP1R9A	PPP1R9A	BEX5	BEX5
CALR		BLVRA		ASPN		CD74	CD74	LST1	LST1	EVA1B	EVA1B	ACSM1	ACSM1	PSIP1	PSIP1	HOPX	HOPX	FAM43A	FAM43A	PGM5	PGM5	TMEM97	TMEM97	CST3	CST3	TNFRSF12A	TNFRSF12A	LOC101108193	LOC101108193
PSAP		S100A11		BGN		METRNL	METRNL	C1H1orf54	C1H1orf54	MATN2	MATN2	WNT2B	WNT2B	TEX11	TEX11	IKZF2	IKZF2	ADGRF5	ADGRF5	LOC101111776	LOC101111776	LOC101115476	LOC101115476	LCP1	LCP1	FAM161A	FAM161A	PLAC9	PLAC9
ANXA1		REXO2		SPON1		HERPUD1	HERPUD1	LOC101109907	LOC101109907	SDC2	SDC2	S100A10	S100A10	HMGB3	HMGB3	CD96	CD96	THSD7A	THSD7A	KCNAB1	KCNAB1	DKKL1	DKKL1	IRF8	IRF8	INTU	INTU	PRM1	44443
TXNIP		ATP5J		PHLDA1		DUSP6	DUSP6	DQA-1	DQA-1	OLFML3	OLFML3	WNTB1	ARHGAP20	CRABP1	CRABP1	LOC101114852	LOC101114852	LOC101120395	LOC101120395	CSRP2	CSRP2	LOC101117755	LOC101117755	H2AFZ	H2AFZ	BOD1L1	BOD1L1	RAMP1	RAMP1
SERPINB1		ATOX1		NR2F2		LOC101120392	LOC101120392	LOC101106452	LOC101106452	PDGFRA	PDGFRA	SFRP1	SFRP1	UTP6	UTP6	LOC101116862	LOC101116862	SEMA6A	SEMA6A	FAM107B	FAM107B	OLFML3	OLFML3	LOC106990101	LOC106990101	KIF21A	KIF21A	LOC101103584	LOC101103584
PFN1		PEBP1		IGFBP6		ZC3H12C	ZC3H12C	LOC101105208	LOC101105208	COL4A4	COL4A1	SCARA5	SCARA5	NUDT21	NUDT21	EMB	EMB	FLT1	FLT1	ADIRF	ADIRF	CNN1	CNN1	HMGN2	HMGN2	MYCBP2	MYCBP2	WBSCR22	WBSCR22
LOC105608205		ALDH2		MMP23B		REL	REL	LAPTM5	LAPTM5	IGFBP3	IGFBP3	NRG2	NRG2	FKBP4	FKBP4	RAC2	RAC2	SERTM1	SERTM1	MRVI1	MRVI1	IGFBP2	IGFBP2	HMGB2	HMGB2	ARAP2	ARAP2	CCL25	CCL25
GADD45A		OXT		PTCH1		IER3	IER3	SAT1	SAT1	THBD	THBD	COL4A1	COL4A1	UCHL1	UCHL1	LOC106990658	LOC106990658	S1PR1	S1PR1	TMEM51	TMEM51	EBP	EBP	RAB32	RAB32	LOC105601865	LOC105601865	ABHD4	S100B
PPP1R15A		LOC101111911		APOD		LOC101109746	LOC101109746	LOC101118024	LOC101118024	MMP2	MMP2	CPXM1	CPXM1	MCM4	MCM4	STK17B	STK17B	SLCO2A1	SLCO2A1	C12H1orf21	C12H1orf21	ACSS3	ACSS3	SNX3	SNX3	SYNE2	SYNE2	SLC25A4	SLC25A4
RBBP6		ACY1		IGF2		HSPA8	HSPA8	PLBD1	PLBD1	LRP1	LRP1	FSTL1	FSTL1	HSF2	HSF2	TRAF3IP3	TRAF3IP3	IL33	IL33	JAG1	JAG1	NUCB2	NUCB2	PSMB9	PSMB9	IGFBP5	IGFBP5	FLYWCH2	FLYWCH2
CCNL1		PHB2		TAGLN		PLEK	PLEK	CTSZ	CTSZ	MYH10	MYH10	CCDC80	CCDC80	PLEKHA5	PLEKHA5	LOC105603287	LOC105603287	MFSD2A	MFSD2A	LOC105603284	LOC105603284	LOC101106419	LOC101106419	STMN1	STMN1	LOC105616898	LOC105616898	ABHD11	ABHD11
CMTM7		ASB9		PDLIM1		IL1A	IL1A	PGFS	PGFS	FBN1	FBN1	NRG1	NRG1	RPSA	RPSA	CST7	CST7	SOX17	SOX17	LOC105607326	LOC105607326	MSMO1	MSMO1	RGS10	RGS10	EXOC6	EXOC6	TNNI3	TNNI3
LOC101107908		GAMT		LOC101110855		FAM46A	FAM46A	CXCL16	CXCL16	HSP90B1	HSP90B1	STMN2	STMN2	HERC5	HERC5	PTPN22	PTPN22	EGFL7	EGFL7	PLEKHH3	PLEKHH3	C1S	C1S	CXCL9	CXCL9	P4HA2	P4HA2	AKR1B1	AKR1B1
PPP1R10		BEX5		LUM		PTGER4	PTGER4	RGS10	RGS10	COL6A2	COL6A2	IGFBP6	IGFBP6	LOC101103869	LOC101103869	SIT1	SIT1	LOC101115044	LOC101115044	IGFBP2	IGFBP2	TIMP1	TIMP1	UBE2T	UBE2T	PCM1	PCM1	BTG3	BTG3
IFI16		LOC101110664		COL4A5		CXCL16	CXCL16	LOC101106384	LOC101106384	IGFBP7	IGFBP7	ABCA10	ABCA10	BRI3	BRI3	LOC101103260	LOC101103260	EPAS1	EPAS1	EPAS1	EPAS1	KLK1	KLK1	LOC101114849	LOC101114849	MME	SOX9	ENHO	ENHO
DNAJB1		CALM3		ENPP6		LOC101109747	LOC101109747	LOC101110545	LOC101110545	EMILIN1	EMILIN1	SPARCL1	SPARCL1	NEIL2	NEIL2	NCR3	NCR3	ETS1	ETS1	THBS1	THBS1	STC1	STC1	LOC101116099	LOC101116099	LOC105616742	LOC105616742	R3HCC1	R3HCC1
GLUL		GSTA1		MAP1B		LOC101116099	LOC101116099	PSAP	PSAP	COL6A3	COL6A3	IGF2	IGF2	SBNO1	SBNO1	IKZF3	IKZF3	ADM5	ADM5	LOC101115476	LOC101115476	LOC101120029	LOC101120029	LOC101120392	LOC101120392	MBNL2	MBNL2	LOC101104563	LOC101104563
IER5		S100B		REV3L		NR4A3	NR4A3	ACP5	ACP5	SERPINH1	SERPINH1	CLEC3B	CLEC3B	SMARCC1	SMARCC1	GIMAP1	GIMAP1	ELK3	ELK3	MAPRE2	MAPRE2	PRKAR2B	PRKAR2B	IL2RG	IL2RG	CPE	CPE	BLVRA	BLVRA
KCTD12		HTATIP2		TCF21		PRDM1	PRDM1	TNFAIP8L2	TNFAIP8L2	SLC22A3	SLC22A3	MFAP2	MFAP2	GKAP1	GKAP1	LCK	LCK	ADAM15	ADAM15	FAM105A	FAM105A	SCD5	SCD5	TUBB	TUBB	PNN	PNN	ZNF771	ZNF771
IER5L		RPS5		IFITM3		OTUD1	OTUD1	LOC101113965	LOC101113965	HEYL	HEYL	SPARC	SPARC	FAM92A1	FAM92A1	LOC105615131	LOC105615131	FLI1	FLI1	ZFHX3	ZFHX3	FAM46C	FAM46C	SMC2	SMC2	AP3B1	AP3B1	C1H1orf122	C1H1orf122
LOC101113728		PPP1R1A		COL6A3		LOC101108696	LOC101108696	LCP1	LCP1	LAMA1	LAMA1	COLEC12	COLEC12	TSACC	TSACC	LOC101109425	LOC101109425	LOC101114959	LOC101114959	CXCL12	CXCL12	CPXM2	CPXM2	WARS	WARS	SPOCK2	SPOCK2	PHB2	PHB2
HSPA5		C7H14orf166		CNN1		IFRD1	IFRD1	SRGN	SRGN	CPXM1	CPXM1	MARCKS	MARCKS	PCNT	PCNT	CRTAM	CRTAM	FAT4	FAT4	LAMB2	LAMB2	MGST1	MGST1	HN1	HN1	PRPF4B	PRPF4B	LOC101111911	LOC101111911
FTL		NDUFA11		TSHZ2		TNFAIP3	TNFAIP3	CREG1	CREG1	PCOLCE	PCOLCE	FGL2	FGL2	CCT2	CCT2	PRF1	PRF1	PKP4	PKP4	COL18A1	COL18A1	HMGCS1	HMGCS1	LOC101118100	LOC101118100	PCSK1N	PCSK1N	FATE1	FATE1
LOC101105017		LOC101118133		DCN		BIRC3	BIRC3	ARPC1B	ARPC1B	PMP22	PMP22	IGF1	IGF1	YBX1	YBX1	LOC101111014	LOC101111014	TMEM88	TMEM88	PRKG1	PRKG1	SOD3	SOD3	TMSB4X	TMSB4X	MAP7	MAP7	LOC101105017	LOC101105017
ND1		GLRX5		PMEPA1		C1QB	C1QB	CSF1R	CSF1R	FAT1	FAT1	TFPI2	TFPI2	ZCCHC14	ZCCHC14	PVRIG	PVRIG	ENG	ENG	TAGLN	TAGLN	LOC101117785	LOC101117785	ACTB-1	ACTB-1	IVNS1ABP	IVNS1ABP	GAMT	GAMT
HSP90AA1		LOC101121420		THBD		PRPS2	PRPS2	LOC101113705	LOC101113705	FOXS1	FOXS1	NTRK2	NTRK2	ZNF518A	ZNF518A	CORO1A	CORO1A	FAM198B	FAM198B	RRAS	RRAS	ALDH1A1	ALDH1A1	RNASEH2C	RNASEH2C	ACRC	ACRC	GSTM3	GSTM3
ND3		TIMP2		MFAP2		GLUL	GLUL	MS4A7	MS4A7	LOC101114523	COL27A1	LGALS3	LGALS3	SMC4	SMC4	IL2RG	IL2RG	KITLG	KITLG	SYNPO2	SYNPO2	ABHD14A	ABHD14A	PARVG	PARVG	DNM3	DNM3	PPP1R1A	PPP1R1A
RSRC1		LOC101108193		JUN		CDKN1A	CDKN1A	EBI3	EBI3	ITGB1	ITGB1	MGP	MGP	KPNA2	KPNA2	SATB1	SATB1	CD59	CD59	MGP	MGP	CLEC3B	CLEC3B	NAAA	NAAA	AMD1	AMD1	TSTD1	TSTD1
CXCL10		AHSA1		EDIL3		JUN	JUN	NAAA	NAAA	DLK1	DLK1	CD99	CD99	RAN	RAN	APOBR	APOBR	TNFSF10	TNFSF10	C15H11orf96	C15H11orf96	MCFD2	MCFD2	STRA13	STRA13	MAGI1	MAGI1	ITGAE	ITGAE
MYCBP2		ROMO1		LOC101108092		CXCR4	CXCR4	CTSC	CTSC	TMEM119	TMEM119	RBP1	RBP1	FMR1	FMR1	PTPRC	PTPRC	TM4SF1	TM4SF1	MPRIP	MPRIP	FILIP1L	FILIP1L	KPNA2	KPNA2	PAM	PAM	ATPAF1	ATPAF1
C15H11orf96		LOC101110503		DKK3		ID2	ID2	PTPRC	PTPRC	DAG1	DAG1	FGFR1	FGFR1	CCDC117	CCDC117	CD84	CD84	KIAA0355	KIAA0355	LOC101102327	LOC101102327	TIMP2	TIMP2	TPX2	TPX2	ARHGEF11	ARHGEF11	FABP5	FABP5
UPF2		GAPDH		MAFB		ETS2	ETS2	ITGB7	ITGB7	SPON1	SPON1	NRK	NRK	RAB22A	RAB22A	LCP2	LCP2	PALMD	PALMD	CALD1	CALD1	RCN1	RCN1	LOC101108696	LOC101108696	KIDINS220	KIDINS220	RPS5	RPS5
CPSF6		C15H11orf31		KCNMB1		PECAM1	PECAM1	LOC101113636	LOC101113636	CCDC102B	CCDC102B	HMCN1	HMCN1	HSPA4	HSPA4	LCP1	LCP1	JAM2	JAM2	LOC105616898	LOC105616898	CPQ	CPQ	CKS1B	CKS1B	GOLGB1	GOLGB1	MRPS6	MRPS6
SMARCD1		BTG3		PDE5A		ADGRE5	ADGRE5	PFN1	PFN1	ECM2	ECM2	EDNRA	EDNRA	RNF216	RNF216	AHR	AHR	LIFR	LIFR	VIM	VIM	FKBP7	FKBP7	UCP2	UCP2	PRSS23	PRSS23	PRDX6	PRDX6
DDX31		TOMM5		NID1		C1QA	C1QA	LOC101113217	LOC101113217	LOC101105867	LOC101105867	CDON	CDON	LOC105606118	LOC105606118	TAGAP	TAGAP	RAMP2	RAMP2	MUSTN1	MUSTN1	LOC101107232	LOC101107232	LOC101109747	LOC101109747	RERE	RERE	CMBL	CMBL
CCNL2		LOC105606223		FGFR2		LOC101113636	LOC101113636	CHI3L1	CHI3L1	HES1	HES1	PTPRD	PTPRD	IGFBP2	IGFBP2	SLC2A3	SLC2A3	LOC101105017	WT1	TPM2	TPM2	CTSF	CTSF	ARPC1B	ARPC1B	LOC101113728	LOC101113728	GLRX5	GLRX5
ZRANB2		NGFRAP1		RALGPS2		CTSS	CTSS	SAMHD1	SAMHD1	NTRK2	NTRK2	ANXA2	ANXA2	SIVA1	SIVA1	DOCK10	DOCK10	ID1	ID1	FHL2	FHL2	LOC101106291	LOC101106291	DQA	DQA	CRYBG3	CRYBG3	AHSA1	AHSA1
U2SURP		MAP7D2		CALD1		DQA	DQA	CMTM7	CMTM7	TSKU	TSKU	SH3PXD2A	SH3PXD2A	LOC101103156	LOC101103156	APBB1IP	APBB1IP	IL18BP	IL18BP	CNN1	CNN1	LOC101107430	LOC101107430	LOC101112071	LOC101112071	CAPRIN2	CAPRIN2	UNC119	UNC119
P4HA2		GTF2H5		FLNA		H3F3B	H3F3B	ANXA3	ANXA3	SEC62	SEC62	FBN1	FBN1	SNRNP48	SNRNP48	LOC101113965	LOC101113965	ELMO1	ELMO1	ACTA2	ID4	FKBP11	FKBP11	BAG2	BAG2	MPZL1	MPZL1	REXO2	REXO2
CHD9		RAMP1		COL16A1		FYB	FYB	SYNGR2	SYNGR2	WFDC1	WFDC1	RAMP2	RAMP2	LOC101108730	LOC101108730	LAPTM5	LAPTM5	ITGA6	ITGA6	PDLIM7	PDLIM7	IFI6	IFI6	APITD1	APITD1	GPBP1	GPBP1	LOC101121420	LOC101121420
RHOBTB3		BEX2		MYOCD		IER5L	IER5L	UQCRH	UQCRH	ENG	ENG	RARRES2	RARRES2	HDAC2	HDAC2	LOC101117112	LOC101117112	MKL2	MKL2	FILIP1L	FILIP1L	CTGF	CTGF	DQA-1	DQA-1	AKAP9	AKAP9	ZCCHC17	ZCCHC17
PRPF4B		AQP8		ECE1		LOC101113893	LOC101113893	CYBB	CYBB	APP	APP	GTL2	GTL2	KDM1B	KDM1B	ARHGDIB	ARHGDIB	LOC101115805	LOC101115805	ISYNA1	ISYNA1	APOE	APOE	CD74	CD74	ZBTB20	ZBTB20	MIF	MIF
COL1A2		ALDOA		COL6A1		IER5	IER5	CKB-1	CKB-1	NID1	NID1	TCF21	TCF21	CASP8AP2	CASP8AP2	DOCK8	DOCK8	ID3	ID3	PRKCDBP	PRKCDBP	FDPS	FDPS	LOC101109746	LOC101109746	SRSF2	SRSF2	KIF21A	KIF21A
KIDINS220		DBI		TBX3		BCL2A1	BCL2A1	LOC101105484	LOC101105484	PTCH1	PTCH1	COL14A1	COL14A1	STMN1	STMN1	ID2	ID2	RNASE4	RNASE4	SPARCL1	SPARCL1	ZC3H10	ZC3H10	LOC101119757	LOC101119757	LUC7L3	LUC7L3	GSTA1	GSTA1
PRPF39		NDUFA3		HHIP		C1QC	C1QC	ACTB-1	ACTB-1	PEAK1	PEAK1	C1S	C1S	SETX	SETX	GZMM	GZMM	TSPAN13	TSPAN13	ACTG2	ACTG2	MPP1	MPP1	AIF1	AIF1	BDP1	BDP1	TOMM5	TOMM5
CPD		RAB12		RARRES2		JMJD1C	JMJD1C	LAT2	LAT2	DSEL	DSEL	LOC101114075	LOC101114075	LOC101106886	LOC101106886	NR4A2	NR4A2	PECAM1	PECAM1	FAM13C	FAM13C	PLIN3	PLIN3	LOC101112038	LOC101112038	C7H14orf37	C7H14orf37	ACBD6	ACBD6
N4BP2L2		NDUFA2		LAMA1		EFHD2	EFHD2	PTPN18	PTPN18	ECE1	ECE1	NRP2	NRP2	RAD21	RAD21	VAV3	VAV3	FNBP1L	FNBP1L	LOC101117184	LOC101117184	FDX1	FDX1	PITPNA	PITPNA	ZFC3H1	ZFC3H1	ALDH2	ALDH2
ARHGAP20		ACRC		CPXM2		RBBP6	RBBP6	IL18	IL18	CXCL10	CXCL10	FAM129A	FAM129A	LAMP1	LAMP1	LOC101103869	LOC101103869	CSRP2	CSRP2	TPM1	TPM1	RARRES2	RARRES2	ARPC5	ARPC5	ATP1B1	ATP1B1	PEBP1	PEBP1
ARHGAP10		ENHO		OSR1		KCTD12	KCTD12	PPT1	PPT1	FGFR1	FGFR1	ECM2	ECM2	TLK1	TLK1	RPL31	RPL31	CLEC3B	CLEC3B	WFDC1	WFDC1	IGF2	IGF2	PCNA	PCNA	CREBZF	CREBZF	ATP5J	ATP5J
LOC101122329		CLDN11		CX3CL1		PLK2	PLK2	ARPC3	ARPC3	LOC101115805	LOC101115805	LTBP4	LTBP4	UBN1	UBN1	RPS11	RPS11	COL4A1	COL4A1	FLNA	FLNA	PPP1R1A	PPP1R1A	PTPN18	PTPN18	RCN2	RCN2	FIS1	FIS1
SYNE1		LOC105613745		GNAO1		ISG15	ISG15	NPC2	NPC2	LOC101110922	LOC101110922	LOC105603284	LOC105603284	COMMD8	COMMD8	RPS24	RPS24	LOC106991585	LOC106991585	DSTN	DSTN	LOC101108851	LOC101108851	SERPINB1	SERPINB1	ZRANB2	ZRANB2	ATOX1	ATOX1
LOC105605895		OST4		ARHGAP28		GPR183	GPR183	LAP3	LAP3	KIAA1217	KIAA1217	APOD	APOD	BMS1	BMS1	TUBA4A	TUBA4A	APP	APP	ARPC1A	ARPC1A	RPL10-1	RPL10-1	CALM3	CALM3	BBX	BBX	TESC	TESC
ND4L		ATPAF1		LAMC3		CCNL1	CCNL1	OLA-I	OLA-I	PTTG1IP	PTTG1IP	IGFBP3	IGFBP3	NASP	NASP	LOC101103097	LOC101103097	NPDC1	NPDC1	ACTA2	ACTA2	SDF4	SDF4	IDH2	IDH2	FNBP4	FNBP4	CLTB	CLTB
ATP8		CLTB		FAM149A		CFD	CFD	BASP1	BASP1	PMEPA1	PMEPA1	KRT9	KRT9	CDK2AP1	CDK2AP1	CBLB	CBLB	SLC3A2	SLC3A2	CRYAB	CRYAB	P4HB	P4HB	PPA1	PPA1	USP15	USP15	CALM3	CALM3
REV3L		SDSL		LOC101105867		FCGR3A	FCGR3A	SLC40A1	SLC40A1	PPFIBP2	PPFIBP2	APP	APP	IPO5	IPO5	TPT1	TPT1	LOC105616898	LOC105616898	UTRN	UTRN	PROS1	PROS1	PSAP	PSAP	MAP7D2	MAP7D2	NGFRAP1	NGFRAP1
LOC101112542		CALM1		ACTN1		BASP1	BASP1	UCP2	UCP2	TRDN	TRDN	TGFBR3	TGFBR3	TRMT112	TRMT112	RPL13A	RPL13A	FILIP1	FILIP1	PMEPA1	PMEPA1	CHCHD10	CHCHD10	LOC101106384	LOC101106384	ARHGAP5	ARHGAP5	RBX1	RBX1
ZCCHC11		ACBD6		MYH10		IL1RN	IL1RN	FGL2	FGL2	ZRANB2	ZRANB2	LHFP	LHFP	CACYBP	CACYBP	SRGN	SRGN	TXNIP	TXNIP	ID3	ID3	PTGR1	PTGR1	LAPTM5	LAPTM5	DDX5	DDX5	LOC101110503	LOC101110503
COL4A5		NEDD8		FAM129A		MCL1	MCL1	CTSA	CTSA	TNS2	TNS2	NPDC1	NPDC1	RPL22L1	RPL22L1	FYB	FYB	LOC101120283	LOC101120283	CH25H	CH25H	PCOLCE	PCOLCE	PSMB10	PSMB10	PAXBP1	PAXBP1	GAPDH	GAPDH
COL3A1		FAM98A		SPTBN1		ATP13A3	ATP13A3	SERPINB1	SERPINB1	COLEC12	COLEC12	PLPP3	PLPP3	CCT8	CCT8	RPL35	RPL35	IGFBP7	IGFBP7	LOC101114586	LOC101114586	LOC101114075	LOC101114075	ARHGDIB	ARHGDIB	UPF2	UPF2	HTATSF1	HTATSF1
GTL2		GATM		LOC101107401		IER2	IER2	LOC101107908	LOC101107908	LOC101112542	LOC101112542	TIMP1	TIMP1	SMC3	SMC3	LOC101117414	LOC101117414	C12H1orf115	C12H1orf115	MYL6	MYL6	GSTA1	GSTA1	TMEM256	TMEM256	MYO9B	MYO9B	C5H19orf70	C5H19orf70
SPON1		RBX1		PTN		DDIT3	DDIT3	NUPR1	NUPR1	NOSTRIN	NOSTRIN	LIFR	LIFR	PGP	PGP	COTL1	COTL1	CNN3	CNN3	PPP1R12A	PPP1R12A	LOC105603775	LOC105603775	UBL4A	UBL4A	TRA2B	TRA2B	NDUFA3	NDUFA3
RALGPS2		LOC106991840		EVA1B		PNRC1	PNRC1	FYB	FYB	LTBP4	LTBP4	LOC101105867	LOC101105867	GUK1	GUK1	RPL29	RPL29	GGTA2P	GGTA2P	MEF2C	MEF2C	SEPW1	SEPW1	CADM1	CADM1	MACF1	MACF1	LOC101110664	LOC101110664
FBN1		SERPINA5		CYR61		LOC101111915	LOC101111915	FAM49B	FAM49B	PDE5A	PDE5A	IFITM3	IFITM3	NDUFB2	NDUFB2	RPL35A	RPL35A	C21H11orf98	C21H11orf98	HSPB1	HSPB1	COL6A1	COL6A1	PSME2	PSME2	ARHGAP20	ARHGAP20	EIF1AX	EIF1AX
LAMA1		MDH1		ECM2		CYBB	CYBB	VAMP8	VAMP8	DTX1	DTX1	DAB2	DAB2	SUPT16H	SUPT16H	RAPGEF6	RAPGEF6	CD34	CD34	PDLIM3	PDLIM3	B2M	B2M	CPNE3	CPNE3	CEP295	CEP295	NDUFA11	NDUFA11
NID1		LOC106991783		CTSK		UBC	UBC	HEBP1	HEBP1	NRK	NRK	CD34	CD34	UBR5	UBR5	NUCB2	NUCB2	GPCPD1	GPCPD1	MYH11	MYH11	RBP1	RBP1	LOC101106452	LOC101106452	TAF7	TAF7	LOC106991783	LOC106991783
LOC101104348		INHA		GJC1		ARRDC3	ARRDC3	EPSTI1	EPSTI1	SVIL	SVIL	MAP1A	MAP1A	LPIN2	LPIN2	EZR	EZR	LOC101114226	LOC101114226	ROCK1	ROCK1	SSR4	SSR4	TMPO	TMPO	MAP1B	MAP1B	GNG11	GNG11
COL6A3		GNG11		ZBTB20		CITED2	CITED2	CXCL10	CXCL10	TMEM47	TMEM47	SPTBN1	SPTBN1	UBE3A	UBE3A	LOC106991099	LOC106991099	LOC101117112	LOC101117112	IQGAP1	IQGAP1	GADD45A	GADD45A	PPT1	PPT1	LOC101104348	LOC101104348	S100A11	S100A11
ATP1A2		RBM3		NFIA		LOC101109492	LOC101109492	MAN2B1	MAN2B1	VWA1	44450	REEP3	REEP3	ILF3	ILF3	PTPN12	PTPN12	LOC101105867	LOC101105867	SDC2	SDC2	SERPING1	SERPING1	RPA3	RPA3	LOC101117785	LOC101117785	CALM1	CALM1
COL16A1		AKR1B1		TPM4		CTSZ	CTSZ	PSMB8	PSMB8	MFGE8	MFGE8	SERPING1	SERPING1	LSM5	LSM5	IER2	IER2	ARHGAP29	ARHGAP29	LOC101117955	LOC101117955	LOC101120668	LOC101120668	LOC101105208	LOC101105208	ARHGAP36	ARHGAP36	ROMO1	ROMO1
EDNRA		LOC101110066		LOC101110151		AKIRIN2	AKIRIN2	LOC101109643	LOC101109643	PROS1	PROS1	RRBP1	RRBP1	LYRM4	LYRM4	LOC101109380	LOC101109380	LOC101113217	LOC101113217	IGFBP7	IGFBP7	LOC101114533	LOC101114533	PSMB8	PSMB8	GCC2	GCC2	LOC101110066	LOC101110066
AHNAK		PFDN2		PPP1R12A		MXD1	MXD1	LOC443411	LOC443411	FILIP1L	FILIP1L	SLC38A2	SLC38A2	EIF5B	EIF5B	PFN1	PFN1	MFGE8	MFGE8	MYLK	MYLK	LGALS1	LGALS1	UBE2S	UBE2S	LOC101102534	LOC101102534	ASIP	ASIP
PDGFRA		ISYNA1		DLK1		CD86	CD86	FTL	FTL	ID4	B3GNT2	CYR61	CYR61	FKBP8	FKBP8	KLF6	KLF6	GADD45A	GADD45A	PTN	PTN	LOC101106720	LOC101106720	LOC101113893	LOC101113893	C7H14orf166	SERPINA5	SERPINA5	C7H14orf166
ND5		LOC101113728		KIAA1683		LOC101119572	LOC101119572	LOC101108558	LOC101108558	LOC101116226	LOC101116226	ARL4D	ARL4D	KDM5A	KDM5A	EIF3G	EIF3G	SYNE2	SYNE2	LGALS1	LGALS1	IFITM3	IFITM3	LOC101121396	LOC101121396	COL14A1	COL14A1	LOC101118133	LOC101118133
LOC105608624		LOC101117785		KLF10		HSPA6	HSPA6	SCPEP1	SCPEP1	PDIA4	PDIA4	CD94	CD9	TTC3	TTC3	TNFRSF1B	TNFRSF1B	HSPB1	HSPB1	NR4A1	NR4A1	LOC101117112	LOC101117112	LOC101108730	LOC101108730	PLTP	PLTP	LOC101113728	LOC101113728
