# Supplementary material for: The Transcriptional Cell Atlas of Testis Development in Sheep at Pre-Sexual Maturity
Source: Curr Issues Mol Biol. 2022 Jan 19;44(2):483–97. doi: 10.3390/cimb44020033 (PMC8929108; doi:10.3390/cimb44020033)
Supplement: Supplementary file 1 [file cimb-44-00033-s001.zip › Supplementary Table S5.xlsx]

## Sheet: goea_results_1
Table S5: GO analysis of DEGs in each cell cluster by GOATOOLS
# GO	NS	enrichment	name	ratio_in_study	ratio_in_pop	p_uncorrected	depth	study_count	p_bonferroni	p_sidak	p_holm	p_fdr_bh	study_items
..GO:0044237	BP	e	cellular metabolic process	495/1004	6024/26528	5.47e-79	2	495	7.29e-75	7.1e-75	7.29e-75	7.29e-75	ABAT, ABHD17C, ACAA2, ACAT1, ACO2, ACY1, ADI1, ADSL, AKR1A1, ALAD, ALDH1A1, ALDH1A3, ALDH3A2, ALDOA, ALKBH7, AMDHD2, ANAPC11, ANAPC16, APEH, APEX1, APOA1BP, ARL6IP4, AS3MT, ASB9, ASIP, ATG12, ATP5A1, ATP5B, ATP5C1, ATP5G1, ATP5G2, ATP5G3, ATP5H, ATP5J, ATP5J2, ATP5L, ATP5O, B3GAT3, BANF1, BCAT2, BCCIP, BCKDHB, BCKDK, BLMH, BLOC1S1, BOLA2B, C1QBP, C5H19orf43, C7H14orf166, CARS2, CCS, CDK2AP1, CDO1…
.GO:0009987	BP	e	cellular process	756/1004	12515/26528	2.66e-76	1	756	3.55e-72	3.46e-72	3.55e-72	1.77e-72	AAMP, ABAT, ABHD17C, ACAA2, ACAT1, ACO2, ACTR10, ACY1, ADI1, ADSL, AES, AGTRAP, AKR1A1, ALAD, ALDH1A1, ALDH1A3, ALDH3A2, ALDOA, ALKBH7, AMDHD2, ANAPC11, ANAPC16, ANKRD54, AP2S1, AP3S1, APEH, APEX1, APOA1BP, AQP8, ARF1, ARFRP1, ARHGAP36, ARL6IP4, ARPC2, ARPC3, ARPC5, ARPC5L, ARSA, AS3MT, ASB9, ASIP, ATG12, ATOX1, ATP5A1, ATP5B, ATP5C1, ATP5G1, ATP5G2, ATP5G3, ATP5H, ATP5J, ATP5J2, ATP5L, ATP5O, AT…
.GO:0008152	BP	e	metabolic process	516/1004	6681/26528	1.12e-73	1	516	1.49e-69	1.45e-69	1.49e-69	4.95e-70	ABAT, ABHD17C, ABHD4, ACAA2, ACAT1, ACO2, ACY1, ADI1, ADSL, AKR1A1, ALAD, ALDH1A1, ALDH1A3, ALDH2, ALDH3A2, ALDOA, ALKBH7, AMDHD2, ANAPC11, ANAPC16, APEH, APEX1, APOA1BP, ARL6IP4, AS3MT, ASB9, ASIP, ATG12, ATOX1, ATP5A1, ATP5B, ATP5C1, ATP5G1, ATP5G2, ATP5G3, ATP5H, ATP5J, ATP5J2, ATP5L, ATP5O, B3GAT3, BANF1, BCAT2, BCCIP, BCKDHB, BCKDK, BLMH, BLOC1S1, BOLA2B, C1QBP, C5H19orf43, C7H14orf166, CARS…
GO:0008150	BP	e	biological_process	819/1004	14900/26528	3.97e-67	0	819	5.29e-63	5.16e-63	5.29e-63	1.32e-63	AAMP, AARD, ABAT, ABHD17C, ABHD4, ACAA2, ACAT1, ACO2, ACTR10, ACY1, ADI1, ADSL, AES, AGTRAP, AHSA1, AKR1A1, ALAD, ALDH1A1, ALDH1A3, ALDH2, ALDH3A2, ALDOA, ALKBH7, AMDHD2, ANAPC11, ANAPC16, ANKRD54, AP2S1, AP3S1, APEH, APEX1, APOA1BP, AQP8, ARF1, ARFRP1, ARHGAP36, ARL6IP4, ARPC2, ARPC3, ARPC5, ARPC5L, ARSA, AS3MT, ASB9, ASIP, ATG12, ATOX1, ATP5A1, ATP5B, ATP5C1, ATP5G1, ATP5G2, ATP5G3, ATP5H, ATP5…
....GO:0006518	BP	e	peptide metabolic process	109/1004	451/26528	2.07e-56	5	109	2.75e-52	2.69e-52	2.75e-52	5.51e-53	APEH, COPS5, ETHE1, G6PD, GLO1, GPX1, GSTA1, GSTM3, GSTT2B, HAGH, LOC101102690, LOC101103316, LOC101104725, LOC101106291, LOC101106720, LOC101107232, LOC101109155, LOC101109655, LOC101118990, LOC101121371, LOC101121718, LOC101123279, LOC101123533, MGST1, MRPL11, MRPL14, MRPL16, MRPL17, MRPL2, MRPL20, MRPL22, MRPL24, MRPL27, MRPL30, MRPL36, MRPL37, MRPL41, MRPL55, MRPL57, MRPS11, MRPS16, MRPS18B, …
..GO:0071704	BP	e	organic substance metabolic process	463/1004	6325/26528	8.75e-56	2	463	1.17e-51	1.14e-51	1.16e-51	1.94e-52	ABAT, ABHD17C, ABHD4, ACAA2, ACAT1, ACO2, ACY1, ADI1, ADSL, AKR1A1, ALAD, ALDH1A1, ALDH1A3, ALDH2, ALDH3A2, ALDOA, ALKBH7, AMDHD2, ANAPC11, ANAPC16, APEH, APEX1, APOA1BP, ARL6IP4, AS3MT, ASB9, ASIP, ATG12, ATOX1, ATP5A1, ATP5B, ATP5C1, ATP5G1, ATP5G2, ATP5G3, ATP5H, ATP5J, ATP5J2, ATP5L, ATP5O, B3GAT3, BANF1, BCAT2, BCCIP, BCKDHB, BCKDK, BLMH, BLOC1S1, BOLA2B, C1QBP, C5H19orf43, C7H14orf166, CARS…
.....GO:0006412	BP	e	translation	93/1004	352/26528	8.91e-52	7	93	1.19e-47	1.16e-47	1.19e-47	1.7e-48	COPS5, LOC101102690, LOC101103316, LOC101104725, LOC101109155, LOC101109655, LOC101121371, LOC101121718, LOC101123279, LOC101123533, MRPL11, MRPL14, MRPL16, MRPL17, MRPL2, MRPL20, MRPL22, MRPL24, MRPL27, MRPL30, MRPL36, MRPL37, MRPL41, MRPL55, MRPL57, MRPS11, MRPS16, MRPS18B, MRPS21, MRPS23, MRPS24, MRPS25, MRPS26, MRPS34, MRPS6, NDUFA7, NHP2, PABPC4, PDF, RPL11, RPL12, RPL13, RPL13A, RPL15, RPL1…
.....GO:0043043	BP	e	peptide biosynthetic process	94/1004	365/26528	2.91e-51	6	94	3.87e-47	3.77e-47	3.87e-47	4.84e-48	COPS5, HAGH, LOC101102690, LOC101103316, LOC101104725, LOC101109155, LOC101109655, LOC101121371, LOC101121718, LOC101123279, LOC101123533, MRPL11, MRPL14, MRPL16, MRPL17, MRPL2, MRPL20, MRPL22, MRPL24, MRPL27, MRPL30, MRPL36, MRPL37, MRPL41, MRPL55, MRPL57, MRPS11, MRPS16, MRPS18B, MRPS21, MRPS23, MRPS24, MRPS25, MRPS26, MRPS34, MRPS6, NDUFA7, NHP2, PABPC4, PDF, RPL11, RPL12, RPL13, RPL13A, RPL15…
....GO:1901566	BP	e	organonitrogen compound biosynthetic process	140/1004	854/26528	2.06e-50	4	140	2.75e-46	2.68e-46	2.75e-46	3.06e-47	ACAT1, ADI1, ADSL, ALAD, ALDOA, ATP5A1, ATP5B, ATP5C1, ATP5G1, ATP5G2, ATP5G3, ATP5H, ATP5J, ATP5J2, ATP5L, ATP5O, B3GAT3, BCAT2, CDO1, CHCHD10, COPS5, CSNK1G2, ERH, GAMT, GATM, GBAS, HAGH, HMBS, HPRT1, INHA, LOC101102072, LOC101102454, LOC101102690, LOC101103316, LOC101104725, LOC101109155, LOC101109655, LOC101110664, LOC101110916, LOC101113599, LOC101114310, LOC101121371, LOC101121718, LOC10112…
..GO:0044238	BP	e	primary metabolic process	425/1004	5858/26528	2.03e-48	2	425	2.7e-44	2.64e-44	2.7e-44	2.7e-45	ABAT, ABHD17C, ABHD4, ACAA2, ACAT1, ACO2, ACY1, ADI1, ADSL, AKR1A1, ALDH1A1, ALDH1A3, ALDH3A2, ALDOA, ALKBH7, AMDHD2, ANAPC11, ANAPC16, APEX1, APOA1BP, ARL6IP4, ASB9, ATG12, ATOX1, ATP5A1, ATP5B, ATP5C1, ATP5G1, ATP5G2, ATP5G3, ATP5H, ATP5J, ATP5J2, ATP5L, ATP5O, B3GAT3, BANF1, BCAT2, BCCIP, BCKDHB, BCKDK, BLMH, BLOC1S1, BOLA2B, C1QBP, C5H19orf43, C7H14orf166, CARS2, CFAP20, CHCHD10, CHMP4B, CINP…
..GO:0006807	BP	e	nitrogen compound metabolic process	399/1004	5320/26528	2.94e-48	2	399	3.92e-44	3.82e-44	3.91e-44	3.56e-45	ABAT, ABHD17C, ACAT1, ACY1, ADI1, ADSL, ALAD, ALDOA, AMDHD2, ANAPC11, ANAPC16, APEH, APEX1, APOA1BP, ARL6IP4, ASB9, ATG12, ATOX1, ATP5A1, ATP5B, ATP5C1, ATP5G1, ATP5G2, ATP5G3, ATP5H, ATP5J, ATP5J2, ATP5L, ATP5O, B3GAT3, BANF1, BCAT2, BCCIP, BCKDHB, BCKDK, BLMH, BLOC1S1, BOLA2B, C1QBP, C5H19orf43, C7H14orf166, CARS2, CDO1, CFAP20, CHCHD10, CHMP4B, CINP, CMAS, CNP, COPS3, COPS5, COPS6, COPS8, CROT…
....GO:0043603	BP	e	cellular amide metabolic process	117/1004	626/26528	5.01e-48	4	117	6.68e-44	6.51e-44	6.67e-44	5.56e-45	ACAT1, AMDHD2, APEH, CMAS, COPS5, ETHE1, G6PD, GLO1, GNPDA1, GPX1, GSTA1, GSTM3, GSTT2B, HAGH, LOC101102690, LOC101103316, LOC101104725, LOC101106291, LOC101106720, LOC101107232, LOC101109155, LOC101109655, LOC101114310, LOC101118990, LOC101121371, LOC101121718, LOC101123279, LOC101123533, MCEE, MGST1, MRPL11, MRPL14, MRPL16, MRPL17, MRPL2, MRPL20, MRPL22, MRPL24, MRPL27, MRPL30, MRPL36, MRPL37, …
...GO:1901564	BP	e	organonitrogen compound metabolic process	315/1004	3699/26528	1.84e-47	3	315	2.45e-43	2.39e-43	2.45e-43	1.88e-44	ABAT, ABHD17C, ACAT1, ACY1, ADI1, ADSL, ALAD, ALDOA, AMDHD2, ANAPC11, ANAPC16, APEH, APOA1BP, ASB9, ATG12, ATOX1, ATP5A1, ATP5B, ATP5C1, ATP5G1, ATP5G2, ATP5G3, ATP5H, ATP5J, ATP5J2, ATP5L, ATP5O, B3GAT3, BCAT2, BCKDHB, BCKDK, BLMH, BLOC1S1, BOLA2B, CARS2, CDO1, CFAP20, CHCHD10, CHMP4B, CMAS, COPS3, COPS5, COPS6, COPS8, CROT, CSNK1G2, CSNK2B, DAD1, DBI, DCTPP1, DHPS, DNPH1, DPM2, DPY30, DUSP21, E…
...GO:0034641	BP	e	cellular nitrogen compound metabolic process	267/1004	2920/26528	8.13e-45	3	267	1.08e-40	1.05e-40	1.08e-40	7.73e-42	ACAT1, ADSL, ALAD, ALDOA, AMDHD2, APEH, APEX1, APOA1BP, ARL6IP4, ATP5A1, ATP5B, ATP5C1, ATP5G1, ATP5G2, ATP5G3, ATP5H, ATP5J, ATP5J2, ATP5L, ATP5O, BANF1, BCCIP, C1QBP, C5H19orf43, C7H14orf166, CARS2, CHCHD10, CINP, CMAS, CNP, COPS5, COPS8, CROT, CSDC2, DCPS, DCTPP1, DNPH1, DRG1, DTD1, EEF1E1, ELOF1, EMG1, ENO1, ENY2, ERCC1, ERH, ETHE1, EXOSC3, EXOSC4, FAM103A1, FBL, G6PD, GAMT, GAPDH, GBAS, GLO1…
.....GO:0043604	BP	e	amide biosynthetic process	95/1004	438/26528	8.79e-45	5	95	1.17e-40	1.14e-40	1.17e-40	7.81e-42	ACAT1, COPS5, HAGH, LOC101102690, LOC101103316, LOC101104725, LOC101109155, LOC101109655, LOC101121371, LOC101121718, LOC101123279, LOC101123533, MRPL11, MRPL14, MRPL16, MRPL17, MRPL2, MRPL20, MRPL22, MRPL24, MRPL27, MRPL30, MRPL36, MRPL37, MRPL41, MRPL55, MRPL57, MRPS11, MRPS16, MRPS18B, MRPS21, MRPS23, MRPS24, MRPS25, MRPS26, MRPS34, MRPS6, NDUFA7, NHP2, PABPC4, PDF, RPL11, RPL12, RPL13, RPL13A…
...GO:1901576	BP	e	organic substance biosynthetic process	209/1004	2001/26528	6.49e-43	3	209	8.65e-39	8.43e-39	8.64e-39	5.41e-40	ACAT1, ADI1, ADSL, AKR1A1, ALAD, ALDH1A3, ALDOA, ASIP, ATP5A1, ATP5B, ATP5C1, ATP5G1, ATP5G2, ATP5G3, ATP5H, ATP5J, ATP5J2, ATP5L, ATP5O, B3GAT3, BCAT2, CDK2AP1, CDO1, CHCHD1, CHCHD10, CINP, CITED1, CNBP, COPS5, COQ7, CSNK1G2, DPM2, DRG1, DTD1, EEF1G, ELOF1, ENHO, ENY2, ERH, ETNK2, G6PD, GAMT, GATM, GBAS, GNPDA1, GTF2A2, GTF2H5, GYG1, HAGH, HINT2, HMBS, HMGCL, HPRT1, HSD17B8, INHA, ISYNA1, LOC101…
....GO:0044271	BP	e	cellular nitrogen compound biosynthetic process	160/1004	1259/26528	7.42e-43	4	160	9.88e-39	9.63e-39	9.86e-39	5.81e-40	ACAT1, ADSL, ALAD, ALDOA, ATP5A1, ATP5B, ATP5C1, ATP5G1, ATP5G2, ATP5G3, ATP5H, ATP5J, ATP5J2, ATP5L, ATP5O, CHCHD10, COPS5, DRG1, ELOF1, ENY2, ERH, GBAS, GNPDA1, GTF2A2, GTF2H5, HAGH, HMBS, HPRT1, LOC101102072, LOC101102454, LOC101102690, LOC101103316, LOC101104725, LOC101109155, LOC101109655, LOC101110664, LOC101110916, LOC101113599, LOC101114310, LOC101121371, LOC101121718, LOC101123279, LOC10…
...GO:0044249	BP	e	cellular biosynthetic process	202/1004	1913/26528	4.39e-42	3	202	5.84e-38	5.7e-38	5.83e-38	3.25e-39	ACAT1, ADI1, ADSL, AKR1A1, ALAD, ALDH1A3, ALDOA, ASIP, ATP5A1, ATP5B, ATP5C1, ATP5G1, ATP5G2, ATP5G3, ATP5H, ATP5J, ATP5J2, ATP5L, ATP5O, B3GAT3, BCAT2, CDK2AP1, CDO1, CHCHD1, CHCHD10, CINP, CITED1, COPS5, COQ7, CSNK1G2, DPM2, DRG1, DTD1, EEF1G, ELOF1, ENY2, ERH, ETNK2, GAMT, GATM, GBAS, GNPDA1, GTF2A2, GTF2H5, GYG1, HAGH, HMBS, HMGCL, HPRT1, HSD17B8, INHA, ISYNA1, LOC101102072, LOC101102454, LOC…
..GO:0009058	BP	e	biosynthetic process	210/1004	2064/26528	2.27e-41	2	210	3.02e-37	2.95e-37	3.02e-37	1.59e-38	ACAT1, ADI1, ADSL, AKR1A1, ALAD, ALDH1A3, ALDOA, ASIP, ATP5A1, ATP5B, ATP5C1, ATP5G1, ATP5G2, ATP5G3, ATP5H, ATP5J, ATP5J2, ATP5L, ATP5O, B3GAT3, BCAT2, CDK2AP1, CDO1, CHCHD1, CHCHD10, CINP, CITED1, CNBP, COPS5, COQ7, CSNK1G2, DHPS, DPM2, DRG1, DTD1, EEF1G, ELOF1, ENHO, ENY2, ERH, ETNK2, G6PD, GAMT, GATM, GBAS, GNPDA1, GTF2A2, GTF2H5, GYG1, HAGH, HINT2, HMBS, HMGCL, HPRT1, HSD17B8, INHA, ISYNA1, …
....GO:0043933	BP	e	protein-containing complex organization	153/1004	1253/26528	8.26e-39	4	153	1.1e-34	1.07e-34	1.1e-34	5.5e-36	ALAD, ALDH1A3, ALDOA, APOA1BP, ARPC2, ATPAF1, C11H17orf89, C4H7orf55, CCDC53, CHCHD1, CHCHD10, CHMP4B, CHRAC1, CLTA, CLTB, COPS8, CRYAB, CRYZ, CUTA, DRAP1, EIF3H, EIF3I, EIF3K, EIF3M, EIF6, FAM103A1, FIS1, GABARAP, GRHPR, GTF2A2, GTF2H5, HACL1, HIGD2A, HMGCL, HPRT1, HSCB, HSD17B10, HSD17B8, ICT1, ITGB1BP1, LOC101102529, LOC101103316, LOC101104725, LOC101107153, LOC101108663, LOC101108778, LOC1011…
.....GO:0065003	BP	e	protein-containing complex assembly	143/1004	1120/26528	2.06e-38	5	143	2.75e-34	2.68e-34	2.75e-34	1.31e-35	ALAD, ALDH1A3, ALDOA, APOA1BP, ARPC2, ATPAF1, C11H17orf89, C4H7orf55, CCDC53, CHMP4B, CLTA, CLTB, COPS8, CRYAB, CRYZ, CUTA, DRAP1, EIF3H, EIF3I, EIF3K, EIF3M, EIF6, FAM103A1, FIS1, GRHPR, GTF2A2, GTF2H5, HACL1, HIGD2A, HMGCL, HPRT1, HSCB, HSD17B10, HSD17B8, ITGB1BP1, LOC101102529, LOC101103316, LOC101107153, LOC101108663, LOC101108778, LOC101109345, LOC101109655, LOC101110066, LOC101110916, LOC10…
....GO:0034645	BP	e	cellular macromolecule biosynthetic process	108/1004	672/26528	5.7e-38	5	108	7.59e-34	7.4e-34	7.58e-34	3.45e-35	B3GAT3, CDK2AP1, CHCHD1, CINP, COPS5, DTD1, EEF1G, GYG1, INHA, LOC101102690, LOC101103316, LOC101104725, LOC101109155, LOC101109655, LOC101121157, LOC101121371, LOC101121718, LOC101123279, LOC101123533, MRPL11, MRPL14, MRPL16, MRPL17, MRPL2, MRPL20, MRPL22, MRPL24, MRPL27, MRPL30, MRPL36, MRPL37, MRPL39, MRPL41, MRPL55, MRPL57, MRPS11, MRPS16, MRPS18B, MRPS21, MRPS23, MRPS24, MRPS25, MRPS26, MRPS…
......GO:0033108	BP	e	mitochondrial respiratory chain complex assembly	41/1004	84/26528	7.81e-36	6	41	1.04e-31	1.01e-31	1.04e-31	4.52e-33	C11H17orf89, LOC101107153, LOC101108663, LOC101108778, LOC101109345, LOC101112076, LOC101115773, LOC101117005, LOC101118606, LOC101118647, LOC101119459, LOC101121607, NDUFA1, NDUFA11, NDUFA13, NDUFA2, NDUFA3, NDUFA5, NDUFA8, NDUFAF3, NDUFAF5, NDUFB1, NDUFB10, NDUFB11, NDUFB2, NDUFB3, NDUFB4, NDUFB5, NDUFB7, NDUFB8, NDUFC1, NDUFC2, NDUFS4, NDUFS5, NDUFS7, NDUFS8, PET100, SAMM50, SDHAF2, SDHAF4, TM…
....GO:0022607	BP	e	cellular component assembly	187/1004	1922/26528	9.45e-34	4	187	1.26e-29	1.23e-29	1.26e-29	5.25e-31	ALAD, ALDH1A3, ALDOA, APOA1BP, ARPC2, ASIP, ATG12, ATP6V0D1, ATPAF1, B9D1, BANF1, BBIP1, BCCIP, BOLA2B, C11H17orf89, C1H21orf2, C1QBP, C4H7orf55, CCDC53, CCDC69, CFAP20, CHMP2A, CHMP4B, CIRBP, CLTA, CLTB, COPS8, CRYAB, CRYZ, CUTA, DRAP1, DYNLL1, EFCAB11, EIF3H, EIF3I, EIF3K, EIF3M, EIF6, EMC6, ERCC1, FAM103A1, FAM96B, FIS1, GABARAP, GABARAPL2, GRHPR, GTF2A2, GTF2H5, HACL1, HIGD2A, HMGCL, HPRT1, H…
....GO:0009059	BP	e	macromolecule biosynthetic process	133/1004	1089/26528	1.2e-33	4	133	1.59e-29	1.55e-29	1.59e-29	6.37e-31	B3GAT3, CDK2AP1, CHCHD1, CINP, COPS5, DRG1, DTD1, EEF1G, ELOF1, ENY2, GTF2A2, GTF2H5, GYG1, INHA, LOC101102690, LOC101103316, LOC101104725, LOC101109155, LOC101109655, LOC101121157, LOC101121371, LOC101121718, LOC101123279, LOC101123533, LOC105604154, MED31, MRPL11, MRPL14, MRPL16, MRPL17, MRPL2, MRPL20, MRPL22, MRPL24, MRPL27, MRPL30, MRPL36, MRPL37, MRPL39, MRPL41, MRPL55, MRPL57, MRPS11, MRPS1…
...GO:0044260	BP	e	cellular macromolecule metabolic process	266/1004	3405/26528	1.71e-32	4	266	2.28e-28	2.22e-28	2.27e-28	8.76e-30	ABHD17C, ANAPC11, ANAPC16, APEX1, ASB9, ATG12, B3GAT3, BANF1, BCCIP, BLOC1S1, C5H19orf43, CDK2AP1, CFAP20, CHCHD1, CINP, COPS3, COPS5, COPS6, COPS8, CSNK1G2, CSNK2B, DAD1, DCPS, DCTPP1, DHPS, DPM2, DPY30, DTD1, DUSP21, EEF1G, EMG1, ENY2, ERCC1, EXOSC3, EXOSC4, FAM103A1, FAM98A, FBL, FN3KRP, GAPDH, GLRX5, GTF2H5, GYG1, HMBS, HSD17B10, INHA, JOSD2, KRTCAP2, LCMT1, LOC101102527, LOC101102690, LOC101…
...GO:0044248	BP	e	cellular catabolic process	144/1004	1300/26528	8.64e-32	3	144	1.15e-27	1.12e-27	1.15e-27	4.26e-29	ABAT, ACAA2, ACAT1, AKR1A1, AMDHD2, ANAPC11, ANAPC16, ATG12, BCAT2, BCKDHB, BCKDK, BLMH, C5H19orf43, CHMP4B, CNP, CROT, CRYZ, DCPS, DCTPP1, DNPH1, ECH1, ECHS1, ECI1, ECI2, EPHX2, ESD, ETFA, ETFB, EXOSC3, EXOSC4, FAH, FIS1, FUNDC1, GABARAP, GABARAPL2, GCSH, GNPDA1, GPX1, HACL1, HAGH, HIBADH, HMGCL, HPRT1, ITPA, LOC101102690, LOC101103316, LOC101104062, LOC101107266, LOC101112071, LOC101112223, LOC…
..GO:0009056	BP	e	catabolic process	160/1004	1574/26528	5.05e-31	2	160	6.73e-27	6.56e-27	6.71e-27	2.4e-28	ABAT, ABHD17C, ABHD4, ACAA2, ACAT1, AKR1A1, ALDH2, ALDOA, AMDHD2, ANAPC11, ANAPC16, ATG12, BCAT2, BCKDHB, BCKDK, BLMH, C5H19orf43, CHMP4B, CNP, CROT, CRYZ, DCPS, DCTPP1, DHDH, DNPH1, ECH1, ECHS1, ECI1, ECI2, ENO1, EPHX2, ESD, ETFA, ETFB, EXOSC3, EXOSC4, FAH, FIS1, FUNDC1, GABARAP, GABARAPL2, GAPDH, GCSH, GNPDA1, GPX1, HACL1, HAGH, HIBADH, HINT2, HMGCL, HPRT1, ITPA, LOC101102690, LOC101103316, LOC…
...GO:0019538	BP	e	protein metabolic process	229/1004	2800/26528	2.3e-30	4	229	3.06e-26	2.98e-26	3.05e-26	1.06e-27	ABHD17C, ANAPC11, ANAPC16, ASB9, ATG12, ATOX1, B3GAT3, BLOC1S1, BOLA2B, CFAP20, CHMP4B, COPS3, COPS5, COPS6, COPS8, CSNK1G2, CSNK2B, DAD1, DHPS, DPM2, DPY30, DUSP21, ENY2, FAM96B, FAM98A, FBL, FN3KRP, GAPDH, GLRX5, HMBS, HSCB, INHA, JOSD2, KRTCAP2, LACTB, LCMT1, LOC101102527, LOC101102690, LOC101103316, LOC101104725, LOC101107266, LOC101109155, LOC101109655, LOC101110503, LOC101112223, LOC1011177…
...GO:0043170	BP	e	macromolecule metabolic process	325/1004	4736/26528	1.08e-29	3	325	1.44e-25	1.41e-25	1.44e-25	4.82e-27	ABHD17C, ANAPC11, ANAPC16, APEX1, ARL6IP4, ASB9, ATG12, ATOX1, B3GAT3, BANF1, BCCIP, BLOC1S1, BOLA2B, C1QBP, C5H19orf43, C7H14orf166, CARS2, CDK2AP1, CFAP20, CHCHD1, CHGA, CHMP4B, CINP, COPS3, COPS5, COPS6, COPS8, CSDC2, CSNK1G2, CSNK2B, DAD1, DCPS, DCTPP1, DHPS, DPM2, DPY30, DRG1, DTD1, DUSP21, EEF1E1, EEF1G, ELOF1, EMG1, ENHO, ENY2, ERCC1, EXOSC3, EXOSC4, FAM103A1, FAM96B, FAM98A, FBL, FN3KRP, …
....GO:0044267	BP	e	cellular protein metabolic process	198/1004	2304/26528	9.79e-29	5	198	1.3e-24	1.27e-24	1.3e-24	4.2e-26	ABHD17C, ANAPC11, ANAPC16, ASB9, ATG12, B3GAT3, BLOC1S1, CFAP20, COPS3, COPS5, COPS6, COPS8, CSNK1G2, CSNK2B, DAD1, DHPS, DPM2, DPY30, DUSP21, ENY2, FAM98A, FBL, FN3KRP, GAPDH, GLRX5, HMBS, JOSD2, KRTCAP2, LCMT1, LOC101102527, LOC101102690, LOC101103316, LOC101104725, LOC101107266, LOC101109155, LOC101109655, LOC101110503, LOC101112223, LOC101119038, LOC101119757, LOC101121371, LOC101121718, LOC1…
..GO:0071840	BP	e	cellular component organization or biogenesis	278/1004	3867/26528	6.23e-28	2	278	8.3e-24	8.09e-24	8.28e-24	2.59e-25	AAMP, ACAA2, ALAD, ALDH1A3, ALDOA, ALKBH7, APOA1BP, ARF1, ARPC2, ARPC3, ARPC5, ARPC5L, ASIP, ATG12, ATP6V0D1, ATPAF1, B9D1, BANF1, BBIP1, BCCIP, BLOC1S1, BLOC1S2, BOLA2B, BTBD3, C11H17orf49, C11H17orf89, C1H21orf2, C1QBP, C21H11orf73, C4H7orf55, C5H19orf70, CALM2, CALM3, CCDC53, CCDC69, CFAP20, CHCHD1, CHCHD10, CHCHD2, CHMP2A, CHMP4B, CHRAC1, CIB1, CIRBP, CLTA, CLTB, CNP, COPS5, COPS8, CRYAB, CRY…
...GO:1901575	BP	e	organic substance catabolic process	139/1004	1363/26528	5.13e-27	3	139	6.83e-23	6.66e-23	6.81e-23	2.07e-24	ABAT, ABHD17C, ABHD4, ACAA2, ACAT1, AKR1A1, ALDH2, ALDOA, AMDHD2, ANAPC11, ANAPC16, BCAT2, BCKDHB, BCKDK, BLMH, C5H19orf43, CNP, CROT, DCPS, DCTPP1, DHDH, DNPH1, ECH1, ECHS1, ECI1, ECI2, ENO1, ESD, ETFA, ETFB, EXOSC3, EXOSC4, FAH, GAPDH, GCSH, GNPDA1, HACL1, HAGH, HIBADH, HINT2, HMGCL, HPRT1, ITPA, LOC101102690, LOC101103316, LOC101104062, LOC101107266, LOC101112223, LOC101114310, LOC101117028, L…
...GO:0006091	BP	e	generation of precursor metabolites and energy	51/1004	214/26528	1.71e-26	3	51	2.27e-22	2.21e-22	2.27e-22	6.68e-24	ACAT1, ALDOA, ASIP, ATP5A1, BLOC1S1, CHCHD10, COQ7, CROT, ENO1, G6PD, GAPDH, GBAS, GNPDA1, GYG1, HMGCL, LOC101108663, LOC101108778, LOC101110095, LOC101110664, LOC101112223, LOC101113001, LOC101113599, LOC101115773, LOC101117005, LOC101117965, LOC101121420, MDH2, NDUFA12, NDUFA5, NDUFA7, NDUFA8, NDUFB3, NDUFB8, NDUFC2, NDUFS2, NDUFS4, NDUFS7, NDUFS8, NDUFV1, NDUFV2, PGD, PGK1, PGLS, PPP1R1A, SDHA…
...GO:0016043	BP	e	cellular component organization	271/1004	3814/26528	2.11e-26	3	271	2.81e-22	2.74e-22	2.8e-22	8.03e-24	ACAA2, ALAD, ALDH1A3, ALDOA, ALKBH7, APOA1BP, ARF1, ARPC2, ARPC3, ARPC5, ARPC5L, ASIP, ATG12, ATP6V0D1, ATPAF1, B9D1, BANF1, BBIP1, BCCIP, BLOC1S1, BLOC1S2, BOLA2B, BTBD3, C11H17orf49, C11H17orf89, C1H21orf2, C1QBP, C21H11orf73, C4H7orf55, C5H19orf70, CALM2, CALM3, CCDC53, CCDC69, CFAP20, CHCHD1, CHCHD10, CHCHD2, CHMP2A, CHMP4B, CHRAC1, CIB1, CIRBP, CLTA, CLTB, CNP, COPS5, COPS8, CRYAB, CRYZ, CUT…
......GO:0010257	BP	e	NADH dehydrogenase complex assembly	28/1004	53/26528	3.88e-26	6	28	5.17e-22	5.04e-22	5.16e-22	1.4e-23	C11H17orf89, LOC101115773, LOC101118606, NDUFA1, NDUFA11, NDUFA13, NDUFA2, NDUFA3, NDUFA5, NDUFA8, NDUFAF3, NDUFAF5, NDUFB1, NDUFB10, NDUFB11, NDUFB2, NDUFB3, NDUFB4, NDUFB5, NDUFB7, NDUFB8, NDUFC1, NDUFC2, NDUFS4, NDUFS5, NDUFS7, NDUFS8, TMEM261
.......GO:0032981	BP	e	mitochondrial respiratory chain complex I assembly	28/1004	53/26528	3.88e-26	7	28	5.17e-22	5.04e-22	5.16e-22	1.4e-23	C11H17orf89, LOC101115773, LOC101118606, NDUFA1, NDUFA11, NDUFA13, NDUFA2, NDUFA3, NDUFA5, NDUFA8, NDUFAF3, NDUFAF5, NDUFB1, NDUFB10, NDUFB11, NDUFB2, NDUFB3, NDUFB4, NDUFB5, NDUFB7, NDUFB8, NDUFC1, NDUFC2, NDUFS4, NDUFS5, NDUFS7, NDUFS8, TMEM261
....GO:0072594	BP	e	establishment of protein localization to organelle	58/1004	302/26528	8.85e-25	6	58	1.18e-20	1.15e-20	1.17e-20	3.1e-22	C21H11orf73, CALM3, CHMP4B, DNAJC19, DNLZ, ECI2, FIS1, GRPEL1, HACL1, HSPD1, LOC101102183, LOC101102690, LOC101103316, LOC101118849, LOC101121718, LOC101123279, LOC105614854, MFF, NDUFA13, NUP62CL, NUP85, NUP88, NUTF2, NXT1, PEX5, PEX7, ROMO1, RPL18A, RPL23A, RPL27, RPL30, RPL37, RPL38, RPLP0, RPLP2, RPS10, RPS12, RPS14, RPS15A, RPS16, RPS18, RPS20, RPS25, RPS26, RPS4X, RPS5, SNF8, SRP14, TIMM10,…
......GO:0009060	BP	e	aerobic respiration	27/1004	62/26528	2.27e-22	6	27	3.02e-18	2.95e-18	3.01e-18	7.75e-20	BLOC1S1, CHCHD10, GBAS, LOC101108663, LOC101108778, LOC101110095, LOC101110664, LOC101113001, LOC101113599, LOC101115773, LOC101117005, LOC101117965, LOC101121420, MDH2, NDUFA7, NDUFA8, NDUFB8, NDUFC2, NDUFS7, NDUFS8, NDUFV1, NDUFV2, SDHA, SDHAF2, SDHB, SDHC, UQCRH
..GO:0044281	BP	e	small molecule metabolic process	125/1004	1311/26528	9.89e-22	2	125	1.32e-17	1.28e-17	1.31e-17	3.29e-19	ABAT, ACAA2, ACAT1, ACO2, ACY1, ADI1, ADSL, AKR1A1, ALDH1A1, ALDH1A3, ALDH2, ALDH3A2, ALDOA, ALKBH7, AMDHD2, APOA1BP, AS3MT, ATP5A1, ATP5B, ATP5C1, ATP5G1, ATP5G2, ATP5G3, ATP5H, ATP5J, ATP5J2, ATP5L, ATP5O, BCAT2, BCKDHB, BCKDK, BLMH, CARS2, CDO1, CHCHD10, CMAS, CNBP, CNP, COQ7, CROT, DCTPP1, DHDH, DNPH1, DPM2, ECH1, ECHS1, ECI1, ECI2, EEF1E1, ENO1, ERH, ESD, ETFA, ETFB, FAH, FH, G6PD, GAMT, GAP…
.....GO:0045333	BP	e	cellular respiration	29/1004	78/26528	1.4e-21	5	29	1.86e-17	1.81e-17	1.85e-17	4.54e-19	BLOC1S1, CHCHD10, GBAS, LOC101108663, LOC101108778, LOC101110095, LOC101110664, LOC101113001, LOC101113599, LOC101115773, LOC101117005, LOC101117965, LOC101121420, MDH2, NDUFA7, NDUFA8, NDUFB8, NDUFC2, NDUFS4, NDUFS7, NDUFS8, NDUFV1, NDUFV2, SDHA, SDHAF2, SDHAF4, SDHB, SDHC, UQCRH
....GO:0022900	BP	e	electron transport chain	28/1004	73/26528	2.55e-21	4	28	3.4e-17	3.31e-17	3.39e-17	8.09e-19	ATP5A1, COQ7, LOC101108663, LOC101108778, LOC101110095, LOC101110664, LOC101113001, LOC101113599, LOC101115773, LOC101117965, LOC101121420, NDUFA12, NDUFA5, NDUFA7, NDUFA8, NDUFB3, NDUFB8, NDUFC2, NDUFS2, NDUFS4, NDUFS8, NDUFV1, NDUFV2, SDHA, SDHAF2, SDHB, SDHC, UQCRH
...GO:0006725	BP	e	cellular aromatic compound metabolic process	192/1004	2532/26528	2.65e-21	3	192	3.53e-17	3.44e-17	3.52e-17	8.21e-19	ACAT1, ADSL, ALAD, ALDOA, APEX1, APOA1BP, ARL6IP4, ASIP, ATP5A1, ATP5B, ATP5C1, ATP5G1, ATP5G2, ATP5G3, ATP5H, ATP5J, ATP5J2, ATP5L, ATP5O, BANF1, BCCIP, C1QBP, C5H19orf43, C7H14orf166, CARS2, CHCHD10, CINP, CITED1, CNP, COPS5, COPS8, CROT, CSDC2, DCPS, DCTPP1, DNPH1, DRG1, DTD1, EEF1E1, ELOF1, EMG1, ENO1, ENY2, EPHX2, ERCC1, ERH, EXOSC3, EXOSC4, FAH, FAM103A1, FBL, GAMT, GAPDH, GBAS, GNPDA1, GTF…
...GO:1901360	BP	e	organic cyclic compound metabolic process	201/1004	2716/26528	5.41e-21	3	201	7.2e-17	7.02e-17	7.18e-17	1.64e-18	ACAT1, ADSL, AKR1A1, ALAD, ALDOA, APEX1, APOA1BP, ARL6IP4, ASIP, ATP5A1, ATP5B, ATP5C1, ATP5G1, ATP5G2, ATP5G3, ATP5H, ATP5J, ATP5J2, ATP5L, ATP5O, BANF1, BCCIP, C1QBP, C5H19orf43, C7H14orf166, CARS2, CHCHD10, CINP, CITED1, CNBP, CNP, COPS5, COPS8, CROT, CSDC2, DCPS, DCTPP1, DNPH1, DRG1, DTD1, EEF1E1, ELOF1, EMG1, ENO1, ENY2, ERCC1, ERH, EXOSC3, EXOSC4, FAH, FAM103A1, FBL, G6PD, GAMT, GAPDH, GBAS…
...GO:0046907	BP	e	intracellular transport	117/1004	1202/26528	6.68e-21	4	117	8.9e-17	8.68e-17	8.87e-17	1.98e-18	ANKRD54, AP2S1, AP3S1, ARF1, ARFRP1, ATP6V0D1, BANF1, BCAP31, BCCIP, BLOC1S1, BLOC1S2, C21H11orf73, CHMP2A, CHMP4B, CHTOP, CITED1, CLTA, CLTB, COPE, DNAJC19, DNLZ, DPY30, DYNLL1, ECI2, EIF6, ENY2, ERGIC3, FIS1, GABARAP, GRPEL1, HACL1, HSPD1, IFT20, LAMTOR1, LOC101102183, LOC101102529, LOC101102690, LOC101103316, LOC101110664, LOC101113599, LOC101118849, LOC101119038, LOC101121157, LOC101121718, L…
...GO:0046483	BP	e	heterocycle metabolic process	188/1004	2483/26528	9.71e-21	3	188	1.29e-16	1.26e-16	1.29e-16	2.81e-18	ACAT1, ADSL, AKR1A1, ALAD, ALDOA, APEX1, APOA1BP, ARL6IP4, ATP5A1, ATP5B, ATP5C1, ATP5G1, ATP5G2, ATP5G3, ATP5H, ATP5J, ATP5J2, ATP5L, ATP5O, BANF1, BCCIP, C1QBP, C5H19orf43, C7H14orf166, CARS2, CHCHD10, CINP, CNP, COPS5, COPS8, CROT, CSDC2, DCPS, DCTPP1, DNPH1, DRG1, DTD1, EEF1E1, ELOF1, EMG1, ENO1, ENY2, ERCC1, ERH, EXOSC3, EXOSC4, FAM103A1, FBL, GAMT, GAPDH, GBAS, GNPDA1, GTF2A2, GTF2H5, HMBS,…
....GO:0044265	BP	e	cellular macromolecule catabolic process	81/1004	694/26528	1.9e-19	5	81	2.53e-15	2.47e-15	2.52e-15	5.38e-17	ANAPC11, ANAPC16, C5H19orf43, DCPS, EXOSC3, EXOSC4, LOC101102690, LOC101103316, LOC101107266, LOC101121718, LOC101123279, LOC106991563, LONP1, LSM1, LSM3, LSM6, LSM7, MAGOH, NCBP2, NEDD8, NUDT16, PABPC4, POLR2G, PSMA1, PSMA2, PSMA4, PSMA5, PSMA6, PSMA7, PSMB1, PSMB2, PSMB3, PSMB4, PSMB5, PSMB6, PSMB7, PSMB9, PSMD4, PSMD7, PSMD8, RAB12, RBM8A, RNF187, RNPS1, RPL18A, RPL23A, RPL27, RPL30, RPL37, RP…
...GO:0006413	BP	e	translational initiation	32/1004	114/26528	2.03e-19	3	32	2.7e-15	2.63e-15	2.69e-15	5.62e-17	EIF1AX, EIF3H, EIF3I, EIF3K, EIF3M, EIF4A1, LOC101102690, LOC101103316, LOC101111215, LOC101121718, LOC101123279, RBM4, RPL18A, RPL23A, RPL27, RPL30, RPL37, RPL38, RPLP0, RPLP2, RPS10, RPS12, RPS14, RPS15A, RPS16, RPS18, RPS20, RPS25, RPS26, RPS4X, RPS5, YAE1D1
.....GO:0022904	BP	e	respiratory electron transport chain	25/1004	65/26528	3.24e-19	5	25	4.32e-15	4.21e-15	4.3e-15	8.81e-17	COQ7, LOC101108663, LOC101108778, LOC101110095, LOC101110664, LOC101113001, LOC101113599, LOC101115773, LOC101117965, LOC101121420, NDUFA12, NDUFA5, NDUFA7, NDUFA8, NDUFB8, NDUFC2, NDUFS2, NDUFS8, NDUFV1, NDUFV2, SDHA, SDHAF2, SDHB, SDHC, UQCRH
.....GO:0007005	BP	e	mitochondrion organization	43/1004	221/26528	6.4e-19	5	43	8.52e-15	8.3e-15	8.49e-15	1.7e-16	ACAA2, ALKBH7, ATG12, BLOC1S2, C5H19orf70, CALM3, CHCHD10, CHCHD2, DYNLT1, FIS1, FUNDC1, GABARAP, GABARAPL2, HEBP2, HIGD2A, HMGCL, HSD17B10, HSPD1, LOC101110066, LOC101121285, LOC105614854, LONP1, MAP1LC3A, MAP1LC3B, MFF, NDUFA13, PARK7, PEX5, PHB, PHB2, POLDIP2, PRDX3, ROMO1, SAMM50, SIVA1, SLC25A4, SLIRP, TIMM10, TIMM22, TIMM9, TMEM14A, TOMM22, YWHAQ
...GO:0006139	BP	e	nucleobase-containing compound metabolic process	177/1004	2377/26528	1.07e-18	4	177	1.42e-14	1.39e-14	1.42e-14	2.79e-16	ACAT1, ADSL, ALDOA, APEX1, APOA1BP, ARL6IP4, ATP5A1, ATP5B, ATP5C1, ATP5G1, ATP5G2, ATP5G3, ATP5H, ATP5J, ATP5J2, ATP5L, ATP5O, BANF1, BCCIP, C1QBP, C5H19orf43, C7H14orf166, CARS2, CHCHD10, CINP, CNP, COPS5, COPS8, CROT, CSDC2, DCPS, DCTPP1, DNPH1, DRG1, DTD1, EEF1E1, ELOF1, EMG1, ENO1, ENY2, ERCC1, ERH, EXOSC3, EXOSC4, FAM103A1, FBL, GAMT, GAPDH, GBAS, GNPDA1, GTF2A2, GTF2H5, HPRT1, HSD17B10, HT…
........GO:0009206	BP	e	purine ribonucleoside triphosphate biosynthetic process	21/1004	45/26528	1.79e-18	10	21	2.38e-14	2.32e-14	2.37e-14	4.57e-16	ALDOA, ATP5A1, ATP5B, ATP5C1, ATP5G1, ATP5G2, ATP5G3, ATP5H, ATP5J, ATP5J2, ATP5L, ATP5O, CHCHD10, GBAS, LOC101102072, LOC101102454, LOC101110664, LOC101113599, LOC105606223, NME2, NME4
.....GO:0033365	BP	e	protein localization to organelle	66/1004	509/26528	2.23e-18	5	66	2.97e-14	2.9e-14	2.96e-14	5.61e-16	ARFRP1, BBIP1, C21H11orf73, CALM3, CHMP4B, DNAJC19, DNLZ, ECI2, FIS1, GRPEL1, HACL1, HSPD1, IFT20, LAMTOR4, LAMTOR5, LOC101102183, LOC101102690, LOC101103316, LOC101118849, LOC101121718, LOC101123279, LOC105614854, MAPRE3, MFF, NDUFA13, NUP62CL, NUP85, NUP88, NUTF2, NXT1, PEX5, PEX7, ROMO1, RPL11, RPL18A, RPL23A, RPL27, RPL30, RPL37, RPL38, RPLP0, RPLP2, RPS10, RPS12, RPS14, RPS15A, RPS16, RPS18,…
.......GO:0009145	BP	e	purine nucleoside triphosphate biosynthetic process	21/1004	46/26528	3.17e-18	9	21	4.22e-14	4.12e-14	4.21e-14	7.82e-16	ALDOA, ATP5A1, ATP5B, ATP5C1, ATP5G1, ATP5G2, ATP5G3, ATP5H, ATP5J, ATP5J2, ATP5L, ATP5O, CHCHD10, GBAS, LOC101102072, LOC101102454, LOC101110664, LOC101113599, LOC105606223, NME2, NME4
......GO:0016071	BP	e	mRNA metabolic process	72/1004	598/26528	3.85e-18	7	72	5.13e-14	5e-14	5.11e-14	9.33e-16	ARL6IP4, C1QBP, CSDC2, DCPS, EXOSC3, EXOSC4, FAM103A1, GTF2H5, HTATSF1, LOC101102690, LOC101103316, LOC101110503, LOC101121718, LOC101123279, LOC105604154, LSM1, LSM3, LSM6, LSM7, MAGOH, MBNL3, NCBP2, NUDT16, PABPN1, PHF5A, POLR2F, POLR2G, POLR2H, POLR2I, PPIH, PUF60, RALY, RBM4, RBM8A, RNPS1, RPL18A, RPL23A, RPL27, RPL30, RPL37, RPL38, RPLP0, RPLP2, RPS10, RPS12, RPS14, RPS15A, RPS16, RPS18, RPS…
...GO:0051649	BP	e	establishment of localization in cell	132/1004	1575/26528	4.88e-18	3	132	6.5e-14	6.34e-14	6.47e-14	1.16e-15	ALDOA, ANKRD54, AP2S1, AP3S1, ARF1, ARFRP1, ASIP, ATP6V0D1, BANF1, BCAP31, BCCIP, BLOC1S1, BLOC1S2, C21H11orf73, CALM3, CHGA, CHMP2A, CHMP4B, CHTOP, CITED1, CLTA, CLTB, COPE, COPS5, DNAJC19, DNLZ, DPY30, DYNLL1, DYNLT1, ECI2, EIF6, ENY2, ERGIC3, FIS1, GABARAP, GRPEL1, GYG1, HACL1, HEBP2, HSPD1, IFT20, LAMTOR1, LOC101102183, LOC101102529, LOC101102690, LOC101103316, LOC101110664, LOC101113599, LOC…
....GO:0015980	BP	e	energy derivation by oxidation of organic compounds	32/1004	126/26528	5.35e-18	4	32	7.12e-14	6.94e-14	7.09e-14	1.25e-15	BLOC1S1, CHCHD10, GBAS, GYG1, LOC101108663, LOC101108778, LOC101110095, LOC101110664, LOC101113001, LOC101113599, LOC101115773, LOC101117005, LOC101117965, LOC101121420, MDH2, NDUFA7, NDUFA8, NDUFB8, NDUFC2, NDUFS4, NDUFS7, NDUFS8, NDUFV1, NDUFV2, PPP1R1A, SDHA, SDHAF2, SDHAF4, SDHB, SDHC, UGP2, UQCRH
......GO:0022618	BP	e	ribonucleoprotein complex assembly	39/1004	195/26528	1.02e-17	6	39	1.36e-13	1.32e-13	1.35e-13	2.34e-15	EIF3H, EIF3I, EIF3K, EIF3M, EIF6, FAM103A1, LOC101103316, LOC101109655, LOC101111215, MRPL11, MRPL20, MRPS11, RPL11, RPL12, RPL23A, RPL3, RPL38, RPL5, RPLP0, RPS10, RPS14, RPS15, RPS19, RPS27L, RPS5, RUVBL1, SNRPB, SNRPC, SNRPD1, SNRPD2, SNRPD3, SNRPE, SNRPF, SNRPG, SNU13, SRPK2, SRSF9, STRAP, TAF9
......GO:0019646	BP	e	aerobic electron transport chain	20/1004	44/26528	2.25e-17	7	20	2.99e-13	2.92e-13	2.98e-13	5.07e-15	LOC101108663, LOC101108778, LOC101110095, LOC101110664, LOC101113001, LOC101113599, LOC101115773, LOC101117965, LOC101121420, NDUFA7, NDUFA8, NDUFB8, NDUFC2, NDUFS8, NDUFV1, NDUFV2, SDHA, SDHAF2, SDHC, UQCRH
.......GO:0009201	BP	e	ribonucleoside triphosphate biosynthetic process	21/1004	50/26528	2.66e-17	9	21	3.54e-13	3.46e-13	3.53e-13	5.91e-15	ALDOA, ATP5A1, ATP5B, ATP5C1, ATP5G1, ATP5G2, ATP5G3, ATP5H, ATP5J, ATP5J2, ATP5L, ATP5O, CHCHD10, GBAS, LOC101102072, LOC101102454, LOC101110664, LOC101113599, LOC105606223, NME2, NME4
....GO:0019439	BP	e	aromatic compound catabolic process	52/1004	351/26528	3.45e-17	4	52	4.6e-13	4.48e-13	4.58e-13	7.54e-15	ACAT1, C5H19orf43, CNP, DCPS, DCTPP1, DNPH1, EPHX2, EXOSC3, EXOSC4, FAH, HPRT1, ITPA, LOC101102690, LOC101103316, LOC101104062, LOC101114310, LOC101121718, LOC101123279, LSM1, LSM3, LSM6, LSM7, MAGOH, NCBP2, NT5E, NUDT16, PABPC4, POLR2G, QDPR, RBM8A, RNPS1, RPL18A, RPL23A, RPL27, RPL30, RPL37, RPL38, RPLP0, RPLP2, RPS10, RPS12, RPS14, RPS15A, RPS16, RPS18, RPS20, RPS25, RPS26, RPS4X, RPS5, SSB, Z…
.....GO:0071826	BP	e	ribonucleoprotein complex subunit organization	39/1004	202/26528	3.65e-17	5	39	4.86e-13	4.73e-13	4.83e-13	7.83e-15	EIF3H, EIF3I, EIF3K, EIF3M, EIF6, FAM103A1, LOC101103316, LOC101109655, LOC101111215, MRPL11, MRPL20, MRPS11, RPL11, RPL12, RPL23A, RPL3, RPL38, RPL5, RPLP0, RPS10, RPS14, RPS15, RPS19, RPS27L, RPS5, RUVBL1, SNRPB, SNRPC, SNRPD1, SNRPD2, SNRPD3, SNRPE, SNRPF, SNRPG, SNU13, SRPK2, SRSF9, STRAP, TAF9
....GO:0006886	BP	e	intracellular protein transport	76/1004	684/26528	4.26e-17	6	76	5.67e-13	5.53e-13	5.64e-13	9e-15	AP2S1, AP3S1, ARF1, ARFRP1, BCAP31, C21H11orf73, CHMP4B, CLTA, CLTB, DNAJC19, DNLZ, ECI2, FIS1, GABARAP, GRPEL1, HACL1, HSPD1, LOC101102183, LOC101102690, LOC101103316, LOC101118849, LOC101121718, LOC101123279, LOC106991563, MFF, NDUFA13, NUP62CL, NUP85, NUP88, NUTF2, NXT1, PDCD6, PEX5, PEX7, RAB12, RAB17, RAMP1, RILPL2, ROMO1, RPL18A, RPL23A, RPL27, RPL30, RPL37, RPL38, RPLP0, RPLP2, RPS10, RPS1…
....GO:0009057	BP	e	macromolecule catabolic process	85/1004	830/26528	7.83e-17	4	85	1.04e-12	1.02e-12	1.04e-12	1.63e-14	ABHD17C, ANAPC11, ANAPC16, C5H19orf43, DCPS, EXOSC3, EXOSC4, LOC101102690, LOC101103316, LOC101107266, LOC101121718, LOC101123279, LOC106991563, LONP1, LSM1, LSM3, LSM6, LSM7, MAGOH, NCBP2, NEDD8, NUDT16, PABPC4, PJA1, POLR2G, PSMA1, PSMA2, PSMA4, PSMA5, PSMA6, PSMA7, PSMB1, PSMB2, PSMB3, PSMB4, PSMB5, PSMB6, PSMB7, PSMB9, PSMC3, PSMD4, PSMD7, PSMD8, RAB12, RBM8A, RNF187, RNPS1, RPL18A, RPL23A, R…
....GO:0090150	BP	e	establishment of protein localization to membrane	38/1004	197/26528	9.57e-17	6	38	1.27e-12	1.24e-12	1.27e-12	1.96e-14	ARFRP1, CALM3, CHMP4B, LOC101102690, LOC101103316, LOC101121718, LOC101123279, LOC105614854, NDUFA13, REEP1, RILPL2, ROMO1, RPL18A, RPL23A, RPL27, RPL30, RPL37, RPL38, RPLP0, RPLP2, RPS10, RPS12, RPS14, RPS15A, RPS16, RPS18, RPS20, RPS25, RPS26, RPS4X, RPS5, SRP14, TIMM10, TIMM22, TIMM9, TOMM22, UBL4A, ZDHHC4
...GO:0006754	BP	e	ATP biosynthetic process	18/1004	36/26528	1.04e-16	11	18	1.39e-12	1.35e-12	1.38e-12	2.1e-14	ALDOA, ATP5A1, ATP5B, ATP5C1, ATP5G1, ATP5G2, ATP5G3, ATP5H, ATP5J, ATP5J2, ATP5L, ATP5O, CHCHD10, GBAS, LOC101102454, LOC101110664, LOC101113599, LOC105606223
..GO:0051641	BP	e	cellular localization	138/1004	1746/26528	1.21e-16	2	138	1.62e-12	1.58e-12	1.61e-12	2.41e-14	ANKRD54, AP2S1, AP3S1, ARF1, ARFRP1, ASIP, ATP6V0D1, B9D1, BANF1, BBIP1, BCAP31, BCCIP, BLOC1S1, BLOC1S2, C21H11orf73, CALM3, CHGA, CHMP2A, CHMP4B, CHTOP, CITED1, CLTA, CLTB, COPE, COPS5, DNAJC19, DNLZ, DPY30, DYNLL1, DYNLT1, ECI2, EIF6, ENY2, ERGIC3, FAM98A, FIS1, GABARAP, GRPEL1, HACL1, HSPD1, IFT20, ITGB1BP1, LAMTOR1, LAMTOR4, LAMTOR5, LOC101102183, LOC101102529, LOC101102690, LOC101103316, LO…
.....GO:0006401	BP	e	RNA catabolic process	40/1004	222/26528	1.77e-16	7	40	2.36e-12	2.3e-12	2.35e-12	3.47e-14	C5H19orf43, DCPS, EXOSC3, EXOSC4, LOC101102690, LOC101103316, LOC101121718, LOC101123279, LSM1, LSM3, LSM6, LSM7, MAGOH, NCBP2, NUDT16, PABPC4, POLR2G, RBM8A, RNPS1, RPL18A, RPL23A, RPL27, RPL30, RPL37, RPL38, RPLP0, RPLP2, RPS10, RPS12, RPS14, RPS15A, RPS16, RPS18, RPS20, RPS25, RPS26, RPS4X, RPS5, SSB, ZPR1
....GO:0034655	BP	e	nucleobase-containing compound catabolic process	48/1004	315/26528	1.85e-16	5	48	2.46e-12	2.4e-12	2.45e-12	3.57e-14	ACAT1, C5H19orf43, CNP, DCPS, DCTPP1, DNPH1, EXOSC3, EXOSC4, HPRT1, ITPA, LOC101102690, LOC101103316, LOC101104062, LOC101121718, LOC101123279, LSM1, LSM3, LSM6, LSM7, MAGOH, NCBP2, NT5E, NUDT16, PABPC4, POLR2G, RBM8A, RNPS1, RPL18A, RPL23A, RPL27, RPL30, RPL37, RPL38, RPLP0, RPLP2, RPS10, RPS12, RPS14, RPS15A, RPS16, RPS18, RPS20, RPS25, RPS26, RPS4X, RPS5, SSB, ZPR1
......GO:0009142	BP	e	nucleoside triphosphate biosynthetic process	22/1004	61/26528	2.26e-16	8	22	3.01e-12	2.93e-12	3e-12	4.3e-14	ALDOA, ATP5A1, ATP5B, ATP5C1, ATP5G1, ATP5G2, ATP5G3, ATP5H, ATP5J, ATP5J2, ATP5L, ATP5O, CHCHD10, GBAS, LOC101102072, LOC101102454, LOC101110664, LOC101113599, LOC105606223, NME2, NME4, SUCLG1
.....GO:0016070	BP	e	RNA metabolic process	114/1004	1326/26528	2.41e-16	6	114	3.21e-12	3.13e-12	3.19e-12	4.52e-14	ARL6IP4, C1QBP, C5H19orf43, C7H14orf166, CARS2, COPS5, CSDC2, DCPS, DRG1, DTD1, EEF1E1, ELOF1, EMG1, ENY2, EXOSC3, EXOSC4, FAM103A1, FBL, GTF2A2, GTF2H5, HSD17B10, HTATSF1, IMP3, LACTB2, LOC101102690, LOC101103316, LOC101110503, LOC101121718, LOC101123279, LOC105604154, LSM1, LSM3, LSM6, LSM7, MAGOH, MBNL3, MED31, MRPS11, NCBP2, NHP2, NOP10, NPM3, NUDT16, NUP62CL, PABPC4, PABPN1, PHF5A, POLR2F, P…
....GO:0046700	BP	e	heterocycle catabolic process	49/1004	336/26528	5.43e-16	4	49	7.23e-12	7.05e-12	7.19e-12	1e-13	ACAT1, C5H19orf43, CNP, DCPS, DCTPP1, DNPH1, EXOSC3, EXOSC4, HPRT1, ITPA, LOC101102690, LOC101103316, LOC101104062, LOC101114310, LOC101121718, LOC101123279, LSM1, LSM3, LSM6, LSM7, MAGOH, NCBP2, NT5E, NUDT16, PABPC4, POLR2G, RBM8A, RNPS1, RPL18A, RPL23A, RPL27, RPL30, RPL37, RPL38, RPLP0, RPLP2, RPS10, RPS12, RPS14, RPS15A, RPS16, RPS18, RPS20, RPS25, RPS26, RPS4X, RPS5, SSB, ZPR1
....GO:1901361	BP	e	organic cyclic compound catabolic process	51/1004	363/26528	6.55e-16	4	51	8.72e-12	8.5e-12	8.68e-12	1.2e-13	ACAT1, C5H19orf43, CNP, DCPS, DCTPP1, DNPH1, EXOSC3, EXOSC4, FAH, HPRT1, ITPA, LOC101102690, LOC101103316, LOC101104062, LOC101114310, LOC101121718, LOC101123279, LSM1, LSM3, LSM6, LSM7, MAGOH, NCBP2, NT5E, NUDT16, PABPC4, POLR2G, QDPR, RBM8A, RNPS1, RPL18A, RPL23A, RPL27, RPL30, RPL37, RPL38, RPLP0, RPLP2, RPS10, RPS12, RPS14, RPS15A, RPS16, RPS18, RPS20, RPS25, RPS26, RPS4X, RPS5, SSB, ZPR1
....GO:0044270	BP	e	cellular nitrogen compound catabolic process	49/1004	340/26528	8.78e-16	4	49	1.17e-11	1.14e-11	1.16e-11	1.58e-13	ACAT1, C5H19orf43, CNP, DCPS, DCTPP1, DNPH1, EXOSC3, EXOSC4, HPRT1, ITPA, LOC101102690, LOC101103316, LOC101104062, LOC101114310, LOC101121718, LOC101123279, LSM1, LSM3, LSM6, LSM7, MAGOH, NCBP2, NT5E, NUDT16, PABPC4, POLR2G, RBM8A, RNPS1, RPL18A, RPL23A, RPL27, RPL30, RPL37, RPL38, RPLP0, RPLP2, RPS10, RPS12, RPS14, RPS15A, RPS16, RPS18, RPS20, RPS25, RPS26, RPS4X, RPS5, SSB, ZPR1
.....GO:0072655	BP	e	establishment of protein localization to mitochondrion	19/1004	46/26528	1.28e-15	7	19	1.71e-11	1.67e-11	1.7e-11	2.28e-13	CALM3, DNAJC19, DNLZ, FIS1, GRPEL1, HSPD1, LOC101118849, LOC105614854, MFF, NDUFA13, ROMO1, TIMM10, TIMM17A, TIMM22, TIMM8B, TIMM9, TOMM20, TOMM22, TOMM5
......GO:0006402	BP	e	mRNA catabolic process	37/1004	202/26528	1.39e-15	8	37	1.85e-11	1.81e-11	1.84e-11	2.44e-13	DCPS, EXOSC3, EXOSC4, LOC101102690, LOC101103316, LOC101121718, LOC101123279, LSM1, LSM3, LSM6, LSM7, MAGOH, NCBP2, NUDT16, POLR2G, RBM8A, RNPS1, RPL18A, RPL23A, RPL27, RPL30, RPL37, RPL38, RPLP0, RPLP2, RPS10, RPS12, RPS14, RPS15A, RPS16, RPS18, RPS20, RPS25, RPS26, RPS4X, RPS5, SSB
......GO:0045047	BP	e	protein targeting to ER	26/1004	97/26528	1.68e-15	8	26	2.24e-11	2.18e-11	2.22e-11	2.9e-13	CHMP4B, LOC101102183, LOC101102690, LOC101103316, LOC101121718, LOC101123279, RPL18A, RPL23A, RPL27, RPL30, RPL37, RPL38, RPLP0, RPLP2, RPS10, RPS12, RPS14, RPS15A, RPS16, RPS18, RPS20, RPS25, RPS26, RPS4X, RPS5, SRP14
......GO:0009144	BP	e	purine nucleoside triphosphate metabolic process	23/1004	74/26528	2.02e-15	8	23	2.69e-11	2.62e-11	2.68e-11	3.45e-13	ALDOA, ATP5A1, ATP5B, ATP5C1, ATP5G1, ATP5G2, ATP5G3, ATP5H, ATP5J, ATP5J2, ATP5L, ATP5O, CHCHD10, GBAS, ITPA, LOC101102072, LOC101102454, LOC101110664, LOC101113599, LOC105606223, NME2, NME4, NUDT16
.......GO:0009205	BP	e	purine ribonucleoside triphosphate metabolic process	22/1004	67/26528	2.23e-15	9	22	2.97e-11	2.9e-11	2.95e-11	3.76e-13	ALDOA, ATP5A1, ATP5B, ATP5C1, ATP5G1, ATP5G2, ATP5G3, ATP5H, ATP5J, ATP5J2, ATP5L, ATP5O, CHCHD10, GBAS, ITPA, LOC101102072, LOC101102454, LOC101110664, LOC101113599, LOC105606223, NME2, NME4
......GO:0006396	BP	e	RNA processing	78/1004	769/26528	2.66e-15	7	78	3.54e-11	3.45e-11	3.52e-11	4.43e-13	ARL6IP4, C1QBP, C7H14orf166, CSDC2, DCPS, EMG1, EXOSC3, EXOSC4, FAM103A1, FBL, GTF2H5, HSD17B10, HTATSF1, IMP3, LOC101102690, LOC101103316, LOC101110503, LOC105604154, LSM1, LSM3, LSM6, LSM7, MAGOH, MBNL3, MRPS11, NCBP2, NHP2, NOP10, NPM3, PABPC4, PABPN1, PHF5A, POLR2F, POLR2G, POLR2H, POLR2I, PPIH, PUF60, RALY, RBM4, RBM8A, RNPS1, RP9, RPL27, RPL35, RPL7, RPL7A, RPP21, RPS14, RPS16, RPS17, RPS19…
......GO:0010499	BP	e	proteasomal ubiquitin-independent protein catabolic process	14/1004	22/26528	2.73e-15	8	14	3.63e-11	3.54e-11	3.61e-11	4.49e-13	PSMA1, PSMA2, PSMA4, PSMA5, PSMA6, PSMA7, PSMB1, PSMB2, PSMB3, PSMB4, PSMB5, PSMB6, PSMB7, PSMB9
.....GO:0006605	BP	e	protein targeting	40/1004	241/26528	3.25e-15	7	40	4.33e-11	4.22e-11	4.3e-11	5.28e-13	CHMP4B, ECI2, FIS1, GABARAP, HACL1, LOC101102183, LOC101102690, LOC101103316, LOC101121718, LOC101123279, MFF, PEX5, PEX7, RPL18A, RPL23A, RPL27, RPL30, RPL37, RPL38, RPLP0, RPLP2, RPS10, RPS12, RPS14, RPS15A, RPS16, RPS18, RPS20, RPS25, RPS26, RPS4X, RPS5, SRP14, TIMM17A, TIMM8B, TIMM9, TOMM20, TOMM5, VTI1B, ZDHHC4
.......GO:0000956	BP	e	nuclear-transcribed mRNA catabolic process	35/1004	186/26528	3.46e-15	9	35	4.61e-11	4.5e-11	4.59e-11	5.56e-13	DCPS, EXOSC3, EXOSC4, LOC101102690, LOC101103316, LOC101121718, LOC101123279, LSM1, LSM3, LSM7, MAGOH, NCBP2, POLR2G, RBM8A, RNPS1, RPL18A, RPL23A, RPL27, RPL30, RPL37, RPL38, RPLP0, RPLP2, RPS10, RPS12, RPS14, RPS15A, RPS16, RPS18, RPS20, RPS25, RPS26, RPS4X, RPS5, SSB
.....GO:0072599	BP	e	establishment of protein localization to endoplasmic reticulum	26/1004	100/26528	3.76e-15	7	26	5.01e-11	4.88e-11	4.97e-11	5.96e-13	CHMP4B, LOC101102183, LOC101102690, LOC101103316, LOC101121718, LOC101123279, RPL18A, RPL23A, RPL27, RPL30, RPL37, RPL38, RPLP0, RPLP2, RPS10, RPS12, RPS14, RPS15A, RPS16, RPS18, RPS20, RPS25, RPS26, RPS4X, RPS5, SRP14
...GO:0045184	BP	e	establishment of protein localization	100/1004	1137/26528	4.03e-15	4	100	5.37e-11	5.23e-11	5.33e-11	6.31e-13	AP2S1, AP3S1, ARF1, ARFRP1, ATP6V0D1, BBIP1, BCAP31, C21H11orf73, CALM3, CCDC53, CHMP2A, CHMP4B, CLTA, CLTB, COMMD1, COPE, DNAJC19, DNLZ, DYNLT1, ECI2, ENHO, FIS1, GABARAP, GABARAPL2, GRPEL1, HACL1, HSPD1, IFT20, ITGB1BP1, LOC101102183, LOC101102529, LOC101102690, LOC101103316, LOC101118849, LOC101121718, LOC101123279, LOC105614854, LOC106991563, MFF, MTX1, NDUFA13, NUP62CL, NUP85, NUP88, NUTF2, …
.......GO:0006614	BP	e	SRP-dependent cotranslational protein targeting to membrane	24/1004	84/26528	4.2e-15	10	24	5.59e-11	5.45e-11	5.56e-11	6.51e-13	LOC101102690, LOC101103316, LOC101121718, LOC101123279, RPL18A, RPL23A, RPL27, RPL30, RPL37, RPL38, RPLP0, RPLP2, RPS10, RPS12, RPS14, RPS15A, RPS16, RPS18, RPS20, RPS25, RPS26, RPS4X, RPS5, SRP14
......GO:0006613	BP	e	cotranslational protein targeting to membrane	24/1004	85/26528	5.65e-15	9	24	7.52e-11	7.33e-11	7.47e-11	8.64e-13	LOC101102690, LOC101103316, LOC101121718, LOC101123279, RPL18A, RPL23A, RPL27, RPL30, RPL37, RPL38, RPLP0, RPLP2, RPS10, RPS12, RPS14, RPS15A, RPS16, RPS18, RPS20, RPS25, RPS26, RPS4X, RPS5, SRP14
.....GO:0009141	BP	e	nucleoside triphosphate metabolic process	25/1004	95/26528	9.36e-15	7	25	1.25e-10	1.22e-10	1.24e-10	1.42e-12	ALDOA, ATP5A1, ATP5B, ATP5C1, ATP5G1, ATP5G2, ATP5G3, ATP5H, ATP5J, ATP5J2, ATP5L, ATP5O, CHCHD10, DCTPP1, GBAS, ITPA, LOC101102072, LOC101102454, LOC101110664, LOC101113599, LOC105606223, NME2, NME4, NUDT16, SUCLG1
......GO:0009199	BP	e	ribonucleoside triphosphate metabolic process	22/1004	72/26528	1.23e-14	8	22	1.64e-10	1.6e-10	1.63e-10	1.84e-12	ALDOA, ATP5A1, ATP5B, ATP5C1, ATP5G1, ATP5G2, ATP5G3, ATP5H, ATP5J, ATP5J2, ATP5L, ATP5O, CHCHD10, GBAS, ITPA, LOC101102072, LOC101102454, LOC101110664, LOC101113599, LOC105606223, NME2, NME4
....GO:0015031	BP	e	protein transport	96/1004	1090/26528	1.53e-14	5	96	2.03e-10	1.98e-10	2.02e-10	2.26e-12	AP2S1, AP3S1, ARF1, ARFRP1, ATP6V0D1, BBIP1, BCAP31, C21H11orf73, CCDC53, CHMP2A, CHMP4B, CLTA, CLTB, COMMD1, COPE, DNAJC19, DNLZ, DYNLT1, ECI2, ENHO, FIS1, GABARAP, GABARAPL2, GRPEL1, HACL1, HSPD1, IFT20, ITGB1BP1, LOC101102183, LOC101102529, LOC101102690, LOC101103316, LOC101118849, LOC101121718, LOC101123279, LOC106991563, MFF, MTX1, NDUFA13, NUP62CL, NUP85, NUP88, NUTF2, NXT1, PARK7, PDCD6, P…
....GO:0015986	BP	e	ATP synthesis coupled proton transport	14/1004	24/26528	1.56e-14	12	14	2.08e-10	2.02e-10	2.06e-10	2.26e-12	ATP5A1, ATP5B, ATP5C1, ATP5G1, ATP5G2, ATP5G3, ATP5H, ATP5J, ATP5L, ATP5O, LOC101102454, LOC101110664, LOC101113599, LOC105606223
.......GO:0015985	BP	e	energy coupled proton transport, down electrochemical gradient	14/1004	24/26528	1.56e-14	9	14	2.08e-10	2.02e-10	2.06e-10	2.26e-12	ATP5A1, ATP5B, ATP5C1, ATP5G1, ATP5G2, ATP5G3, ATP5H, ATP5J, ATP5L, ATP5O, LOC101102454, LOC101110664, LOC101113599, LOC105606223
....GO:0071705	BP	e	nitrogen compound transport	115/1004	1426/26528	1.91e-14	4	115	2.55e-10	2.48e-10	2.53e-10	2.74e-12	AP2S1, AP3S1, ARF1, ARFRP1, ATP6V0D1, BBIP1, BCAP31, C21H11orf73, C7H14orf166, CCDC53, CHMP2A, CHMP4B, CHTOP, CLTA, CLTB, COMMD1, COPE, DNAJC19, DNLZ, DYNLT1, ECI2, ENHO, ENY2, EXOC3L1, FIS1, GABARAP, GABARAPL2, GRPEL1, HACL1, HSPD1, IFT20, ITGB1BP1, LOC101102183, LOC101102529, LOC101102690, LOC101103316, LOC101118849, LOC101119038, LOC101121157, LOC101121718, LOC101123279, LOC106991563, MAGOH, M…
....GO:0034613	BP	e	cellular protein localization	78/1004	800/26528	2.24e-14	4	78	2.98e-10	2.91e-10	2.96e-10	3.17e-12	ARFRP1, BBIP1, C21H11orf73, CALM3, CHMP4B, DNAJC19, DNLZ, ECI2, FIS1, GRPEL1, HACL1, HSPD1, IFT20, ITGB1BP1, LAMTOR1, LAMTOR4, LAMTOR5, LOC101102183, LOC101102690, LOC101103316, LOC101118849, LOC101121718, LOC101123279, LOC105614854, MAP7, MAPRE3, MFF, NDUFA13, NUP62CL, NUP85, NUP88, NUTF2, NXT1, PDZD11, PEX5, PEX7, RAMP1, REEP1, RILPL2, ROMO1, RPL11, RPL18A, RPL23A, RPL27, RPL30, RPL37, RPL38, R…
...GO:0070727	BP	e	cellular macromolecule localization	78/1004	803/26528	2.73e-14	3	78	3.64e-10	3.55e-10	3.62e-10	3.83e-12	ARFRP1, BBIP1, C21H11orf73, CALM3, CHMP4B, DNAJC19, DNLZ, ECI2, FIS1, GRPEL1, HACL1, HSPD1, IFT20, ITGB1BP1, LAMTOR1, LAMTOR4, LAMTOR5, LOC101102183, LOC101102690, LOC101103316, LOC101118849, LOC101121718, LOC101123279, LOC105614854, MAP7, MAPRE3, MFF, NDUFA13, NUP62CL, NUP85, NUP88, NUTF2, NXT1, PDZD11, PEX5, PEX7, RAMP1, REEP1, RILPL2, ROMO1, RPL11, RPL18A, RPL23A, RPL27, RPL30, RPL37, RPL38, R…
......GO:0070972	BP	e	protein localization to endoplasmic reticulum	26/1004	109/26528	3.52e-14	6	26	4.69e-10	4.57e-10	4.66e-10	4.89e-12	CHMP4B, LOC101102183, LOC101102690, LOC101103316, LOC101121718, LOC101123279, RPL18A, RPL23A, RPL27, RPL30, RPL37, RPL38, RPLP0, RPLP2, RPS10, RPS12, RPS14, RPS15A, RPS16, RPS18, RPS20, RPS25, RPS26, RPS4X, RPS5, SRP14
......GO:0070585	BP	e	protein localization to mitochondrion	19/1004	55/26528	6.28e-14	6	19	8.36e-10	8.15e-10	8.3e-10	8.62e-12	CALM3, DNAJC19, DNLZ, FIS1, GRPEL1, HSPD1, LOC101118849, LOC105614854, MFF, NDUFA13, ROMO1, TIMM10, TIMM17A, TIMM22, TIMM8B, TIMM9, TOMM20, TOMM22, TOMM5
........GO:0000184	BP	e	nuclear-transcribed mRNA catabolic process, nonsense-mediated decay	27/1004	122/26528	8.14e-14	10	27	1.08e-09	1.06e-09	1.08e-09	1.11e-11	LOC101102690, LOC101103316, LOC101121718, LOC101123279, MAGOH, NCBP2, RBM8A, RNPS1, RPL18A, RPL23A, RPL27, RPL30, RPL37, RPL38, RPLP0, RPLP2, RPS10, RPS12, RPS14, RPS15A, RPS16, RPS18, RPS20, RPS25, RPS26, RPS4X, RPS5
.....GO:0019752	BP	e	carboxylic acid metabolic process	68/1004	671/26528	1.82e-13	5	68	2.42e-09	2.36e-09	2.4e-09	2.45e-11	ABAT, ACAA2, ACAT1, ACO2, ACY1, ADI1, AKR1A1, ALDH1A3, ALDH3A2, ALDOA, ALKBH7, AMDHD2, BCAT2, BCKDHB, BCKDK, BLMH, CARS2, CMAS, CROT, ECH1, ECHS1, ECI1, ECI2, EEF1E1, ENO1, ETFA, ETFB, FAH, FH, GAMT, GAPDH, GATM, GCSH, GNPDA1, GRHPR, HACL1, HAGH, HIBADH, HMGCL, HSD17B8, IDH1, IDH3G, LDHB, LOC101114310, LOC101115773, LOC101117028, MDH1, MDH2, ME1, MIF, NAGK, OAT, ODC1, PARK7, PEPD, PEX5, PEX7, PGD…
...GO:0006082	BP	e	organic acid metabolic process	70/1004	704/26528	1.99e-13	3	70	2.65e-09	2.59e-09	2.63e-09	2.65e-11	ABAT, ACAA2, ACAT1, ACO2, ACY1, ADI1, AKR1A1, ALDH1A3, ALDH3A2, ALDOA, ALKBH7, AMDHD2, AS3MT, BCAT2, BCKDHB, BCKDK, BLMH, CARS2, CDO1, CMAS, CROT, ECH1, ECHS1, ECI1, ECI2, EEF1E1, ENO1, ETFA, ETFB, FAH, FH, GAMT, GAPDH, GATM, GCSH, GNPDA1, GRHPR, HACL1, HAGH, HIBADH, HMGCL, HSD17B8, IDH1, IDH3G, LDHB, LOC101114310, LOC101115773, LOC101117028, MDH1, MDH2, ME1, MIF, NAGK, OAT, ODC1, PARK7, PEPD, PE…
....GO:0006839	BP	e	mitochondrial transport	19/1004	60/26528	3.82e-13	5	19	5.09e-09	4.96e-09	5.05e-09	5.04e-11	DNAJC19, DNLZ, FIS1, GRPEL1, HSPD1, LOC101110664, LOC101113599, LOC101118849, MFF, NDUFA13, ROMO1, TIMM10, TIMM17A, TIMM22, TIMM8B, TIMM9, TOMM20, TOMM22, TOMM5
....GO:0043436	BP	e	oxoacid metabolic process	68/1004	686/26528	5.16e-13	4	68	6.87e-09	6.69e-09	6.81e-09	6.73e-11	ABAT, ACAA2, ACAT1, ACO2, ACY1, ADI1, AKR1A1, ALDH1A3, ALDH3A2, ALDOA, ALKBH7, AMDHD2, BCAT2, BCKDHB, BCKDK, BLMH, CARS2, CMAS, CROT, ECH1, ECHS1, ECI1, ECI2, EEF1E1, ENO1, ETFA, ETFB, FAH, FH, GAMT, GAPDH, GATM, GCSH, GNPDA1, GRHPR, HACL1, HAGH, HIBADH, HMGCL, HSD17B8, IDH1, IDH3G, LDHB, LOC101114310, LOC101115773, LOC101117028, MDH1, MDH2, ME1, MIF, NAGK, OAT, ODC1, PARK7, PEPD, PEX5, PEX7, PGD…
....GO:0072657	BP	e	protein localization to membrane	47/1004	381/26528	1.18e-12	5	47	1.58e-08	1.54e-08	1.57e-08	1.53e-10	ARFRP1, BBIP1, CALM3, CHMP4B, IFT20, ITGB1BP1, LOC101102690, LOC101103316, LOC101121718, LOC101123279, LOC105614854, MAP7, NDUFA13, PDZD11, RAMP1, REEP1, RILPL2, ROMO1, RPL18A, RPL23A, RPL27, RPL30, RPL37, RPL38, RPLP0, RPLP2, RPS10, RPS12, RPS14, RPS15A, RPS16, RPS18, RPS20, RPS25, RPS26, RPS4X, RPS5, SLC9A3R1, SRP14, TESC, TIMM10, TIMM22, TIMM9, TMEM150A, TOMM22, UBL4A, ZDHHC4
.....GO:0046395	BP	e	carboxylic acid catabolic process	32/1004	190/26528	1.26e-12	6	32	1.68e-08	1.64e-08	1.67e-08	1.62e-10	ABAT, ACAA2, ACAT1, AKR1A1, AMDHD2, BCAT2, BCKDHB, BCKDK, BLMH, CROT, ECH1, ECHS1, ECI1, ECI2, ETFA, ETFB, FAH, GCSH, GNPDA1, HACL1, HIBADH, HMGCL, LOC101114310, LOC101117028, NAGK, OAT, PEX5, PEX7, PHYH, QDPR, SDS, SDSL
....GO:0016054	BP	e	organic acid catabolic process	32/1004	192/26528	1.69e-12	4	32	2.25e-08	2.2e-08	2.24e-08	2.15e-10	ABAT, ACAA2, ACAT1, AKR1A1, AMDHD2, BCAT2, BCKDHB, BCKDK, BLMH, CROT, ECH1, ECHS1, ECI1, ECI2, ETFA, ETFB, FAH, GCSH, GNPDA1, HACL1, HIBADH, HMGCL, LOC101114310, LOC101117028, NAGK, OAT, PEX5, PEX7, PHYH, QDPR, SDS, SDSL
...GO:0051668	BP	e	localization within membrane	51/1004	443/26528	1.87e-12	3	51	2.49e-08	2.43e-08	2.47e-08	2.35e-10	ARF1, ARFRP1, BBIP1, CALM3, CHMP4B, IFT20, ITGB1BP1, LOC101102690, LOC101103316, LOC101121718, LOC101123279, LOC105614854, MAP7, NDUFA13, PDZD11, RAB17, RALA, RAMP1, REEP1, RILPL2, ROMO1, RPL18A, RPL23A, RPL27, RPL30, RPL37, RPL38, RPLP0, RPLP2, RPS10, RPS12, RPS14, RPS15A, RPS16, RPS18, RPS20, RPS25, RPS26, RPS4X, RPS5, SLC9A3R1, SNF8, SRP14, TESC, TIMM10, TIMM22, TIMM9, TMEM150A, TOMM22, UBL4A,…
.....GO:0007006	BP	e	mitochondrial membrane organization	20/1004	73/26528	1.94e-12	6	20	2.58e-08	2.51e-08	2.56e-08	2.4e-10	ACAA2, ALKBH7, BLOC1S2, C5H19orf70, CALM3, CHCHD10, DYNLT1, HEBP2, LOC105614854, NDUFA13, PEX5, ROMO1, SAMM50, SIVA1, TIMM10, TIMM22, TIMM9, TMEM14A, TOMM22, YWHAQ
.....GO:0006612	BP	e	protein targeting to membrane	26/1004	128/26528	1.94e-12	8	26	2.59e-08	2.52e-08	2.57e-08	2.4e-10	CHMP4B, LOC101102690, LOC101103316, LOC101121718, LOC101123279, RPL18A, RPL23A, RPL27, RPL30, RPL37, RPL38, RPLP0, RPLP2, RPS10, RPS12, RPS14, RPS15A, RPS16, RPS18, RPS20, RPS25, RPS26, RPS4X, RPS5, SRP14, ZDHHC4
....GO:0006749	BP	e	glutathione metabolic process	14/1004	32/26528	2.82e-12	6	14	3.76e-08	3.67e-08	3.73e-08	3.45e-10	ETHE1, G6PD, GLO1, GPX1, GSTA1, GSTM3, GSTT2B, HAGH, LOC101106291, LOC101106720, LOC101107232, LOC101118990, MGST1, PARK7
....GO:0071702	BP	e	organic substance transport	124/1004	1713/26528	3.02e-12	4	124	4.03e-08	3.92e-08	3.99e-08	3.66e-10	AP2S1, AP3S1, ARF1, ARFRP1, ATP6V0D1, BBIP1, BCAP31, C21H11orf73, C7H14orf166, CA5A, CA5B, CCDC53, CHMP2A, CHMP4B, CHTOP, CLTA, CLTB, COMMD1, COPE, DNAJC19, DNLZ, DYNLT1, ECI2, ENHO, ENY2, EXOC3L1, FIS1, GABARAP, GABARAPL2, GRPEL1, HACL1, HSPD1, IFT20, ITGB1BP1, LOC101102183, LOC101102529, LOC101102690, LOC101103316, LOC101117785, LOC101118849, LOC101119038, LOC101121157, LOC101121718, LOC1011232…
...GO:0044282	BP	e	small molecule catabolic process	39/1004	283/26528	3.24e-12	3	39	4.32e-08	4.21e-08	4.28e-08	3.89e-10	ABAT, ACAA2, ACAT1, AKR1A1, ALDH2, ALDOA, AMDHD2, BCAT2, BCKDHB, BCKDK, BLMH, CROT, DHDH, ECH1, ECHS1, ECI1, ECI2, ESD, ETFA, ETFB, FAH, GCSH, GNPDA1, HACL1, HAGH, HIBADH, HMGCL, LOC101112223, LOC101114310, LOC101117028, NAGK, OAT, PEX5, PEX7, PHYH, PNKD, QDPR, SDS, SDSL
..GO:0033036	BP	e	macromolecule localization	114/1004	1534/26528	4.26e-12	2	114	5.67e-08	5.53e-08	5.62e-08	5.06e-10	AP2S1, AP3S1, ARF1, ARFRP1, ATP6V0D1, BBIP1, BCAP31, C21H11orf73, CALM3, CCDC53, CHMP2A, CHMP4B, CLTA, CLTB, COMMD1, COPE, CUTA, DNAJC19, DNLZ, DYNLT1, ECI2, ENHO, FBL, FIS1, GABARAP, GABARAPL2, GRPEL1, HACL1, HSPD1, IFT20, ITGB1BP1, LAMTOR1, LAMTOR4, LAMTOR5, LOC101102183, LOC101102529, LOC101102690, LOC101103316, LOC101118849, LOC101121718, LOC101123279, LOC105614854, LOC106991563, MAP7, MAPRE3…
...GO:0008104	BP	e	protein localization	113/1004	1521/26528	5.64e-12	3	113	7.51e-08	7.32e-08	7.45e-08	6.65e-10	AP2S1, AP3S1, ARF1, ARFRP1, ATP6V0D1, BBIP1, BCAP31, C21H11orf73, CALM3, CCDC53, CHMP2A, CHMP4B, CLTA, CLTB, COMMD1, COPE, CUTA, DNAJC19, DNLZ, DYNLT1, ECI2, ENHO, FIS1, GABARAP, GABARAPL2, GRPEL1, HACL1, HSPD1, IFT20, ITGB1BP1, LAMTOR1, LAMTOR4, LAMTOR5, LOC101102183, LOC101102529, LOC101102690, LOC101103316, LOC101118849, LOC101121718, LOC101123279, LOC105614854, LOC106991563, MAP7, MAPRE3, MFF…
...GO:0006810	BP	e	transport	191/1004	3107/26528	7.07e-12	3	191	9.41e-08	9.17e-08	9.33e-08	8.25e-10	ALDOA, ANKRD54, AP2S1, AP3S1, AQP8, ARF1, ARFRP1, ASIP, ATOX1, ATP5A1, ATP5B, ATP5C1, ATP5G1, ATP5G2, ATP5G3, ATP5H, ATP5J, ATP5J2, ATP5L, ATP5O, ATP6V0D1, ATP6V0E1, ATP6V1E1, ATP6V1F, BANF1, BBIP1, BCAP31, BCCIP, BLOC1S1, BLOC1S2, C21H11orf73, C7H14orf166, CA5A, CA5B, CCDC53, CCS, CHGA, CHMP2A, CHMP4B, CHTOP, CITED1, CLTA, CLTB, COMMD1, COPE, COPS3, COPS5, CSNK1G2, CYTH2, DNAJC19, DNLZ, DPY30, D…
..GO:0051234	BP	e	establishment of localization	195/1004	3193/26528	8.6e-12	2	195	1.14e-07	1.12e-07	1.13e-07	9.95e-10	ALDOA, ANKRD54, AP2S1, AP3S1, AQP8, ARF1, ARFRP1, ASIP, ATOX1, ATP5A1, ATP5B, ATP5C1, ATP5G1, ATP5G2, ATP5G3, ATP5H, ATP5J, ATP5J2, ATP5L, ATP5O, ATP6V0D1, ATP6V0E1, ATP6V1E1, ATP6V1F, BANF1, BBIP1, BCAP31, BCCIP, BLOC1S1, BLOC1S2, C21H11orf73, C7H14orf166, CA5A, CA5B, CALM3, CCDC53, CCS, CHGA, CHMP2A, CHMP4B, CHTOP, CITED1, CLTA, CLTB, COMMD1, COPE, COPS3, COPS5, CSNK1G2, CYTH2, DNAJC19, DNLZ, D…
....GO:0090304	BP	e	nucleic acid metabolic process	136/1004	1977/26528	8.98e-12	5	136	1.2e-07	1.17e-07	1.19e-07	1.03e-09	APEX1, ARL6IP4, BANF1, BCCIP, C1QBP, C5H19orf43, C7H14orf166, CARS2, CINP, COPS5, COPS8, CSDC2, DCPS, DCTPP1, DRG1, DTD1, EEF1E1, ELOF1, EMG1, ENY2, ERCC1, EXOSC3, EXOSC4, FAM103A1, FBL, GTF2A2, GTF2H5, HSD17B10, HTATSF1, IMP3, LACTB2, LOC101102690, LOC101103316, LOC101110503, LOC101112071, LOC101112330, LOC101119038, LOC101121718, LOC101123279, LOC105604154, LOC105606137, LSM1, LSM3, LSM6, LSM7,…
......GO:1902600	BP	e	proton transmembrane transport	19/1004	71/26528	1.09e-11	8	19	1.46e-07	1.42e-07	1.44e-07	1.24e-09	ATP5A1, ATP5B, ATP5C1, ATP5G1, ATP5G2, ATP5G3, ATP5H, ATP5J, ATP5L, ATP5O, ATP6V0D1, ATP6V0E1, ATP6V1E1, ATP6V1F, LOC101102454, LOC101110664, LOC101113599, LOC105606223, NDUFS7
......GO:0032543	BP	e	mitochondrial translation	15/1004	43/26528	2.37e-11	8	15	3.16e-07	3.08e-07	3.13e-07	2.68e-09	LOC101104725, MRPL16, MRPL2, MRPL57, MRPS11, MRPS16, MRPS18B, MRPS21, MRPS23, MRPS24, MRPS25, MRPS26, MRPS34, MRPS6, NDUFA7
.......GO:0008380	BP	e	RNA splicing	42/1004	343/26528	2.4e-11	8	42	3.2e-07	3.12e-07	3.17e-07	2.69e-09	ARL6IP4, C1QBP, C7H14orf166, DCPS, HTATSF1, LOC101110503, LOC105604154, LSM1, LSM3, LSM6, LSM7, MAGOH, MBNL3, NCBP2, PABPN1, PHF5A, POLR2F, POLR2G, POLR2H, POLR2I, PPIH, PUF60, RALY, RBM4, RBM8A, RNPS1, RP9, RTCB, SAP18, SF3B5, SNRNP25, SNRPB, SNRPD1, SNRPD2, SNRPD3, SNRPE, SNRPG, SNU13, SRPK2, SRSF9, ZCRB1, ZPR1
.GO:0051179	BP	e	localization	212/1004	3610/26528	2.77e-11	1	212	3.69e-07	3.59e-07	3.65e-07	3.07e-09	ALDOA, ANKRD54, AP2S1, AP3S1, AQP8, ARF1, ARFRP1, ARPC5, ASIP, ATOX1, ATP5A1, ATP5B, ATP5C1, ATP5G1, ATP5G2, ATP5G3, ATP5H, ATP5J, ATP5J2, ATP5L, ATP5O, ATP6V0D1, ATP6V0E1, ATP6V1E1, ATP6V1F, B9D1, BANF1, BBIP1, BCAP31, BCCIP, BLOC1S1, BLOC1S2, C21H11orf73, C7H14orf166, CA5A, CA5B, CALM3, CCDC53, CCS, CHGA, CHMP2A, CHMP4B, CHTOP, CITED1, CLTA, CLTB, COMMD1, COPE, COPS3, COPS5, CSNK1G2, CUTA, CYTH…
..GO:0046034	BP	e	ATP metabolic process	21/1004	97/26528	7.29e-11	2	21	9.7e-07	9.46e-07	9.62e-07	8.02e-09	ALDOA, ATP5A1, ATP5B, ATP5C1, ATP5G1, ATP5G2, ATP5G3, ATP5H, ATP5J, ATP5J2, ATP5L, ATP5O, CHCHD10, ENO1, GAPDH, GBAS, LOC101102454, LOC101110664, LOC101113599, LOC105606223, PGK1
...GO:0019222	BP	e	regulation of metabolic process	248/1004	4459/26528	8.77e-11	3	248	1.17e-06	1.14e-06	1.16e-06	9.57e-09	AES, ALAD, APEX1, ARF1, ASB9, ASIP, ATP6V0D1, ATRAID, BCCIP, BEX4, BLOC1S2, C1QBP, C3H9orf78, C7H14orf166, CALM2, CALM3, CAPRIN2, CARHSP1, CCDC85B, CDK2AP1, CHCHD2, CHGA, CHMP4B, CHTOP, CIB1, CIRBP, CISD1, CITED1, CNBP, COMMD1, COPS5, COPS8, CRYAB, CSDC2, CSNK2B, CTNNBIP1, DCPS, DIABLO, DMRT1, DRAP1, DYNLL1, EDF1, EIF3K, EIF6, ELOF1, ENHO, ENY2, ERCC1, EXOSC3, EXOSC4, FAM192A, FAM98A, FIS1, G6PD,…
....GO:1901362	BP	e	organic cyclic compound biosynthetic process	79/1004	960/26528	1.21e-10	4	79	1.61e-06	1.57e-06	1.6e-06	1.31e-08	ACAT1, ADSL, AKR1A1, ALAD, ALDOA, ASIP, ATP5A1, ATP5B, ATP5C1, ATP5G1, ATP5G2, ATP5G3, ATP5H, ATP5J, ATP5J2, ATP5L, ATP5O, CHCHD10, CITED1, CNBP, COPS5, DRG1, ELOF1, ENY2, ERH, G6PD, GBAS, GNPDA1, GTF2A2, GTF2H5, HINT2, HMBS, HPRT1, HSD17B8, LOC101102072, LOC101102454, LOC101108851, LOC101110664, LOC101110916, LOC101111911, LOC101113599, LOC101114310, LOC105604154, LOC105606223, MED31, NCBP2, NHP…
.....GO:0009117	BP	e	nucleotide metabolic process	41/1004	348/26528	1.38e-10	7	41	1.84e-06	1.8e-06	1.83e-06	1.49e-08	ACAT1, ADSL, ALDOA, APOA1BP, ATP5A1, ATP5B, ATP5C1, ATP5G1, ATP5G2, ATP5G3, ATP5H, ATP5J, ATP5J2, ATP5L, ATP5O, CHCHD10, CNP, CROT, DCTPP1, DNPH1, ENO1, ERH, GAPDH, GBAS, HPRT1, ITPA, LOC101102072, LOC101102454, LOC101104062, LOC101110664, LOC101113599, LOC105606223, MCEE, NME2, NME4, NT5E, NUDT16, PARK7, PGK1, RFK, SUCLG1
....GO:0006753	BP	e	nucleoside phosphate metabolic process	41/1004	352/26528	1.97e-10	6	41	2.62e-06	2.56e-06	2.6e-06	2.1e-08	ACAT1, ADSL, ALDOA, APOA1BP, ATP5A1, ATP5B, ATP5C1, ATP5G1, ATP5G2, ATP5G3, ATP5H, ATP5J, ATP5J2, ATP5L, ATP5O, CHCHD10, CNP, CROT, DCTPP1, DNPH1, ENO1, ERH, GAPDH, GBAS, HPRT1, ITPA, LOC101102072, LOC101102454, LOC101104062, LOC101110664, LOC101113599, LOC105606223, MCEE, NME2, NME4, NT5E, NUDT16, PARK7, PGK1, RFK, SUCLG1
.....GO:0046390	BP	e	ribose phosphate biosynthetic process	26/1004	159/26528	3.14e-10	6	26	4.18e-06	4.07e-06	4.14e-06	3.32e-08	ACAT1, ADSL, ALDOA, ATP5A1, ATP5B, ATP5C1, ATP5G1, ATP5G2, ATP5G3, ATP5H, ATP5J, ATP5J2, ATP5L, ATP5O, CHCHD10, G6PD, GBAS, HPRT1, LOC101102072, LOC101102454, LOC101110664, LOC101113599, LOC105606223, NME2, NME4, RFK
....GO:0019693	BP	e	ribose phosphate metabolic process	35/1004	275/26528	3.85e-10	5	35	5.13e-06	5e-06	5.09e-06	4.04e-08	ACAT1, ADSL, ALDOA, ATP5A1, ATP5B, ATP5C1, ATP5G1, ATP5G2, ATP5G3, ATP5H, ATP5J, ATP5J2, ATP5L, ATP5O, CHCHD10, CROT, ENO1, G6PD, GAPDH, GBAS, HPRT1, ITPA, LOC101102072, LOC101102454, LOC101104062, LOC101110664, LOC101113599, LOC105606223, MCEE, NME2, NME4, NUDT16, PGK1, RFK, SUCLG1
.......GO:0006397	BP	e	mRNA processing	44/1004	407/26528	4.78e-10	8	44	6.37e-06	6.21e-06	6.31e-06	4.98e-08	ARL6IP4, C1QBP, CSDC2, DCPS, FAM103A1, GTF2H5, HTATSF1, LOC101110503, LOC105604154, LSM1, LSM3, LSM6, LSM7, MAGOH, MBNL3, NCBP2, PABPN1, PHF5A, POLR2F, POLR2G, POLR2H, POLR2I, PPIH, PUF60, RALY, RBM4, RBM8A, RNPS1, SAP18, SF3B5, SLBP, SNRNP25, SNRPB, SNRPD1, SNRPD2, SNRPD3, SNRPE, SNRPG, SNU13, SRSF9, SSU72, TSEN34, ZCRB1, ZPR1
...GO:0055086	BP	e	nucleobase-containing small molecule metabolic process	44/1004	409/26528	5.59e-10	5	44	7.44e-06	7.25e-06	7.37e-06	5.77e-08	ACAT1, ADSL, ALDOA, APOA1BP, ATP5A1, ATP5B, ATP5C1, ATP5G1, ATP5G2, ATP5G3, ATP5H, ATP5J, ATP5J2, ATP5L, ATP5O, CHCHD10, CNP, CROT, DCTPP1, DNPH1, ENO1, ERH, GAMT, GAPDH, GBAS, GNPDA1, HPRT1, ITPA, LOC101102072, LOC101102454, LOC101104062, LOC101110664, LOC101113599, LOC105606223, MCEE, NME2, NME4, NT5E, NUDT16, PARK7, PGK1, RFK, SUCLG1, UGP2
......GO:0009260	BP	e	ribonucleotide biosynthetic process	25/1004	156/26528	1.06e-09	9	25	1.41e-05	1.38e-05	1.4e-05	1.08e-07	ACAT1, ADSL, ALDOA, ATP5A1, ATP5B, ATP5C1, ATP5G1, ATP5G2, ATP5G3, ATP5H, ATP5J, ATP5J2, ATP5L, ATP5O, CHCHD10, GBAS, HPRT1, LOC101102072, LOC101102454, LOC101110664, LOC101113599, LOC105606223, NME2, NME4, RFK
....GO:0019438	BP	e	aromatic compound biosynthetic process	70/1004	845/26528	1.06e-09	4	70	1.42e-05	1.38e-05	1.4e-05	1.08e-07	ACAT1, ADSL, ALAD, ALDOA, ASIP, ATP5A1, ATP5B, ATP5C1, ATP5G1, ATP5G2, ATP5G3, ATP5H, ATP5J, ATP5J2, ATP5L, ATP5O, CHCHD10, CITED1, COPS5, DRG1, ELOF1, ENY2, ERH, GBAS, GNPDA1, GTF2A2, GTF2H5, HMBS, HPRT1, LOC101102072, LOC101102454, LOC101110664, LOC101110916, LOC101111911, LOC101113599, LOC101114310, LOC105604154, LOC105606223, MED31, NCBP2, NHP2, NME2, NME4, NOP10, NPM3, NUP62CL, PABPN1, PCBD2…
.....GO:0009259	BP	e	ribonucleotide metabolic process	34/1004	272/26528	1.11e-09	8	34	1.47e-05	1.44e-05	1.46e-05	1.12e-07	ACAT1, ADSL, ALDOA, ATP5A1, ATP5B, ATP5C1, ATP5G1, ATP5G2, ATP5G3, ATP5H, ATP5J, ATP5J2, ATP5L, ATP5O, CHCHD10, CROT, ENO1, GAPDH, GBAS, HPRT1, ITPA, LOC101102072, LOC101102454, LOC101104062, LOC101110664, LOC101113599, LOC105606223, MCEE, NME2, NME4, NUDT16, PGK1, RFK, SUCLG1
.......GO:0009152	BP	e	purine ribonucleotide biosynthetic process	24/1004	145/26528	1.16e-09	10	24	1.55e-05	1.51e-05	1.53e-05	1.17e-07	ACAT1, ADSL, ALDOA, ATP5A1, ATP5B, ATP5C1, ATP5G1, ATP5G2, ATP5G3, ATP5H, ATP5J, ATP5J2, ATP5L, ATP5O, CHCHD10, GBAS, HPRT1, LOC101102072, LOC101102454, LOC101110664, LOC101113599, LOC105606223, NME2, NME4
......GO:0009150	BP	e	purine ribonucleotide metabolic process	33/1004	260/26528	1.31e-09	9	33	1.74e-05	1.7e-05	1.73e-05	1.3e-07	ACAT1, ADSL, ALDOA, ATP5A1, ATP5B, ATP5C1, ATP5G1, ATP5G2, ATP5G3, ATP5H, ATP5J, ATP5J2, ATP5L, ATP5O, CHCHD10, CROT, ENO1, GAPDH, GBAS, HPRT1, ITPA, LOC101102072, LOC101102454, LOC101104062, LOC101110664, LOC101113599, LOC105606223, MCEE, NME2, NME4, NUDT16, PGK1, SUCLG1
........GO:0000375	BP	e	RNA splicing, via transesterification reactions	29/1004	208/26528	1.47e-09	9	29	1.96e-05	1.91e-05	1.94e-05	1.45e-07	DCPS, HTATSF1, LOC101110503, LOC105604154, LSM1, LSM3, LSM6, LSM7, MAGOH, NCBP2, PABPN1, PHF5A, POLR2F, POLR2G, POLR2H, POLR2I, RBM4, RNPS1, SF3B5, SNRNP25, SNRPB, SNRPD1, SNRPD2, SNRPD3, SNRPE, SNRPG, SNU13, SRSF9, ZCRB1
....GO:1901565	BP	e	organonitrogen compound catabolic process	57/1004	628/26528	1.77e-09	4	57	2.36e-05	2.3e-05	2.33e-05	1.73e-07	ABAT, ABHD17C, ACAT1, AMDHD2, ANAPC16, BCAT2, BCKDHB, BCKDK, BLMH, DCTPP1, DNPH1, FAH, GCSH, GNPDA1, HIBADH, HMGCL, HPRT1, ITPA, LOC101104062, LOC101107266, LOC101114310, LOC106991563, NAGK, NUDT16, OAT, PJA1, PSMA1, PSMA2, PSMA4, PSMA5, PSMA6, PSMA7, PSMB1, PSMB2, PSMB3, PSMB4, PSMB5, PSMB6, PSMB7, PSMB9, PSMC3, PSMD4, PSMD7, PSMD8, QDPR, RAB12, RNF187, SDF2L1, SDS, SDSL, SEC61B, SIRT2, SKP1, ST…
...GO:0006979	BP	e	response to oxidative stress	27/1004	185/26528	1.95e-09	3	27	2.59e-05	2.53e-05	2.57e-05	1.87e-07	ATOX1, ATP5A1, CRYAB, ERCC1, G6PD, GPX1, GPX4, LONP1, MSRB1, NDUFA12, NDUFA6, NDUFB4, NDUFS2, NDUFS8, PARK7, PEBP1, PRDX1, PRDX2, PRDX3, PRDX5, PRDX6, PSMB5, ROMO1, RWDD1, SDHC, SIRT2, SOD2
....GO:0018130	BP	e	heterocycle biosynthetic process	69/1004	842/26528	1.96e-09	4	69	2.61e-05	2.55e-05	2.58e-05	1.87e-07	ACAT1, ADSL, AKR1A1, ALAD, ALDOA, ATP5A1, ATP5B, ATP5C1, ATP5G1, ATP5G2, ATP5G3, ATP5H, ATP5J, ATP5J2, ATP5L, ATP5O, CHCHD10, COPS5, DRG1, ELOF1, ENY2, ERH, GBAS, GNPDA1, GTF2A2, GTF2H5, HMBS, HPRT1, LOC101102072, LOC101102454, LOC101110664, LOC101110916, LOC101113599, LOC101114310, LOC105604154, LOC105606223, MED31, NCBP2, NHP2, NME2, NME4, NOP10, NPM3, NUP62CL, OAT, PABPN1, PCBD2, PHB, POLR2F, …
.....GO:0006163	BP	e	purine nucleotide metabolic process	34/1004	278/26528	1.96e-09	8	34	2.61e-05	2.55e-05	2.58e-05	1.87e-07	ACAT1, ADSL, ALDOA, ATP5A1, ATP5B, ATP5C1, ATP5G1, ATP5G2, ATP5G3, ATP5H, ATP5J, ATP5J2, ATP5L, ATP5O, CHCHD10, CROT, DNPH1, ENO1, GAPDH, GBAS, HPRT1, ITPA, LOC101102072, LOC101102454, LOC101104062, LOC101110664, LOC101113599, LOC105606223, MCEE, NME2, NME4, NUDT16, PGK1, SUCLG1
....GO:0060255	BP	e	regulation of macromolecule metabolic process	225/1004	4080/26528	1.96e-09	4	225	2.62e-05	2.55e-05	2.59e-05	1.87e-07	AES, ALAD, APEX1, ARF1, ASB9, ASIP, ATRAID, BCCIP, BEX4, BLOC1S2, C1QBP, C3H9orf78, C7H14orf166, CALM2, CALM3, CAPRIN2, CARHSP1, CCDC85B, CDK2AP1, CHCHD2, CHGA, CHTOP, CIB1, CIRBP, CITED1, CNBP, COMMD1, COPS5, COPS8, CRYAB, CSDC2, CSNK2B, CTNNBIP1, DCPS, DIABLO, DMRT1, DRAP1, EDF1, EIF3K, EIF6, ELOF1, ENHO, ENY2, ERCC1, EXOSC3, EXOSC4, FAM192A, FAM98A, FIS1, G6PD, GAPDH, GAS2L1, GLO1, GTF2A2, GTF…
......GO:0006164	BP	e	purine nucleotide biosynthetic process	24/1004	152/26528	3.09e-09	9	24	4.12e-05	4.02e-05	4.08e-05	2.92e-07	ACAT1, ADSL, ALDOA, ATP5A1, ATP5B, ATP5C1, ATP5G1, ATP5G2, ATP5G3, ATP5H, ATP5J, ATP5J2, ATP5L, ATP5O, CHCHD10, GBAS, HPRT1, LOC101102072, LOC101102454, LOC101110664, LOC101113599, LOC105606223, NME2, NME4
........GO:0006364	BP	e	rRNA processing	28/1004	202/26528	3.21e-09	9	28	4.28e-05	4.17e-05	4.23e-05	3.01e-07	EMG1, EXOSC3, EXOSC4, FBL, GTF2H5, IMP3, LOC101102690, LOC101103316, LSM6, MRPS11, NHP2, NOP10, NPM3, RPL27, RPL35, RPL7, RPL7A, RPS14, RPS16, RPS17, RPS19, RPS21, RPS7, SNU13, TFB2M, TRMT112, TSR3, WBSCR22
.........GO:0000377	BP	e	RNA splicing, via transesterification reactions with bulged adenosine as nucleophile	28/1004	203/26528	3.59e-09	10	28	4.79e-05	4.67e-05	4.74e-05	3.32e-07	DCPS, HTATSF1, LOC101110503, LOC105604154, LSM3, LSM6, LSM7, MAGOH, NCBP2, PABPN1, PHF5A, POLR2F, POLR2G, POLR2H, POLR2I, RBM4, RNPS1, SF3B5, SNRNP25, SNRPB, SNRPD1, SNRPD2, SNRPD3, SNRPE, SNRPG, SNU13, SRSF9, ZCRB1
........GO:0000398	BP	e	mRNA splicing, via spliceosome	28/1004	203/26528	3.59e-09	11	28	4.79e-05	4.67e-05	4.74e-05	3.32e-07	DCPS, HTATSF1, LOC101110503, LOC105604154, LSM3, LSM6, LSM7, MAGOH, NCBP2, PABPN1, PHF5A, POLR2F, POLR2G, POLR2H, POLR2I, RBM4, RNPS1, SF3B5, SNRNP25, SNRPB, SNRPD1, SNRPD2, SNRPD3, SNRPE, SNRPG, SNU13, SRSF9, ZCRB1
....GO:0006996	BP	e	organelle organization	118/1004	1796/26528	4.01e-09	4	118	5.34e-05	5.21e-05	5.28e-05	3.68e-07	ACAA2, ALKBH7, ASIP, ATG12, ATP6V0D1, B9D1, BBIP1, BCCIP, BLOC1S1, BLOC1S2, C1H21orf2, C1QBP, C21H11orf73, C5H19orf70, CALM3, CFAP20, CHCHD10, CHCHD2, CHMP4B, CIB1, CIRBP, COPS5, COPS8, CYTH2, DYNLL1, DYNLT1, ECI2, EFCAB11, EIF6, EMC6, EMG1, ERCC1, FIS1, FUNDC1, GABARAP, GABARAPL2, GAPDH, GAS2L1, HACL1, HEBP2, HIGD2A, HMGCL, HSD17B10, HSPD1, IFT20, ITPA, LAMTOR1, LOC101104012, LOC101110066, LOC10…
...GO:0006099	BP	e	tricarboxylic acid cycle	12/1004	36/26528	4.37e-09	3	12	5.82e-05	5.68e-05	5.76e-05	3.99e-07	ACO2, FH, IDH1, IDH3A, IDH3G, MDH1, MDH2, SDHA, SDHAF2, SDHB, SDHC, SUCLG1
....GO:0072521	BP	e	purine-containing compound metabolic process	35/1004	303/26528	5.18e-09	4	35	6.9e-05	6.72e-05	6.82e-05	4.69e-07	ACAT1, ADSL, ALDOA, ATP5A1, ATP5B, ATP5C1, ATP5G1, ATP5G2, ATP5G3, ATP5H, ATP5J, ATP5J2, ATP5L, ATP5O, CHCHD10, CROT, DNPH1, ENO1, GAMT, GAPDH, GBAS, HPRT1, ITPA, LOC101102072, LOC101102454, LOC101104062, LOC101110664, LOC101113599, LOC105606223, MCEE, NME2, NME4, NUDT16, PGK1, SUCLG1
.......GO:0016072	BP	e	rRNA metabolic process	29/1004	224/26528	8.25e-09	8	29	0.000109923	0.000107152	0.00010871	7.43e-07	C5H19orf43, EMG1, EXOSC3, EXOSC4, FBL, GTF2H5, IMP3, LOC101102690, LOC101103316, LSM6, MRPS11, NHP2, NOP10, NPM3, RPL27, RPL35, RPL7, RPL7A, RPS14, RPS16, RPS17, RPS19, RPS21, RPS7, SNU13, TFB2M, TRMT112, TSR3, WBSCR22
.....GO:0072522	BP	e	purine-containing compound biosynthetic process	24/1004	161/26528	9.97e-09	5	24	0.000132764	0.000129417	0.000131289	8.9e-07	ACAT1, ADSL, ALDOA, ATP5A1, ATP5B, ATP5C1, ATP5G1, ATP5G2, ATP5G3, ATP5H, ATP5J, ATP5J2, ATP5L, ATP5O, CHCHD10, GBAS, HPRT1, LOC101102072, LOC101102454, LOC101110664, LOC101113599, LOC105606223, NME2, NME4
....GO:0090151	BP	e	establishment of protein localization to mitochondrial membrane	8/1004	14/26528	1e-08	8	8	0.000133709	0.000130338	0.000132213	8.9e-07	CALM3, LOC105614854, NDUFA13, ROMO1, TIMM10, TIMM22, TIMM9, TOMM22
.......GO:0000028	BP	e	ribosomal small subunit assembly	9/1004	19/26528	1.01e-08	7	9	0.000134362	0.000130975	0.000132849	8.9e-07	LOC101103316, LOC101109655, MRPS11, RPS10, RPS14, RPS15, RPS19, RPS27L, RPS5
.......GO:0006122	BP	e	mitochondrial electron transport, ubiquinol to cytochrome c	7/1004	10/26528	1.18e-08	8	7	0.000157583	0.00015361	0.000155797	1.04e-06	LOC101108663, LOC101108778, LOC101110095, LOC101113001, LOC101113599, LOC101121420, UQCRH
......GO:0017004	BP	e	cytochrome complex assembly	11/1004	32/26528	1.34e-08	6	11	0.000178899	0.000174389	0.000176857	1.17e-06	LOC101107153, LOC101108663, LOC101108778, LOC101109345, LOC101112076, LOC101117005, LOC101118606, LOC101118647, LOC101119459, LOC101121607, PET100
.....GO:1901293	BP	e	nucleoside phosphate biosynthetic process	27/1004	202/26528	1.35e-08	7	27	0.000179817	0.000175284	0.000177752	1.17e-06	ACAT1, ADSL, ALDOA, ATP5A1, ATP5B, ATP5C1, ATP5G1, ATP5G2, ATP5G3, ATP5H, ATP5J, ATP5J2, ATP5L, ATP5O, CHCHD10, ERH, GBAS, HPRT1, LOC101102072, LOC101102454, LOC101110664, LOC101113599, LOC105606223, NME2, NME4, RFK, SUCLG1
......GO:0034660	BP	e	ncRNA metabolic process	46/1004	484/26528	1.84e-08	7	46	0.000244803	0.000238631	0.000241972	1.58e-06	C5H19orf43, C7H14orf166, CARS2, DTD1, EEF1E1, EMG1, EXOSC3, EXOSC4, FBL, GTF2A2, GTF2H5, HSD17B10, IMP3, LOC101102690, LOC101103316, LOC105604154, LSM6, MRPS11, NCBP2, NHP2, NOP10, NPM3, NUDT16, POLR2F, POLR2G, POLR2H, POLR2I, RPL27, RPL35, RPL7, RPL7A, RPP21, RPS14, RPS16, RPS17, RPS19, RPS21, RPS7, RTCB, SNU13, SSB, TFB2M, TRMT112, TRMT6, TSR3, WBSCR22
...GO:0071806	BP	e	protein transmembrane transport	12/1004	41/26528	2.32e-08	6	12	0.000308547	0.000300768	0.000304956	1.97e-06	DNAJC19, DNLZ, GRPEL1, HSPD1, LOC101118849, PEX5, PEX7, ROMO1, SEC61B, SRP19, TIMM17A, TOMM20
....GO:0065002	BP	e	intracellular protein transmembrane transport	12/1004	41/26528	2.32e-08	7	12	0.000308547	0.000300768	0.000304956	1.97e-06	DNAJC19, DNLZ, GRPEL1, HSPD1, LOC101118849, PEX5, PEX7, ROMO1, SEC61B, SRP19, TIMM17A, TOMM20
......GO:0009165	BP	e	nucleotide biosynthetic process	26/1004	198/26528	3.61e-08	8	26	0.000480203	0.000468096	0.000474542	3.04e-06	ACAT1, ADSL, ALDOA, ATP5A1, ATP5B, ATP5C1, ATP5G1, ATP5G2, ATP5G3, ATP5H, ATP5J, ATP5J2, ATP5L, ATP5O, CHCHD10, ERH, GBAS, HPRT1, LOC101102072, LOC101102454, LOC101110664, LOC101113599, LOC105606223, NME2, NME4, RFK
......GO:0032787	BP	e	monocarboxylic acid metabolic process	39/1004	389/26528	3.7e-08	6	39	0.000493027	0.000480596	0.000487177	3.1e-06	ABAT, ACAA2, ACAT1, AKR1A1, ALDH1A3, ALDH3A2, ALDOA, ALKBH7, CROT, ECH1, ECHS1, ECI1, ECI2, ENO1, ETFA, ETFB, FAH, GAMT, GAPDH, GATM, GRHPR, HACL1, HAGH, HSD17B8, IDH1, LOC101114310, LOC101115773, LOC101117028, ME1, MIF, PARK7, PEX5, PEX7, PGD, PGK1, PHYH, PLA2G1B, PNKD, SDS
...GO:0006081	BP	e	cellular aldehyde metabolic process	11/1004	35/26528	3.91e-08	3	11	0.00052123	0.000508088	0.000515007	3.26e-06	AKR1A1, ALDH1A3, ALDH3A2, ESD, GLO1, GRHPR, HAGH, IDH1, LOC101112223, PARK7, PNKD
......GO:0010629	BP	e	negative regulation of gene expression	56/1004	668/26528	4.4e-08	6	56	0.000586605	0.000571816	0.000579558	3.64e-06	AES, ASIP, C1QBP, CAPRIN2, CRYAB, DCPS, EIF6, EXOSC3, EXOSC4, GAPDH, GAS2L1, LOC101102690, LOC101103316, LOC101121718, LOC101123279, LSM1, LSM3, LSM6, LSM7, MAGOH, MIF, NCBP2, NUDT16, NUTF2, PAIP2, PARK7, POLR2G, RBM4, RBM8A, RNPS1, RPL13A, RPL18A, RPL23A, RPL27, RPL30, RPL37, RPL38, RPLP0, RPLP2, RPS10, RPS12, RPS13, RPS14, RPS15A, RPS16, RPS18, RPS20, RPS25, RPS26, RPS4X, RPS5, SAP18, SRSF9, SS…
.....GO:0010468	BP	e	regulation of gene expression	173/1004	3070/26528	6.42e-08	5	173	0.00085559	0.000834019	0.000845247	5.28e-06	AES, APEX1, ASIP, ATRAID, BLOC1S2, C1QBP, C3H9orf78, C7H14orf166, CAPRIN2, CARHSP1, CCDC85B, CHCHD2, CIB1, CIRBP, CITED1, CNBP, COMMD1, COPS5, CRYAB, CSDC2, CTNNBIP1, DCPS, DMRT1, DRAP1, EDF1, EIF3K, EIF6, ELOF1, ENY2, EXOSC3, EXOSC4, FAM98A, GAPDH, GAS2L1, GLO1, GTF2A2, GTF2H5, HMGN3, ITGB1BP1, LOC101102690, LOC101103316, LOC101104062, LOC101104563, LOC101112076, LOC101113728, LOC101118647, LOC1…
...GO:0006790	BP	e	sulfur compound metabolic process	28/1004	234/26528	8.23e-08	3	28	0.00109581	0.00106818	0.00108248	6.72e-06	ACAT1, ADI1, BLMH, BOLA2B, CDO1, ETHE1, FAM96B, G6PD, GAMT, GLO1, GPX1, GSTA1, GSTM3, GSTT2B, HAGH, HSCB, ISCU, LOC101106291, LOC101106720, LOC101107232, LOC101118990, MCEE, MGST1, NFU1, NUBP1, PARK7, SUCLG1, TSTD1
.....GO:0019395	BP	e	fatty acid oxidation	14/1004	66/26528	1.4e-07	8	14	0.0018596	0.00181272	0.00183684	1.13e-05	ACAA2, ACAT1, CROT, ECH1, ECHS1, ECI1, ECI2, ETFA, ETFB, HACL1, LOC101117028, PEX5, PEX7, PHYH
.....GO:0034440	BP	e	lipid oxidation	14/1004	66/26528	1.4e-07	6	14	0.0018596	0.00181272	0.00183684	1.13e-05	ACAA2, ACAT1, CROT, ECH1, ECHS1, ECI1, ECI2, ETFA, ETFB, HACL1, LOC101117028, PEX5, PEX7, PHYH
...GO:0019637	BP	e	organophosphate metabolic process	56/1004	694/26528	1.47e-07	4	56	0.00196389	0.00191438	0.00193956	1.18e-05	ACAT1, ADSL, ALDOA, APOA1BP, ATP5A1, ATP5B, ATP5C1, ATP5G1, ATP5G2, ATP5G3, ATP5H, ATP5J, ATP5J2, ATP5L, ATP5O, CHCHD10, CNP, CROT, DBI, DCTPP1, DNPH1, DPM2, ENO1, ERH, ETNK2, G6PD, GAPDH, GBAS, HPRT1, ISYNA1, ITPA, LOC101102072, LOC101102454, LOC101104062, LOC101108851, LOC101110664, LOC101113599, LOC101115773, LOC105606223, MCEE, NME2, NME4, NT5E, NUDT16, PARK7, PCYT2, PGD, PGK1, PGLS, PGP, PIG…
.......GO:0006120	BP	e	mitochondrial electron transport, NADH to ubiquinone	8/1004	19/26528	2.13e-07	8	8	0.00284143	0.00276979	0.00280602	1.7e-05	LOC101115773, NDUFA7, NDUFA8, NDUFB8, NDUFC2, NDUFS8, NDUFV1, NDUFV2
.....GO:0010605	BP	e	negative regulation of macromolecule metabolic process	113/1004	1831/26528	2.33e-07	5	113	0.00310831	0.00302995	0.00306933	1.85e-05	AES, ALAD, ASIP, ATRAID, BEX4, C1QBP, C7H14orf166, CAPRIN2, CCDC85B, CHGA, CIB1, CIRBP, CITED1, CNBP, CRYAB, CTNNBIP1, DCPS, DMRT1, DRAP1, EIF6, ERCC1, EXOSC3, EXOSC4, FAM192A, G6PD, GAPDH, GAS2L1, HINT2, ITGB1BP1, LAMTOR5, LOC101102690, LOC101103316, LOC101121718, LOC101123279, LOC106991563, LSM1, LSM3, LSM6, LSM7, MAGOH, MCRS1, MIF, MYEOV2, NCBP2, NDUFA13, NELFCD, NELFE, NR0B1, NUDT16, NUDT16L1…
......GO:0072329	BP	e	monocarboxylic acid catabolic process	16/1004	90/26528	2.44e-07	7	16	0.00324648	0.00316463	0.00320553	1.92e-05	ACAA2, ACAT1, AKR1A1, CROT, ECH1, ECHS1, ECI1, ECI2, ETFA, ETFB, FAH, HACL1, LOC101117028, PEX5, PEX7, PHYH
....GO:0044743	BP	e	protein transmembrane import into intracellular organelle	9/1004	26/26528	2.69e-07	7	9	0.00357703	0.00348685	0.00353164	2.1e-05	DNAJC19, DNLZ, GRPEL1, HSPD1, LOC101118849, PEX7, ROMO1, TIMM17A, TOMM20
.....GO:0043632	BP	e	modification-dependent macromolecule catabolic process	40/1004	436/26528	3.13e-07	6	40	0.00416301	0.00405805	0.00410987	2.43e-05	ANAPC11, ANAPC16, EXOSC3, LOC101107266, LONP1, NEDD8, PSMA1, PSMA2, PSMA4, PSMA5, PSMA6, PSMA7, PSMB1, PSMB2, PSMB3, PSMB4, PSMB5, PSMB6, PSMB7, PSMB9, PSMD4, PSMD7, PSMD8, RNF187, RPS27A, SEC61B, SIRT2, SKP1, STUB1, TCEB1, TSG101, UBB, UBE2D1, UBE2I, UBE2L3, UBE2L6, UBE2S, UCHL3, UFD1L, VPS28
...GO:1901135	BP	e	carbohydrate derivative metabolic process	52/1004	646/26528	3.43e-07	3	52	0.00456356	0.0044485	0.00450496	2.65e-05	ACAT1, ADSL, ALDOA, AMDHD2, ATP5A1, ATP5B, ATP5C1, ATP5G1, ATP5G2, ATP5G3, ATP5H, ATP5J, ATP5J2, ATP5L, ATP5O, B3GAT3, CHCHD10, CMAS, CROT, DCTPP1, DNPH1, DPM2, ENO1, ERH, G6PD, GAMT, GAPDH, GBAS, GNPDA1, HPRT1, ITPA, LOC101102072, LOC101102454, LOC101104062, LOC101107266, LOC101110664, LOC101113599, LOC101115773, LOC105606223, MCEE, NAGK, NME2, NME4, NUDT16, PARK7, PGD, PGK1, PGLS, PIGP, RFK, SU…
.......GO:0033617	BP	e	mitochondrial cytochrome c oxidase assembly	8/1004	20/26528	3.44e-07	8	8	0.00457834	0.00446291	0.00451921	2.65e-05	LOC101107153, LOC101109345, LOC101112076, LOC101117005, LOC101118606, LOC101119459, LOC101121607, PET100
....GO:0031323	BP	e	regulation of cellular metabolic process	205/1004	3875/26528	3.88e-07	4	205	0.00516109	0.00503097	0.00509405	2.96e-05	AES, ALAD, APEX1, ARF1, ASIP, ATP6V0D1, ATRAID, BCCIP, BEX4, BLOC1S2, C1QBP, C3H9orf78, C7H14orf166, CALM2, CALM3, CAPRIN2, CARHSP1, CCDC85B, CDK2AP1, CHCHD2, CHGA, CHMP4B, CHTOP, CIB1, CIRBP, CISD1, CITED1, CNBP, COMMD1, COPS5, COPS8, CRYAB, CSDC2, CSNK2B, CTNNBIP1, DIABLO, DMRT1, DRAP1, DYNLL1, EDF1, EIF3K, EIF6, ENY2, ERCC1, EXOSC3, FAM192A, FIS1, G6PD, GAPDH, GLO1, GTF2A2, GTF2H5, HINT2, HMGN…
......GO:0002181	BP	e	cytoplasmic translation	16/1004	93/26528	3.89e-07	8	16	0.00517886	0.00504829	0.0051112	2.96e-05	LOC101103316, RPL15, RPL18, RPL18A, RPL30, RPL31, RPL36, RPL38, RPL8, RPLP0, RPS21, RPS23, RPS26, RPS29, RWDD1, ZC3H15
....GO:0051169	BP	e	nuclear transport	25/1004	209/26528	4.04e-07	5	25	0.0053807	0.00524504	0.00531	3.06e-05	ANKRD54, BANF1, BCCIP, C21H11orf73, CHTOP, CITED1, EIF6, ENY2, LOC101119038, LOC101121157, MAGOH, NCBP2, NUP62CL, NUP85, NUP88, NUTF2, NXT1, PABPN1, RNPS1, SARNP, SNRPE, SNRPG, SRSF9, SSB, ZNF593
......GO:0006635	BP	e	fatty acid beta-oxidation	12/1004	52/26528	4.12e-07	9	12	0.00549133	0.00535288	0.00541876	3.1e-05	ACAA2, ACAT1, CROT, ECH1, ECHS1, ECI1, ECI2, ETFA, ETFB, LOC101117028, PEX5, PEX7
....GO:0051171	BP	e	regulation of nitrogen compound metabolic process	192/1004	3578/26528	4.2e-07	4	192	0.00559038	0.00544944	0.00551608	3.14e-05	AES, ALAD, APEX1, ASB9, ATRAID, BCCIP, BEX4, BLOC1S2, C1QBP, C3H9orf78, C7H14orf166, CALM2, CALM3, CAPRIN2, CARHSP1, CCDC85B, CDK2AP1, CHCHD2, CHGA, CHTOP, CIB1, CIRBP, CITED1, CNBP, COMMD1, COPS5, COPS8, CRYAB, CSDC2, CSNK2B, CTNNBIP1, DIABLO, DMRT1, DRAP1, DYNLL1, EDF1, EIF3K, EIF6, ENY2, ERCC1, EXOSC3, FAM192A, FIS1, G6PD, GAPDH, GLO1, GTF2A2, GTF2H5, HINT2, HMGN3, HPRT1, INHA, ITGB1BP1, LAMTO…
......GO:0019941	BP	e	modification-dependent protein catabolic process	39/1004	425/26528	4.43e-07	7	39	0.00590213	0.00575333	0.00582325	3.3e-05	ANAPC11, ANAPC16, LOC101107266, LONP1, NEDD8, PSMA1, PSMA2, PSMA4, PSMA5, PSMA6, PSMA7, PSMB1, PSMB2, PSMB3, PSMB4, PSMB5, PSMB6, PSMB7, PSMB9, PSMD4, PSMD7, PSMD8, RNF187, RPS27A, SEC61B, SIRT2, SKP1, STUB1, TCEB1, TSG101, UBB, UBE2D1, UBE2I, UBE2L3, UBE2L6, UBE2S, UCHL3, UFD1L, VPS28
.......GO:0006368	BP	e	transcription elongation from RNA polymerase II promoter	11/1004	44/26528	5.26e-07	9	11	0.00701108	0.00683431	0.00691684	3.9e-05	ELOF1, ENY2, GTF2H5, LOC105604154, NCBP2, POLR2F, POLR2G, POLR2H, POLR2I, TCEB1, TCEB2
........GO:0006370	BP	e	7-methylguanosine mRNA capping	8/1004	21/26528	5.37e-07	10	8	0.0071501	0.00696983	0.00705346	3.95e-05	FAM103A1, GTF2H5, LOC105604154, NCBP2, POLR2F, POLR2G, POLR2H, POLR2I
....GO:0009892	BP	e	negative regulation of metabolic process	121/1004	2023/26528	5.62e-07	4	121	0.00749124	0.00730238	0.00738943	4.12e-05	AES, ALAD, ASIP, ATRAID, BEX4, C1QBP, C7H14orf166, CAPRIN2, CCDC85B, CHGA, CHMP4B, CIB1, CIRBP, CITED1, CNBP, CRYAB, CTNNBIP1, DCPS, DMRT1, DRAP1, DYNLL1, EIF6, ERCC1, EXOSC3, EXOSC4, FAM192A, G6PD, GAPDH, GAS2L1, HINT2, ITGB1BP1, LAMTOR5, LOC101102690, LOC101103316, LOC101121718, LOC101123279, LOC106991563, LSM1, LSM3, LSM6, LSM7, MAGOH, MCRS1, MIF, MYEOV2, NCBP2, NDUFA13, NELFCD, NELFE, NR0B1, …
.......GO:0034470	BP	e	ncRNA processing	34/1004	351/26528	6.1e-07	8	34	0.00813031	0.00792533	0.0080192	4.44e-05	C7H14orf166, EMG1, EXOSC3, EXOSC4, FBL, GTF2H5, HSD17B10, IMP3, LOC101102690, LOC101103316, LSM6, MRPS11, NHP2, NOP10, NPM3, RPL27, RPL35, RPL7, RPL7A, RPP21, RPS14, RPS16, RPS17, RPS19, RPS21, RPS7, RTCB, SNU13, SSB, TFB2M, TRMT112, TRMT6, TSR3, WBSCR22
.....GO:0009062	BP	e	fatty acid catabolic process	14/1004	74/26528	6.21e-07	8	14	0.00826696	0.00805853	0.00815336	4.49e-05	ACAA2, ACAT1, CROT, ECH1, ECHS1, ECI1, ECI2, ETFA, ETFB, HACL1, LOC101117028, PEX5, PEX7, PHYH
...GO:1990542	BP	e	mitochondrial transmembrane transport	13/1004	64/26528	6.62e-07	5	13	0.00882283	0.00860039	0.00870094	4.77e-05	DNAJC19, DNLZ, GRPEL1, HSPD1, LOC101110664, LOC101113599, LOC101118849, MICU2, ROMO1, SMDT1, TIMM17A, TOMM20, TST
......GO:0006354	BP	e	DNA-templated transcription, elongation	11/1004	45/26528	6.73e-07	8	11	0.00896329	0.00873731	0.00883879	4.82e-05	ELOF1, ENY2, GTF2H5, LOC105604154, NCBP2, POLR2F, POLR2G, POLR2H, POLR2I, TCEB1, TCEB2
...GO:0072593	BP	e	reactive oxygen species metabolic process	13/1004	65/26528	8e-07	3	13	0.0106491	0.0103806	0.0105004	5.67e-05	CCS, GPX1, NDUFA13, NDUFS3, NDUFS4, PARK7, PRDX1, PRDX2, PRDX3, PRDX5, PRDX6, RFK, SOD2
....GO:0080090	BP	e	regulation of primary metabolic process	196/1004	3708/26528	8e-07	4	196	0.0106589	0.0103901	0.0105092	5.67e-05	AES, ALAD, APEX1, ASB9, ATRAID, BCCIP, BEX4, BLOC1S2, C1QBP, C3H9orf78, C7H14orf166, CALM2, CALM3, CAPRIN2, CARHSP1, CCDC85B, CDK2AP1, CHCHD2, CHGA, CHTOP, CIB1, CIRBP, CITED1, CNBP, COMMD1, COPS5, COPS8, CRYAB, CSDC2, CSNK2B, CTNNBIP1, DIABLO, DMRT1, DRAP1, EDF1, EIF3K, EIF6, ENHO, ENY2, ERCC1, EXOSC3, FAM192A, FIS1, G6PD, GAPDH, GLO1, GTF2A2, GTF2H5, HINT2, HMGN3, HPRT1, INHA, ITGB1BP1, LACTB, …
.......GO:0036260	BP	e	RNA capping	8/1004	22/26528	8.16e-07	8	8	0.0108628	0.0105889	0.0107095	5.72e-05	FAM103A1, GTF2H5, LOC105604154, NCBP2, POLR2F, POLR2G, POLR2H, POLR2I
........GO:0009452	BP	e	7-methylguanosine RNA capping	8/1004	22/26528	8.16e-07	9	8	0.0108628	0.0105889	0.0107095	5.72e-05	FAM103A1, GTF2H5, LOC105604154, NCBP2, POLR2F, POLR2G, POLR2H, POLR2I
.....GO:0017038	BP	e	protein import	16/1004	99/26528	9.34e-07	6	16	0.0124339	0.0121204	0.0122565	6.51e-05	C21H11orf73, DNAJC19, DNLZ, GRPEL1, HSPD1, LOC101118849, NUP62CL, NUP85, NUP88, NUTF2, NXT1, PEX7, ROMO1, TIMM17A, TOMM20, TOMM22
...GO:0006575	BP	e	cellular modified amino acid metabolic process	18/1004	124/26528	1.02e-06	4	18	0.0135764	0.0132341	0.0133817	7.07e-05	CROT, ETHE1, G6PD, GAMT, GATM, GLO1, GPX1, GSTA1, GSTM3, GSTT2B, HAGH, LOC101106291, LOC101106720, LOC101107232, LOC101114310, LOC101118990, MGST1, PARK7
....GO:0034654	BP	e	nucleobase-containing compound biosynthetic process	58/1004	779/26528	1.27e-06	5	58	0.0169183	0.0164918	0.0166744	8.77e-05	ACAT1, ADSL, ALDOA, ATP5A1, ATP5B, ATP5C1, ATP5G1, ATP5G2, ATP5G3, ATP5H, ATP5J, ATP5J2, ATP5L, ATP5O, CHCHD10, COPS5, DRG1, ELOF1, ENY2, ERH, GBAS, GNPDA1, GTF2A2, GTF2H5, HPRT1, LOC101102072, LOC101102454, LOC101110664, LOC101113599, LOC105604154, LOC105606223, MED31, NCBP2, NHP2, NME2, NME4, NOP10, NPM3, NUP62CL, PABPN1, PHB, POLR2F, POLR2G, POLR2H, POLR2I, POLR3H, POLR3K, RFK, RNPS1, SNRPE, S…
.....GO:0006913	BP	e	nucleocytoplasmic transport	24/1004	208/26528	1.32e-06	6	24	0.0175424	0.0171001	0.0172882	9.04e-05	ANKRD54, BCCIP, C21H11orf73, CHTOP, CITED1, EIF6, ENY2, LOC101119038, LOC101121157, MAGOH, NCBP2, NUP62CL, NUP85, NUP88, NUTF2, NXT1, PABPN1, RNPS1, SARNP, SNRPE, SNRPG, SRSF9, SSB, ZNF593
......GO:0043161	BP	e	proteasome-mediated ubiquitin-dependent protein catabolic process	27/1004	253/26528	1.37e-06	9	27	0.018297	0.0178357	0.0180304	9.38e-05	ANAPC16, LOC101107266, PSMA1, PSMA2, PSMA4, PSMA5, PSMA6, PSMA7, PSMB1, PSMB2, PSMB3, PSMB4, PSMB5, PSMB6, PSMB7, PSMB9, PSMD4, PSMD7, PSMD8, RNF187, SEC61B, SIRT2, SKP1, STUB1, UBE2I, UBE2S, UFD1L
......GO:0045039	BP	e	protein insertion into mitochondrial inner membrane	5/1004	7/26528	1.52e-06	10	5	0.0201813	0.0196725	0.0198858	0.000101677	NDUFA13, ROMO1, TIMM10, TIMM22, TIMM9
.....GO:0006626	BP	e	protein targeting to mitochondrion	7/1004	17/26528	1.52e-06	8	7	0.0202229	0.019713	0.0199253	0.000101677	FIS1, MFF, TIMM17A, TIMM8B, TIMM9, TOMM20, TOMM5
....GO:0030150	BP	e	protein import into mitochondrial matrix	7/1004	17/26528	1.52e-06	8	7	0.0202229	0.019713	0.0199253	0.000101677	DNAJC19, DNLZ, GRPEL1, LOC101118849, ROMO1, TIMM17A, TOMM20
.....GO:0051603	BP	e	proteolysis involved in cellular protein catabolic process	41/1004	482/26528	1.52e-06	6	41	0.0202338	0.0197237	0.019933	0.000101677	ANAPC11, ANAPC16, CHMP4B, LOC101107266, LONP1, NEDD8, PSMA1, PSMA2, PSMA4, PSMA5, PSMA6, PSMA7, PSMB1, PSMB2, PSMB3, PSMB4, PSMB5, PSMB6, PSMB7, PSMB9, PSMD4, PSMD7, PSMD8, RNF187, RPS27A, SDF2L1, SEC61B, SIRT2, SKP1, STUB1, TCEB1, TSG101, UBB, UBE2D1, UBE2I, UBE2L3, UBE2L6, UBE2S, UCHL3, UFD1L, VPS28
....GO:1901137	BP	e	carbohydrate derivative biosynthetic process	31/1004	318/26528	1.65e-06	4	31	0.0220277	0.0214724	0.0216986	0.000110139	ACAT1, ADSL, ALDOA, ATP5A1, ATP5B, ATP5C1, ATP5G1, ATP5G2, ATP5G3, ATP5H, ATP5J, ATP5J2, ATP5L, ATP5O, B3GAT3, CHCHD10, DPM2, G6PD, GBAS, GNPDA1, HPRT1, LOC101102072, LOC101102454, LOC101110664, LOC101113599, LOC101115773, LOC105606223, NME2, NME4, PIGP, RFK
.......GO:0008535	BP	e	respiratory chain complex IV assembly	8/1004	24/26528	1.75e-06	7	8	0.0233538	0.022765	0.0230031	0.000115613	LOC101107153, LOC101109345, LOC101112076, LOC101117005, LOC101118606, LOC101119459, LOC101121607, PET100
.......GO:0006283	BP	e	transcription-coupled nucleotide-excision repair	8/1004	24/26528	1.75e-06	9	8	0.0233538	0.022765	0.0230031	0.000115613	COPS5, COPS8, GTF2H5, LOC105604154, POLR2F, POLR2G, POLR2H, POLR2I
.....GO:0010498	BP	e	proteasomal protein catabolic process	28/1004	274/26528	2.09e-06	7	28	0.0277733	0.0270731	0.0273521	0.000136814	ANAPC16, LOC101107266, PSMA1, PSMA2, PSMA4, PSMA5, PSMA6, PSMA7, PSMB1, PSMB2, PSMB3, PSMB4, PSMB5, PSMB6, PSMB7, PSMB9, PSMD4, PSMD7, PSMD8, RNF187, SDF2L1, SEC61B, SIRT2, SKP1, STUB1, UBE2I, UBE2S, UFD1L
.....GO:0051204	BP	e	protein insertion into mitochondrial membrane	6/1004	12/26528	2.2e-06	9	6	0.0292918	0.0285533	0.0288453	0.000143587	NDUFA13, ROMO1, TIMM10, TIMM22, TIMM9, TOMM22
...GO:0051236	BP	e	establishment of RNA localization	21/1004	172/26528	2.41e-06	3	21	0.0320861	0.0312771	0.0315946	0.000155005	C7H14orf166, CHTOP, ENY2, LOC101119038, LOC101121157, MAGOH, NCBP2, NUP62CL, NUP85, NUP88, NUTF2, NXT1, PABPN1, RBM8A, RNPS1, SARNP, SLBP, SRSF9, SSB, TOMM20, TST
......GO:0050657	BP	e	nucleic acid transport	21/1004	172/26528	2.41e-06	6	21	0.0320861	0.0312771	0.0315946	0.000155005	C7H14orf166, CHTOP, ENY2, LOC101119038, LOC101121157, MAGOH, NCBP2, NUP62CL, NUP85, NUP88, NUTF2, NXT1, PABPN1, RBM8A, RNPS1, SARNP, SLBP, SRSF9, SSB, TOMM20, TST
....GO:0050658	BP	e	RNA transport	21/1004	172/26528	2.41e-06	7	21	0.0320861	0.0312771	0.0315946	0.000155005	C7H14orf166, CHTOP, ENY2, LOC101119038, LOC101121157, MAGOH, NCBP2, NUP62CL, NUP85, NUP88, NUTF2, NXT1, PABPN1, RBM8A, RNPS1, SARNP, SLBP, SRSF9, SSB, TOMM20, TST
.....GO:0051246	BP	e	regulation of protein metabolic process	100/1004	1640/26528	2.49e-06	5	100	0.0331664	0.0323303	0.0326509	0.000158876	ALAD, ASB9, ATRAID, BCCIP, BEX4, C1QBP, C7H14orf166, CALM2, CALM3, CAPRIN2, CDK2AP1, CHGA, CHTOP, CIB1, CIRBP, COMMD1, COPS8, CRYAB, CSNK2B, DIABLO, EIF3K, EIF6, FAM192A, FIS1, G6PD, GAPDH, HINT2, INHA, ITGB1BP1, LAMTOR5, LOC101112076, LOC101113728, LOC101114533, LOC101118647, LOC101121157, LOC101121718, LOC105614854, MAGOH, MAPRE3, MIF, MIF4GD, MTPN, MYEOV2, NCBP2, NDUFA13, NDUFS4, NEDD8, NSMCE3…
.....GO:0051205	BP	e	protein insertion into membrane	8/1004	25/26528	2.49e-06	7	8	0.033205	0.0323678	0.0326864	0.000158876	NDUFA13, REEP1, ROMO1, TIMM10, TIMM22, TIMM9, TOMM22, UBL4A
..GO:1990748	BP	e	cellular detoxification	6/1004	13/26528	3.95e-06	2	6	0.0526516	0.0513241	0.0518253	0.000250722	CCS, ESD, LOC101112223, PARK7, PRDX1, PRDX2
.....GO:0015931	BP	e	nucleobase-containing compound transport	22/1004	192/26528	4.03e-06	5	22	0.0536936	0.0523398	0.0528469	0.000254472	C7H14orf166, CHTOP, ENY2, LOC101119038, LOC101121157, MAGOH, NCBP2, NUP62CL, NUP85, NUP88, NUTF2, NXT1, PABPN1, RBM8A, RNPS1, SARNP, SLBP, SLC25A4, SRSF9, SSB, TOMM20, TST
....GO:0030163	BP	e	protein catabolic process	33/1004	363/26528	4.32e-06	5	33	0.0575891	0.0561372	0.0566767	0.000271647	ABHD17C, ANAPC16, LOC101107266, LOC106991563, PJA1, PSMA1, PSMA2, PSMA4, PSMA5, PSMA6, PSMA7, PSMB1, PSMB2, PSMB3, PSMB4, PSMB5, PSMB6, PSMB7, PSMB9, PSMC3, PSMD4, PSMD7, PSMD8, RAB12, RNF187, SDF2L1, SEC61B, SIRT2, SKP1, STUB1, UBE2I, UBE2S, UFD1L
.......GO:0000387	BP	e	spliceosomal snRNP assembly	9/1004	35/26528	4.47e-06	7	9	0.0594688	0.0579695	0.0585222	0.000279196	SNRPB, SNRPC, SNRPD1, SNRPD2, SNRPD3, SNRPE, SNRPF, SNRPG, STRAP
......GO:0000154	BP	e	rRNA modification	8/1004	27/26528	4.78e-06	10	8	0.0637151	0.0621087	0.0626961	0.000297734	EMG1, FBL, NHP2, NOP10, TFB2M, TRMT112, TSR3, WBSCR22
.......GO:0008334	BP	e	histone mRNA metabolic process	7/1004	20/26528	5.48e-06	8	7	0.0729557	0.0711164	0.0717834	0.000339329	EXOSC4, LSM1, NCBP2, SLBP, SNRPE, SNRPG, SSB
......GO:0006353	BP	e	DNA-templated transcription, termination	10/1004	45/26528	5.51e-06	8	10	0.0733292	0.0714805	0.0721454	0.000339487	GTF2H5, LOC105604154, NCBP2, PABPN1, POLR2F, POLR2H, POLR3K, SNRPE, SNRPG, SSU72
.......GO:0006511	BP	e	ubiquitin-dependent protein catabolic process	36/1004	415/26528	5.56e-06	8	36	0.0741031	0.0722349	0.0729013	0.000341489	ANAPC11, ANAPC16, LOC101107266, NEDD8, PSMA1, PSMA2, PSMA4, PSMA5, PSMA6, PSMA7, PSMB1, PSMB2, PSMB3, PSMB4, PSMB5, PSMB6, PSMB7, PSMB9, PSMD4, PSMD7, PSMD8, RNF187, SEC61B, SIRT2, SKP1, STUB1, TCEB1, TSG101, UBE2D1, UBE2I, UBE2L3, UBE2L6, UBE2S, UCHL3, UFD1L, VPS28
.GO:0098754	BP	e	detoxification	6/1004	14/26528	6.7e-06	1	6	0.0891824	0.086934	0.0877293	0.000409094	CCS, ESD, LOC101112223, PARK7, PRDX1, PRDX2
.....GO:0032268	BP	e	regulation of cellular protein metabolic process	92/1004	1521/26528	8.44e-06	6	92	0.112375	0.109542	0.110535	0.000513126	ALAD, ATRAID, BCCIP, BEX4, C1QBP, C7H14orf166, CALM2, CALM3, CAPRIN2, CDK2AP1, CHGA, CHTOP, CIB1, CIRBP, COMMD1, COPS8, CRYAB, CSNK2B, DIABLO, EIF3K, EIF6, FAM192A, FIS1, G6PD, GAPDH, HINT2, INHA, ITGB1BP1, LAMTOR5, LOC101112076, LOC101113728, LOC101114533, LOC101118647, LOC101121157, LOC101121718, LOC105614854, MAGOH, MAPRE3, MIF, MIF4GD, MYEOV2, NCBP2, NDUFA13, NDUFS4, NSMCE3, NUP62CL, OTUB1, P…
....GO:0009438	BP	e	methylglyoxal metabolic process	4/1004	5/26528	9.89e-06	4	4	0.131742	0.128421	0.129576	0.000598828	GLO1, HAGH, PARK7, PNKD
....GO:0090407	BP	e	organophosphate biosynthetic process	36/1004	432/26528	1.03e-05	5	36	0.137445	0.13398	0.135175	0.000621798	ACAT1, ADSL, ALDOA, ATP5A1, ATP5B, ATP5C1, ATP5G1, ATP5G2, ATP5G3, ATP5H, ATP5J, ATP5J2, ATP5L, ATP5O, CHCHD10, DPM2, ERH, ETNK2, G6PD, GBAS, HPRT1, ISYNA1, LOC101102072, LOC101102454, LOC101108851, LOC101110664, LOC101113599, LOC101115773, LOC105606223, NME2, NME4, PCYT2, PIGP, RFK, SUCLG1, TMEM150A
....GO:0009063	BP	e	cellular amino acid catabolic process	14/1004	93/26528	1.04e-05	7	14	0.138039	0.134559	0.135749	0.000621798	ABAT, ACAT1, BCAT2, BCKDHB, BCKDK, BLMH, FAH, GCSH, HIBADH, HMGCL, OAT, QDPR, SDS, SDSL
....GO:0043412	BP	e	macromolecule modification	117/1004	2064/26528	1.06e-05	4	117	0.141013	0.137457	0.138662	0.000632343	ABHD17C, ANAPC11, ANAPC16, APEX1, ASB9, ATG12, B3GAT3, BLOC1S1, CFAP20, COPS3, COPS5, COPS6, COPS8, CSNK1G2, CSNK2B, DAD1, DHPS, DPM2, DPY30, DUSP21, EMG1, ENY2, EXOSC3, EXOSC4, FAM103A1, FAM98A, FBL, FN3KRP, GAPDH, GLRX5, HMBS, HSD17B10, JOSD2, KRTCAP2, LCMT1, LOC101107266, LOC101110503, LOC101112223, LOC101119038, LOC101119757, MARK4, MCRS1, MDH2, NAA10, NAA20, NDUFAF5, NEDD8, NHP2, NOP10, NTMT…
....GO:0042743	BP	e	hydrogen peroxide metabolic process	7/1004	22/26528	1.13e-05	4	7	0.15019	0.146403	0.147675	0.000670491	GPX1, PARK7, PRDX1, PRDX2, PRDX3, PRDX5, PRDX6
....GO:0006508	BP	e	proteolysis	58/1004	835/26528	1.15e-05	5	58	0.153442	0.149573	0.150861	0.000681964	ANAPC11, ANAPC16, CHMP4B, COPS3, COPS5, COPS6, COPS8, ENY2, JOSD2, LACTB, LOC101102527, LOC101107266, LOC101119038, LONP1, MCRS1, NEDD8, OTUB1, PCSK1N, PEPD, PGK1, PSMA1, PSMA2, PSMA4, PSMA5, PSMA6, PSMA7, PSMB1, PSMB2, PSMB3, PSMB4, PSMB5, PSMB6, PSMB7, PSMB9, PSMC3, PSMD4, PSMD7, PSMD8, RNF187, RPS27A, SDF2L1, SEC61B, SIRT2, SKP1, STUB1, SVBP, TCEB1, TOMM20, TSG101, UBB, UBE2D1, UBE2I, UBE2L3, …
....GO:0046902	BP	e	regulation of mitochondrial membrane permeability	9/1004	39/26528	1.17e-05	7	9	0.155777	0.151849	0.153145	0.00068624	ACAA2, ALKBH7, BLOC1S2, CHCHD10, DYNLT1, HEBP2, SIVA1, TMEM14A, YWHAQ
......GO:0006289	BP	e	nucleotide-excision repair	9/1004	39/26528	1.17e-05	8	9	0.155777	0.151849	0.153145	0.00068624	COPS5, COPS8, ERCC1, GTF2H5, LOC105604154, POLR2F, POLR2G, POLR2H, POLR2I
.....GO:0070646	BP	e	protein modification by small protein removal	19/1004	162/26528	1.29e-05	8	19	0.171392	0.167071	0.16847	0.000751718	COPS3, COPS5, COPS6, COPS8, ENY2, JOSD2, LOC101119038, MCRS1, NEDD8, OTUB1, PSMA2, PSMA4, PSMA6, PSMC3, PSMD4, PSMD7, TOMM20, UCHL3, UFD1L
....GO:0046185	BP	e	aldehyde catabolic process	5/1004	10/26528	1.65e-05	4	5	0.220137	0.214587	0.216368	0.000961298	AKR1A1, ESD, HAGH, LOC101112223, PNKD
.....GO:0009083	BP	e	branched-chain amino acid catabolic process	6/1004	16/26528	1.67e-05	8	6	0.222812	0.217194	0.21898	0.000965069	ACAT1, BCAT2, BCKDHB, BCKDK, HIBADH, HMGCL
..GO:0006457	BP	e	protein folding	19/1004	165/26528	1.67e-05	2	19	0.222931	0.21731	0.219081	0.000965069	CDC37, DNAJC4, DNLZ, EMC2, EMC6, GNB2, GRPEL1, HSPD1, LOC101113728, LOC101114533, LOC101119757, NUDC, PFDN2, PFDN5, PFDN6, PPIA-1, PPIB, PPIH, TBCA
.......GO:1903320	BP	e	regulation of protein modification by small protein conjugation or removal	18/1004	153/26528	2.07e-05	8	18	0.27544	0.268496	0.270663	0.00118724	COMMD1, MYEOV2, NSMCE3, OTUB1, PARK7, PDCD6, PEF1, PIN1, PSMD10, RPS2, STUB1, SVBP, UBE2D1, UBE2I, UBE2L3, UBE2S, UBXN1, VPS28
......GO:0007007	BP	e	inner mitochondrial membrane organization	7/1004	24/26528	2.14e-05	7	7	0.285235	0.278043	0.280266	0.00122418	C5H19orf70, NDUFA13, ROMO1, SAMM50, TIMM10, TIMM22, TIMM9
.....GO:0051028	BP	e	mRNA transport	17/1004	140/26528	2.3e-05	8	17	0.306866	0.299129	0.301497	0.00130581	CHTOP, ENY2, LOC101119038, LOC101121157, MAGOH, NCBP2, NUP62CL, NUP85, NUP88, NUTF2, NXT1, PABPN1, RBM8A, RNPS1, SARNP, SLBP, SRSF9
......GO:0051168	BP	e	nuclear export	17/1004	140/26528	2.3e-05	7	17	0.306866	0.299129	0.301497	0.00130581	BCCIP, CHTOP, EIF6, ENY2, LOC101119038, LOC101121157, MAGOH, NCBP2, NUP85, NUP88, NUTF2, PABPN1, RNPS1, SARNP, SRSF9, SSB, ZNF593
....GO:0009081	BP	e	branched-chain amino acid metabolic process	6/1004	17/26528	2.5e-05	7	6	0.333315	0.324911	0.327433	0.00140639	ACAT1, BCAT2, BCKDHB, BCKDK, HIBADH, HMGCL
....GO:0042744	BP	e	hydrogen peroxide catabolic process	6/1004	17/26528	2.5e-05	5	6	0.333315	0.324911	0.327433	0.00140639	GPX1, PRDX1, PRDX2, PRDX3, PRDX5, PRDX6
...GO:0006520	BP	e	cellular amino acid metabolic process	24/1004	249/26528	2.88e-05	6	24	0.383547	0.373877	0.376721	0.00161154	ABAT, ACAT1, ACY1, ADI1, BCAT2, BCKDHB, BCKDK, BLMH, CARS2, EEF1E1, FAH, GAMT, GCSH, HIBADH, HMGCL, LOC101114310, OAT, ODC1, PEPD, PHGDH, PSAT1, QDPR, SDS, SDSL
.......GO:0016073	BP	e	snRNA metabolic process	11/1004	65/26528	2.97e-05	8	11	0.395988	0.386005	0.388912	0.00165639	EXOSC3, EXOSC4, GTF2A2, LOC105604154, NCBP2, NHP2, NOP10, POLR2F, POLR2G, POLR2H, POLR2I
...GO:0044283	BP	e	small molecule biosynthetic process	30/1004	349/26528	2.98e-05	3	30	0.397533	0.387511	0.390399	0.00165639	ADI1, AKR1A1, ALDH1A3, ALDOA, BCAT2, CDO1, CNBP, COQ7, G6PD, GAMT, GATM, HMGCL, HPRT1, HSD17B8, ISYNA1, LOC101108851, LOC101115773, MIF, OAT, PARK7, PCBD2, PGK1, PGP, PHGDH, PLA2G1B, PSAT1, PTS, QDPR, RFK, SDS
.......GO:0031123	BP	e	RNA 3'-end processing	13/1004	90/26528	3.34e-05	8	13	0.445238	0.434013	0.437214	0.00184746	EXOSC3, EXOSC4, FBL, HSD17B10, MAGOH, NCBP2, PABPN1, RNPS1, RPS21, SLBP, SRSF9, SSB, SSU72
........GO:0031396	BP	e	regulation of protein ubiquitination	16/1004	130/26528	3.36e-05	9	16	0.447649	0.436363	0.439549	0.00184979	COMMD1, NSMCE3, OTUB1, PARK7, PDCD6, PEF1, PIN1, PSMD10, RPS2, STUB1, SVBP, UBE2D1, UBE2L3, UBE2S, UBXN1, VPS28
......GO:0006406	BP	e	mRNA export from nucleus	12/1004	80/26528	4.55e-05	9	12	0.605894	0.590618	0.594884	0.00249339	CHTOP, ENY2, LOC101119038, LOC101121157, MAGOH, NCBP2, NUP85, NUP88, PABPN1, RNPS1, SARNP, SRSF9
...GO:0048519	BP	e	negative regulation of biological process	188/1004	3761/26528	4.76e-05	3	188	0.634305	0.618313	0.622732	0.00259961	ABHD17C, ACAA2, AES, ALAD, ARF1, ASIP, ATP5B, ATRAID, AVEN, BANF1, BEX4, BTG3, C1QBP, C7H14orf166, CALM2, CALM3, CAPRIN2, CCDC85B, CFDP1, CHGA, CHMP4B, CIB1, CIRBP, CITED1, CNBP, COMMD1, COPS5, COPS8, CRYAB, CSNK2B, CTNNBIP1, DAD1, DCPS, DMRT1, DRAP1, DYNLL1, DYNLT1, EEF1E1, EIF6, ENY2, ERCC1, EXOSC3, EXOSC4, FAIM, FAM192A, FATE1, G6PD, GAPDH, GAS2L1, GLO1, GPX4, HIGD2A, HINT2, HYPK, ITGB1BP1, LA…
....GO:0030258	BP	e	lipid modification	15/1004	120/26528	4.89e-05	5	15	0.651113	0.634697	0.639183	0.0026576	ACAA2, ACAT1, CROT, ECH1, ECHS1, ECI1, ECI2, EPHX2, ETFA, ETFB, HACL1, LOC101117028, PEX5, PEX7, PHYH
......GO:0042177	BP	e	negative regulation of protein catabolic process	12/1004	81/26528	5.16e-05	7	12	0.687063	0.669741	0.674424	0.00279294	ALAD, ATRAID, FAM192A, PARK7, PHB, PIN1, RPL11, RPS7, SIRT2, TAF9, TIMP2, UBXN1
.....GO:0006405	BP	e	RNA export from nucleus	13/1004	94/26528	5.33e-05	8	13	0.710038	0.692136	0.696922	0.00286816	CHTOP, ENY2, LOC101119038, LOC101121157, MAGOH, NCBP2, NUP85, NUP88, PABPN1, RNPS1, SARNP, SRSF9, SSB
......GO:2000984	BP	e	negative regulation of ATP citrate synthase activity	3/1004	3/26528	5.41e-05	6	3	0.719908	0.701758	0.706556	0.00286816	CHCHD10, GBAS, PHPT1
.....GO:2000983	BP	e	regulation of ATP citrate synthase activity	3/1004	3/26528	5.41e-05	5	3	0.719908	0.701758	0.706556	0.00286816	CHCHD10, GBAS, PHPT1
...GO:0110095	BP	e	cellular detoxification of aldehyde	3/1004	3/26528	5.41e-05	3	3	0.719908	0.701758	0.706556	0.00286816	ESD, LOC101112223, PARK7
........GO:0033615	BP	e	mitochondrial proton-transporting ATP synthase complex assembly	3/1004	3/26528	5.41e-05	8	3	0.719908	0.701758	0.706556	0.00286816	ATPAF1, C4H7orf55, TMEM70
...GO:0090559	BP	e	regulation of membrane permeability	9/1004	47/26528	5.73e-05	3	9	0.763493	0.744244	0.749104	0.00302973	ACAA2, ALKBH7, BLOC1S2, CHCHD10, DYNLT1, HEBP2, SIVA1, TMEM14A, YWHAQ
....GO:0050821	BP	e	protein stabilization	15/1004	122/26528	5.93e-05	4	15	0.790065	0.770146	0.775116	0.0031172	CDC37, COPS3, CRYAB, DNLZ, GAPDH, HYPK, LOC101113728, PARK7, PHB, PHB2, PIN1, RPS7, STX12, TAF9, TESC
...GO:0046148	BP	e	pigment biosynthetic process	8/1004	37/26528	5.95e-05	3	8	0.79177	0.771808	0.776729	0.0031172	ALAD, ASIP, CITED1, HMBS, HPRT1, LOC101110916, LOC101111911, SLC25A39
.....GO:0097428	BP	e	protein maturation by iron-sulfur cluster transfer	5/1004	13/26528	7.68e-05	6	5	1	0.996464	1	0.00399311	BOLA2B, FAM96B, HSCB, NFU1, YAE1D1
...GO:0045454	BP	e	cell redox homeostasis	10/1004	60/26528	7.79e-05	5	10	1	1	1	0.00403491	GLRX2, GLRX5, PRDX1, PRDX2, PRDX3, PRDX5, PRDX6, TXN, TXN2, TXNL1
......GO:0043687	BP	e	post-translational protein modification	17/1004	154/26528	7.82e-05	7	17	1	1	1	0.00403654	ATG12, COPS5, COPS8, FN3KRP, LCMT1, LOC101119038, NEDD8, PSMA2, PSMA4, PSMA6, PSMC3, PSMD4, PSMD7, SKP1, TCEB1, TCEB2, UBE2M
......GO:0009166	BP	e	nucleotide catabolic process	9/1004	49/26528	8.08e-05	8	9	1	1	1	0.00415334	ACAT1, CNP, DCTPP1, DNPH1, HPRT1, ITPA, LOC101104062, NT5E, NUDT16
.GO:0065007	BP	e	biological regulation	403/1004	9097/26528	8.33e-05	1	403	1	1	1	0.00426577	AAMP, ABAT, ABHD17C, ABHD4, ACAA2, AES, AGTRAP, AHSA1, ALAD, ALDH1A1, ALDH1A3, ALDOA, ALKBH7, ANAPC11, ANKRD54, AP3S1, APEX1, ARF1, ARHGAP36, ARPC3, ASB9, ASIP, ATOX1, ATP5B, ATP6V0D1, ATP6V1G1, ATRAID, AVEN, B3GAT3, B9D1, BANF1, BCAT2, BCCIP, BEX4, BLOC1S2, BOLA2B, BTG3, C1H21orf2, C1QBP, C3H9orf78, C7H14orf166, CALM1, CALM2, CALM3, CAPRIN2, CARHSP1, CCDC85B, CCL25, CDC37, CDK2AP1, CFAP20, CFDP1…
......GO:0010608	BP	e	posttranscriptional regulation of gene expression	30/1004	369/26528	8.89e-05	6	30	1	1	1	0.00453493	APEX1, C1QBP, CAPRIN2, CARHSP1, CIRBP, CSDC2, EIF3K, EIF6, GAPDH, LOC101112076, LOC101118647, LOC101121157, LOC101121718, MAGOH, MIF4GD, NCBP2, PABPC4, PAIP2, POLR2G, RBM3, RBM4, RBM8A, RPL13A, RPL22, RPL38, RPS4X, RPS9, SARNP, ZC3H10, ZNF706
....GO:0006915	BP	e	apoptotic process	35/1004	455/26528	8.92e-05	4	35	1	1	1	0.00453556	AVEN, BCAP31, BCL7C, BEX2, C1QBP, CIB1, CITED1, CRYAB, DAD1, DIABLO, DYNLL1, FAIM, FAM32A, FATE1, FIS1, GAPDH, GHITM, HINT2, LOC101121157, MIEN1, MRPL41, PDCD5, PDCD6, PEA15, POLR2G, PRELID1, PSMD10, PUF60, RALB, RFK, SIVA1, SRA1, SUDS3, VDAC1, ZPR1
.........GO:0031398	BP	e	positive regulation of protein ubiquitination	11/1004	73/26528	8.98e-05	10	11	1	1	1	0.0045453	COMMD1, NSMCE3, PDCD6, PEF1, PIN1, PSMD10, RPS2, STUB1, UBE2D1, UBE2L3, UBE2S
.......GO:0050684	BP	e	regulation of mRNA processing	16/1004	141/26528	9.05e-05	8	16	1	1	1	0.00456722	C1QBP, C3H9orf78, CIRBP, MAGOH, MBNL3, NCBP2, NELFE, PABPN1, PRDX6, RBM4, RBM8A, RNPS1, SAP18, SRPK2, SRSF9, ZC3H10
......GO:0016579	BP	e	protein deubiquitination	16/1004	145/26528	0.000126239	9	16	1	1	1	0.00627942	COPS5, ENY2, JOSD2, LOC101119038, MCRS1, NEDD8, OTUB1, PSMA2, PSMA4, PSMA6, PSMC3, PSMD4, PSMD7, TOMM20, UCHL3, UFD1L
....GO:0044242	BP	e	cellular lipid catabolic process	16/1004	145/26528	0.000126239	5	16	1	1	1	0.00627942	ACAA2, ACAT1, CROT, ECH1, ECHS1, ECI1, ECI2, ETFA, ETFB, HACL1, LOC101117028, PEX5, PEX7, PHYH, PRDX6, SIRT2
.......GO:0070126	BP	e	mitochondrial translational termination	4/1004	8/26528	0.000126362	7	4	1	1	1	0.00627942	CHCHD1, ICT1, LOC101104725, MRPL39
.....GO:0031163	BP	e	metallo-sulfur cluster assembly	6/1004	22/26528	0.000128264	5	6	1	1	1	0.00632675	BOLA2B, FAM96B, HSCB, ISCU, NFU1, NUBP1
....GO:0016226	BP	e	iron-sulfur cluster assembly	6/1004	22/26528	0.000128264	6	6	1	1	1	0.00632675	BOLA2B, FAM96B, HSCB, ISCU, NFU1, NUBP1
..GO:0050789	BP	e	regulation of biological process	380/1004	8564/26528	0.000151393	2	380	1	1	1	0.00744006	AAMP, ABHD17C, ACAA2, AES, AGTRAP, ALAD, ALDH1A3, ALDOA, ALKBH7, ANAPC11, ANKRD54, AP3S1, APEX1, ARF1, ARHGAP36, ARPC3, ASB9, ASIP, ATP5B, ATP6V0D1, ATRAID, AVEN, B3GAT3, B9D1, BANF1, BCCIP, BEX4, BLOC1S2, BOLA2B, BTG3, C1H21orf2, C1QBP, C3H9orf78, C7H14orf166, CALM1, CALM2, CALM3, CAPRIN2, CARHSP1, CCDC85B, CCL25, CDK2AP1, CFAP20, CFDP1, CHCHD10, CHCHD2, CHGA, CHMP4B, CHTOP, CIB1, CIRBP, CISD1, …
.......GO:0048024	BP	e	regulation of mRNA splicing, via spliceosome	13/1004	104/26528	0.000152973	9	13	1	1	1	0.00749006	C1QBP, C3H9orf78, CIRBP, MAGOH, MBNL3, PRDX6, RBM4, RBM8A, RNPS1, SAP18, SRPK2, SRSF9, ZC3H10
...GO:0006793	BP	e	phosphorus metabolic process	73/1004	1227/26528	0.00015797	3	73	1	1	1	0.00767826	ACAT1, ADSL, ALDOA, APOA1BP, ATP5A1, ATP5B, ATP5C1, ATP5G1, ATP5G2, ATP5G3, ATP5H, ATP5J, ATP5J2, ATP5L, ATP5O, BCKDK, CHCHD10, CNP, COPS8, CROT, CSNK1G2, CSNK2B, DBI, DCTPP1, DNPH1, DPM2, DUSP21, ENO1, EPHX2, ERH, ETNK2, G6PD, GAPDH, GBAS, GNPDA1, HDHD2, HPRT1, ISYNA1, ITPA, LOC101102072, LOC101102454, LOC101104062, LOC101108851, LOC101110664, LOC101113599, LOC101115773, LOC105606223, MARK4, MCE…
......GO:0043248	BP	e	proteasome assembly	5/1004	15/26528	0.000168116	6	5	1	1	1	0.00814169	LOC101119038, PSMD10, PSMD4, PSMG2, PSMG4
....GO:1901605	BP	e	alpha-amino acid metabolic process	17/1004	164/26528	0.00016979	7	17	1	1	1	0.00819296	ACAT1, ADI1, BCAT2, BLMH, FAH, GAMT, GCSH, HIBADH, HMGCL, LOC101114310, OAT, ODC1, PHGDH, PSAT1, QDPR, SDS, SDSL
.....GO:0006464	BP	e	cellular protein modification process	104/1004	1903/26528	0.000172302	6	104	1	1	1	0.0082544	ABHD17C, ANAPC11, ANAPC16, ASB9, ATG12, B3GAT3, BLOC1S1, CFAP20, COPS3, COPS5, COPS6, COPS8, CSNK1G2, CSNK2B, DAD1, DHPS, DPM2, DPY30, DUSP21, ENY2, FAM98A, FBL, FN3KRP, GAPDH, GLRX5, HMBS, JOSD2, KRTCAP2, LCMT1, LOC101107266, LOC101110503, LOC101112223, LOC101119038, LOC101119757, MARK4, MCRS1, MDH2, NAA10, NAA20, NDUFAF5, NEDD8, NTMT1, OST4, OTUB1, P4HA2, PARK7, PDF, PDK3, PGP, PHB, PHPT1, PIGP…
....GO:0036211	BP	e	protein modification process	104/1004	1903/26528	0.000172302	5	104	1	1	1	0.0082544	ABHD17C, ANAPC11, ANAPC16, ASB9, ATG12, B3GAT3, BLOC1S1, CFAP20, COPS3, COPS5, COPS6, COPS8, CSNK1G2, CSNK2B, DAD1, DHPS, DPM2, DPY30, DUSP21, ENY2, FAM98A, FBL, FN3KRP, GAPDH, GLRX5, HMBS, JOSD2, KRTCAP2, LCMT1, LOC101107266, LOC101110503, LOC101112223, LOC101119038, LOC101119757, MARK4, MCRS1, MDH2, NAA10, NAA20, NDUFAF5, NEDD8, NTMT1, OST4, OTUB1, P4HA2, PARK7, PDF, PDK3, PGP, PHB, PHPT1, PIGP…
..GO:0042440	BP	e	pigment metabolic process	8/1004	43/26528	0.000182659	2	8	1	1	1	0.00871919	ALAD, ASIP, CITED1, HMBS, HPRT1, LOC101110916, LOC101111911, SLC25A39
.....GO:1901606	BP	e	alpha-amino acid catabolic process	11/1004	79/26528	0.000185503	8	11	1	1	1	0.00882331	ACAT1, BCAT2, BLMH, FAH, GCSH, HIBADH, HMGCL, OAT, QDPR, SDS, SDSL
......GO:0043484	BP	e	regulation of RNA splicing	16/1004	150/26528	0.0001877	7	16	1	1	1	0.00889605	C1QBP, C3H9orf78, CIRBP, MAGOH, MBNL3, PRDX6, RBM4, RBM8A, RNPS1, RPS13, RPS26, SAP18, SRPK2, SRSF9, ZC3H10, ZPR1
....GO:0010941	BP	e	regulation of cell death	64/1004	1052/26528	0.000191283	4	64	1	1	1	0.00903371	ACAA2, AES, ALDH1A3, APEX1, AVEN, C1QBP, CFDP1, CHMP4B, CIB1, CITED1, COPS5, CRYAB, DAD1, DCPS, DIABLO, DYNLT1, EEF1E1, FAIM, FATE1, FIS1, GAPDH, GLO1, GPX4, HEBP2, HIGD2A, HYPK, INHA, LAMTOR5, LCMT1, LOC101113728, LOC101121157, MIEN1, MIF, NAA38, NDUFA13, NDUFS3, NUP62CL, PARK7, PEA15, PHB, PHB2, PRDX2, PRELID1, PSMD10, PSMG2, RNPS1, RPS29, RPS7, RUVBL1, SAP18, SIRT2, SLC25A4, SLC9A3R1, SOX9, SR…
.......GO:0043461	BP	e	proton-transporting ATP synthase complex assembly	3/1004	4/26528	0.000210101	7	3	1	1	1	0.00981799	ATPAF1, C4H7orf55, TMEM70
.....GO:0036265	BP	e	RNA (guanine-N7)-methylation	3/1004	4/26528	0.000210101	9	3	1	1	1	0.00981799	FAM103A1, TRMT112, WBSCR22
.......GO:0042775	BP	e	mitochondrial ATP synthesis coupled electron transport	3/1004	4/26528	0.000210101	7	3	1	1	1	0.00981799	COQ7, NDUFA12, NDUFS2
......GO:0000338	BP	e	protein deneddylation	4/1004	9/26528	0.000220626	9	4	1	1	1	0.010238	COPS3, COPS5, COPS6, COPS8
......GO:0042773	BP	e	ATP synthesis coupled electron transport	4/1004	9/26528	0.000220626	6	4	1	1	1	0.010238	COQ7, NDUFA12, NDUFA7, NDUFS2
....GO:0022613	BP	e	ribonucleoprotein complex biogenesis	10/1004	68/26528	0.000228582	4	10	1	1	1	0.0105703	AAMP, EIF6, EMG1, LOC101103316, NOP16, RPS16, RPS17, RPS7, YAE1D1, ZNF622
....GO:0006796	BP	e	phosphate-containing compound metabolic process	71/1004	1207/26528	0.000261608	4	71	1	1	1	0.0120557	ACAT1, ADSL, ALDOA, APOA1BP, ATP5A1, ATP5B, ATP5C1, ATP5G1, ATP5G2, ATP5G3, ATP5H, ATP5J, ATP5J2, ATP5L, ATP5O, BCKDK, CHCHD10, CNP, COPS8, CROT, CSNK1G2, CSNK2B, DBI, DCTPP1, DNPH1, DPM2, DUSP21, ENO1, EPHX2, ERH, ETNK2, G6PD, GAPDH, GBAS, HDHD2, HPRT1, ISYNA1, ITPA, LOC101102072, LOC101102454, LOC101104062, LOC101108851, LOC101110664, LOC101113599, LOC101115773, LOC105606223, MARK4, MCEE, NME2,…
.....GO:1901292	BP	e	nucleoside phosphate catabolic process	9/1004	57/26528	0.000269897	7	9	1	1	1	0.0123948	ACAT1, CNP, DCTPP1, DNPH1, HPRT1, ITPA, LOC101104062, NT5E, NUDT16
.........GO:0030490	BP	e	maturation of SSU-rRNA	7/1004	36/26528	0.000347521	10	7	1	1	1	0.0157507	LOC101103316, LSM6, MRPS11, RPS14, RPS16, RPS19, TSR3
......GO:0043457	BP	e	regulation of cellular respiration	6/1004	26/26528	0.000347702	6	6	1	1	1	0.0157507	CISD1, LOC101110066, LOC101118647, LOC101121285, PARK7, PRELID1
.....GO:0051353	BP	e	positive regulation of oxidoreductase activity	6/1004	26/26528	0.000347702	5	6	1	1	1	0.0157507	CALM3, ENHO, LOC101107153, LOC105614854, PARK7, RFK
.....GO:1903008	BP	e	organelle disassembly	9/1004	59/26528	0.000352385	5	9	1	1	1	0.0159087	ATG12, FIS1, FUNDC1, GABARAP, GABARAPL2, LOC101111215, MAP1LC3A, MAP1LC3B, VRK1
....GO:0006054	BP	e	N-acetylneuraminate metabolic process	4/1004	10/26528	0.00035669	6	4	1	1	1	0.0159409	AMDHD2, CMAS, GNPDA1, NAGK
.....GO:0042559	BP	e	pteridine-containing compound biosynthetic process	4/1004	10/26528	0.00035669	5	4	1	1	1	0.0159409	LOC101114310, PCBD2, PTS, QDPR
......GO:0006563	BP	e	L-serine metabolic process	4/1004	10/26528	0.00035669	9	4	1	1	1	0.0159409	PHGDH, PSAT1, SDS, SDSL
......GO:0006417	BP	e	regulation of translation	25/1004	308/26528	0.00039565	7	25	1	1	1	0.0175826	C1QBP, CAPRIN2, CIRBP, EIF3K, EIF6, GAPDH, LOC101112076, LOC101118647, LOC101121157, LOC101121718, MAGOH, MIF4GD, NCBP2, PAIP2, POLR2G, RBM3, RBM4, RBM8A, RPL13A, RPL22, RPL38, RPS4X, RPS9, SARNP, ZNF706
.....GO:0043067	BP	e	regulation of programmed cell death	59/1004	969/26528	0.000396063	5	59	1	1	1	0.0175826	ACAA2, AES, ALDH1A3, APEX1, AVEN, C1QBP, CFDP1, CIB1, CITED1, COPS5, CRYAB, DAD1, DCPS, DIABLO, EEF1E1, FAIM, FATE1, FIS1, GAPDH, GLO1, GPX4, HIGD2A, HYPK, INHA, LAMTOR5, LCMT1, LOC101113728, LOC101121157, MIEN1, MIF, NAA38, NDUFA13, NDUFS3, NUP62CL, PARK7, PEA15, PHB2, PRDX2, PRELID1, PSMD10, PSMG2, RNPS1, RPS29, RPS7, RUVBL1, SAP18, SIRT2, SLC25A4, SLC9A3R1, SOX9, SRA1, SRPK2, SUDS3, TAF9, TMEM…
......GO:0070647	BP	e	protein modification by small protein conjugation or removal	44/1004	664/26528	0.000398646	7	44	1	1	1	0.0176384	ANAPC11, ANAPC16, ASB9, COPS3, COPS5, COPS6, COPS8, ENY2, JOSD2, LOC101107266, LOC101119038, MCRS1, NEDD8, OTUB1, PJA1, PSMA2, PSMA4, PSMA6, PSMC3, PSMD4, PSMD7, RNF181, RNF187, RPS27A, SKP1, STUB1, TCEB1, TCEB2, TOMM20, TSG101, UBB, UBE2D1, UBE2E1, UBE2E3, UBE2I, UBE2L3, UBE2L6, UBE2M, UBE2Q2, UBE2S, UBE2V1, UCHL3, UFC1, UFD1L
......GO:0061726	BP	e	mitochondrion disassembly	7/1004	37/26528	0.000414737	6	7	1	1	1	0.0182293	ATG12, FIS1, FUNDC1, GABARAP, GABARAPL2, MAP1LC3A, MAP1LC3B
....GO:0000422	BP	e	autophagy of mitochondrion	7/1004	37/26528	0.000414737	7	7	1	1	1	0.0182293	ATG12, FIS1, FUNDC1, GABARAP, GABARAPL2, MAP1LC3A, MAP1LC3B
.....GO:1901028	BP	e	regulation of mitochondrial outer membrane permeabilization involved in apoptotic signaling pathway	5/1004	18/26528	0.000436327	8	5	1	1	1	0.0191151	ACAA2, CHCHD10, SIVA1, TMEM14A, YWHAQ
...GO:0044085	BP	e	cellular component biogenesis	10/1004	74/26528	0.000460539	3	10	1	1	1	0.0201097	AAMP, EIF6, EMG1, LOC101103316, NOP16, RPS16, RPS17, RPS7, YAE1D1, ZNF622
.......GO:1903363	BP	e	negative regulation of cellular protein catabolic process	8/1004	49/26528	0.000464978	8	8	1	1	1	0.0202372	ALAD, ATRAID, FAM192A, PARK7, RPL11, RPS7, TAF9, UBXN1
......GO:1903311	BP	e	regulation of mRNA metabolic process	21/1004	243/26528	0.000482095	7	21	1	1	1	0.0208034	APEX1, C1QBP, C3H9orf78, CARHSP1, CIRBP, CSDC2, MAGOH, MBNL3, NCBP2, NELFE, PABPC4, PABPN1, POLR2G, PRDX6, RBM4, RBM8A, RNPS1, SAP18, SRPK2, SRSF9, ZC3H10
........GO:1903322	BP	e	positive regulation of protein modification by small protein conjugation or removal	11/1004	88/26528	0.000482674	9	11	1	1	1	0.0208034	COMMD1, NSMCE3, PDCD6, PEF1, PIN1, PSMD10, RPS2, STUB1, UBE2D1, UBE2L3, UBE2S
......GO:0010821	BP	e	regulation of mitochondrion organization	11/1004	88/26528	0.000482674	6	11	1	1	1	0.0208034	ACAA2, CHCHD10, FIS1, MFF, PDCD5, PRELID1, PSMD10, SIVA1, TMEM14A, VAT1, YWHAQ
.........GO:0042795	BP	e	snRNA transcription by RNA polymerase II	7/1004	38/26528	0.000491943	12	7	1	1	1	0.0210666	GTF2A2, LOC105604154, NCBP2, POLR2F, POLR2G, POLR2H, POLR2I
.....GO:0043388	BP	e	positive regulation of DNA binding	7/1004	38/26528	0.000491943	5	7	1	1	1	0.0210666	CALM2, CALM3, EDF1, ENHO, PARK7, SIRT2, TXN
......GO:0051343	BP	e	positive regulation of cyclic-nucleotide phosphodiesterase activity	3/1004	5/26528	0.000510415	6	3	1	1	1	0.0217179	CALM2, CALM3, LOC105614854
......GO:0097250	BP	e	mitochondrial respirasome assembly	3/1004	5/26528	0.000510415	6	3	1	1	1	0.0217179	HIGD2A, LOC101110066, LOC101121285
.....GO:0019219	BP	e	regulation of nucleobase-containing compound metabolic process	125/1004	2442/26528	0.00054011	5	125	1	1	1	0.0229082	AES, APEX1, BLOC1S2, C1QBP, C3H9orf78, C7H14orf166, CAPRIN2, CARHSP1, CCDC85B, CHCHD2, CIB1, CIRBP, CITED1, CNBP, COMMD1, COPS5, CSDC2, CTNNBIP1, DMRT1, DRAP1, EDF1, EIF6, ENY2, ERCC1, EXOSC3, GLO1, GTF2A2, GTF2H5, HMGN3, ITGB1BP1, LOC101104062, LOC101104563, LOC101113728, LOC105604154, MAGOH, MAPRE3, MBNL3, MCRS1, MED21, MED31, MED6, MLF2, MTERF2, MTPN, NCBP2, NDUFA13, NEDD8, NELFCD, NELFE, NME2…
......GO:0060315	BP	e	negative regulation of ryanodine-sensitive calcium-release channel activity	4/1004	11/26528	0.000543738	11	4	1	1	1	0.0229889	CALM2, CALM3, LOC105614854, SRI
.....GO:0042274	BP	e	ribosomal small subunit biogenesis	5/1004	19/26528	0.000573796	5	5	1	1	1	0.024183	EMG1, LOC101103316, RPS16, RPS17, RPS7
......GO:0018193	BP	e	peptidyl-amino acid modification	37/1004	543/26528	0.000581792	7	37	1	1	1	0.0244426	BLOC1S1, CFAP20, CSNK1G2, DHPS, DPY30, GAPDH, GLRX5, HMBS, KRTCAP2, LOC101112223, LOC101119757, MCRS1, NAA10, NAA20, NDUFAF5, NTMT1, OST4, P4HA2, PARK7, PDF, PDK3, PKN1, POLE4, PPIA-1, PPIB, PPIH, PRDX3, PRMT1, RUVBL1, SETD3, SIRT2, TAF9, TTLL7, UBE2I, VRK1, WDR61, ZDHHC4
.......GO:0051262	BP	e	protein tetramerization	13/1004	120/26528	0.000629356	7	13	1	1	1	0.0263577	ALDH1A3, ALDOA, APOA1BP, CRYZ, HMGCL, HPRT1, HSD17B10, HSD17B8, LOC101110916, LOC105606262, PCBD2, PEX5, RPS19
.....GO:0051252	BP	e	regulation of RNA metabolic process	117/1004	2273/26528	0.000671304	6	117	1	1	1	0.0279388	AES, APEX1, BLOC1S2, C1QBP, C3H9orf78, C7H14orf166, CAPRIN2, CARHSP1, CCDC85B, CHCHD2, CIB1, CIRBP, CITED1, CNBP, COMMD1, COPS5, CSDC2, CTNNBIP1, DMRT1, DRAP1, EDF1, ENY2, GLO1, GTF2A2, GTF2H5, HMGN3, ITGB1BP1, LOC101104062, LOC101104563, LOC101113728, LOC105604154, MAGOH, MAPRE3, MBNL3, MCRS1, MED21, MED31, MED6, MLF2, MTERF2, MTPN, NCBP2, NDUFA13, NEDD8, NELFCD, NELFE, NME2, NR0B1, NUDT16, NUP6…
........GO:0009301	BP	e	snRNA transcription	7/1004	40/26528	0.000680525	11	7	1	1	1	0.0280991	GTF2A2, LOC105604154, NCBP2, POLR2F, POLR2G, POLR2H, POLR2I
........GO:1903051	BP	e	negative regulation of proteolysis involved in cellular protein catabolic process	7/1004	40/26528	0.000680525	9	7	1	1	1	0.0280991	ALAD, FAM192A, PARK7, RPL11, RPS7, TAF9, UBXN1
.......GO:0000027	BP	e	ribosomal large subunit assembly	8/1004	52/26528	0.000702138	7	8	1	1	1	0.0288455	MRPL11, MRPL20, RPL11, RPL12, RPL23A, RPL3, RPL5, RPLP0
.....GO:0034248	BP	e	regulation of cellular amide metabolic process	26/1004	335/26528	0.00070392	5	26	1	1	1	0.0288455	C1QBP, CAPRIN2, CIRBP, EIF3K, EIF6, GAPDH, LOC101112076, LOC101118647, LOC101121157, LOC101121718, MAGOH, MIF4GD, NCBP2, PAIP2, PDK3, POLR2G, RBM3, RBM4, RBM8A, RPL13A, RPL22, RPL38, RPS4X, RPS9, SARNP, ZNF706
....GO:0016042	BP	e	lipid catabolic process	20/1004	233/26528	0.000713514	4	20	1	1	1	0.029149	ABHD4, ACAA2, ACAT1, CROT, ECH1, ECHS1, ECI1, ECI2, ETFA, ETFB, HACL1, HINT2, LOC101117028, PAFAH1B3, PEX5, PEX7, PHYH, PLA2G1B, PRDX6, SIRT2
......GO:0051247	BP	e	positive regulation of protein metabolic process	55/1004	912/26528	0.000731545	6	55	1	1	1	0.0297943	ASB9, C1QBP, CALM2, CALM3, CAPRIN2, CDK2AP1, CHTOP, CIB1, CIRBP, COMMD1, COPS8, CSNK2B, DIABLO, EIF6, FIS1, INHA, ITGB1BP1, LOC101112076, LOC101113728, LOC101114533, LOC101118647, LOC101121157, LOC101121718, LOC105614854, MAPRE3, MIF, MTPN, NDUFA13, NSMCE3, PARK7, PDCD5, PDCD6, PEF1, PIN1, POLR2G, PRELID1, PRMT1, PSMD10, RAMP1, RBM3, RPS2, RPS4X, RPS9, RUVBL1, SIRT2, SNF8, SOX9, STUB1, TIMM17A, T…
.....GO:0031167	BP	e	rRNA methylation	5/1004	20/26528	0.000741362	11	5	1	1	1	0.030102	EMG1, FBL, TFB2M, TRMT112, WBSCR22
.........GO:1901799	BP	e	negative regulation of proteasomal protein catabolic process	6/1004	30/26528	0.000788125	10	6	1	1	1	0.0314555	ALAD, FAM192A, PARK7, RPL11, TAF9, UBXN1
.....GO:0006995	BP	e	cellular response to nitrogen starvation	4/1004	12/26528	0.00079123	7	4	1	1	1	0.0314555	GABARAP, GABARAPL2, MAP1LC3A, MAP1LC3B
.....GO:0051284	BP	e	positive regulation of sequestering of calcium ion	4/1004	12/26528	0.00079123	5	4	1	1	1	0.0314555	CALM2, CALM3, LOC105614854, SRI
.......GO:0001732	BP	e	formation of cytoplasmic translation initiation complex	4/1004	12/26528	0.00079123	7	4	1	1	1	0.0314555	EIF3H, EIF3I, EIF3K, EIF3M
.....GO:0051280	BP	e	negative regulation of release of sequestered calcium ion into cytosol	4/1004	12/26528	0.00079123	10	4	1	1	1	0.0314555	CALM2, CALM3, LOC105614854, SRI
.......GO:0010155	BP	e	regulation of proton transport	4/1004	12/26528	0.00079123	8	4	1	1	1	0.0314555	LOC101107153, PARK7, SLC9A3R1, TESC
.....GO:0043562	BP	e	cellular response to nitrogen levels	4/1004	12/26528	0.00079123	6	4	1	1	1	0.0314555	GABARAP, GABARAPL2, MAP1LC3A, MAP1LC3B
..GO:0008219	BP	e	cell death	36/1004	534/26528	0.00081942	2	36	1	1	1	0.0323829	AVEN, BCAP31, BCL7C, BEX2, C1QBP, CIB1, CITED1, CRYAB, DAD1, DIABLO, DYNLL1, FAIM, FAM32A, FATE1, FIS1, GAPDH, GHITM, HINT2, LOC101121157, MIEN1, MRPL41, NUP62CL, PDCD5, PDCD6, PEA15, POLR2G, PRELID1, PSMD10, PUF60, RALB, RFK, SIVA1, SRA1, SUDS3, VDAC1, ZPR1
...GO:0012501	BP	e	programmed cell death	35/1004	507/26528	0.000854934	3	35	1	1	1	0.0336864	AVEN, BCAP31, BCL7C, BEX2, C1QBP, CIB1, CITED1, CRYAB, DAD1, DIABLO, DYNLL1, FAIM, FAM32A, FATE1, FIS1, GAPDH, GHITM, HINT2, LOC101121157, MIEN1, MRPL41, PDCD5, PDCD6, PEA15, POLR2G, PRELID1, PSMD10, PUF60, RALB, RFK, SIVA1, SRA1, SUDS3, VDAC1, ZPR1
.......GO:0006121	BP	e	mitochondrial electron transport, succinate to ubiquinone	3/1004	6/26528	0.000992048	8	3	1	1	1	0.0380752	SDHA, SDHAF2, SDHC
......GO:0006729	BP	e	tetrahydrobiopterin biosynthetic process	3/1004	6/26528	0.000992048	8	3	1	1	1	0.0380752	PCBD2, PTS, QDPR
.....GO:0051342	BP	e	regulation of cyclic-nucleotide phosphodiesterase activity	3/1004	6/26528	0.000992048	5	3	1	1	1	0.0380752	CALM2, CALM3, LOC105614854
.......GO:0006108	BP	e	malate metabolic process	3/1004	6/26528	0.000992048	7	3	1	1	1	0.0380752	MDH1, MDH2, ME1
.....GO:0046146	BP	e	tetrahydrobiopterin metabolic process	3/1004	6/26528	0.000992048	7	3	1	1	1	0.0380752	PCBD2, PTS, QDPR
....GO:0019430	BP	e	removal of superoxide radicals	3/1004	6/26528	0.000992048	5	3	1	1	1	0.0380752	CCS, PRDX1, PRDX2
.......GO:0009204	BP	e	deoxyribonucleoside triphosphate catabolic process	3/1004	6/26528	0.000992048	9	3	1	1	1	0.0380752	DCTPP1, ITPA, NUDT16
........GO:0051289	BP	e	protein homotetramerization	9/1004	68/26528	0.00102093	8	9	1	1	1	0.0390712	ALDH1A3, ALDOA, APOA1BP, CRYZ, HPRT1, HSD17B10, LOC101110916, LOC105606262, PCBD2
......GO:0090501	BP	e	RNA phosphodiester bond hydrolysis	8/1004	55/26528	0.00102819	7	8	1	1	1	0.0392362	C5H19orf43, EXOSC3, LACTB2, NCBP2, NHP2, POLR2I, POLR3K, RPS21
....GO:0051101	BP	e	regulation of DNA binding	10/1004	82/26528	0.00104549	4	10	1	1	1	0.0397824	CALM2, CALM3, CTNNBIP1, EDF1, ENHO, PARK7, SIRT2, SRI, TXN, ZNF593
......GO:0006415	BP	e	translational termination	4/1004	13/26528	0.00110877	6	4	1	1	1	0.0417137	CHCHD1, ICT1, LOC101104725, MRPL39
........GO:1901841	BP	e	regulation of high voltage-gated calcium channel activity	4/1004	13/26528	0.00110877	11	4	1	1	1	0.0417137	CALM3, GBAS, LOC105614854, SRI
.......GO:0016074	BP	e	sno(s)RNA metabolic process	4/1004	13/26528	0.00110877	8	4	1	1	1	0.0417137	EXOSC3, EXOSC4, FBL, NUDT16
...GO:0001824	BP	e	blastocyst development	4/1004	13/26528	0.00110877	3	4	1	1	1	0.0417137	DAD1, EMG1, MED21, PSMC3
....GO:0061844	BP	e	antimicrobial humoral immune response mediated by antimicrobial peptide	6/1004	32/26528	0.00112778	6	6	1	1	1	0.0423092	CHGA, GAPDH, PLA2G1B, ROMO1, RPL30, RPS19
........GO:0000291	BP	e	nuclear-transcribed mRNA catabolic process, exonucleolytic	5/1004	22/26528	0.00118253	10	5	1	1	1	0.0439915	EXOSC3, EXOSC4, LSM1, LSM7, POLR2G
.......GO:0006369	BP	e	termination of RNA polymerase II transcription	5/1004	22/26528	0.00118253	9	5	1	1	1	0.0439915	NCBP2, PABPN1, SNRPE, SNRPG, SSU72
......GO:0032270	BP	e	positive regulation of cellular protein metabolic process	51/1004	851/26528	0.00130421	7	51	1	1	1	0.0483058	C1QBP, CALM2, CALM3, CAPRIN2, CDK2AP1, CHTOP, CIB1, CIRBP, COMMD1, COPS8, CSNK2B, DIABLO, EIF6, FIS1, INHA, ITGB1BP1, LOC101112076, LOC101113728, LOC101114533, LOC101118647, LOC101121157, LOC101121718, LOC105614854, MAPRE3, MIF, NDUFA13, NSMCE3, PARK7, PDCD5, PDCD6, PEF1, PIN1, POLR2G, PRELID1, PSMD10, RAMP1, RBM3, RPS2, RPS4X, RPS9, RUVBL1, SIRT2, SOX9, STUB1, TIMM17A, TXN, UBE2D1, UBE2L3, UBE2S…
........GO:0098781	BP	e	ncRNA transcription	8/1004	57/26528	0.00130576	10	8	1	1	1	0.0483058	GTF2A2, LOC105604154, NCBP2, NPM3, POLR2F, POLR2G, POLR2H, POLR2I
......GO:0051259	BP	e	protein complex oligomerization	27/1004	370/26528	0.00132299	6	27	1	1	1	0.0488079	ALAD, ALDH1A3, ALDOA, APOA1BP, CHMP4B, CRYAB, CRYZ, CUTA, FIS1, GRHPR, HACL1, HMGCL, HPRT1, HSCB, HSD17B10, HSD17B8, LOC101110916, LOC105606262, MFF, MGST1, MIF, NUP62CL, OAT, PCBD2, PEX5, PRMT1, RPS19
........GO:0043628	BP	e	ncRNA 3'-end processing	6/1004	33/26528	0.00133477	9	6	1	1	1	0.0491062	EXOSC3, EXOSC4, FBL, HSD17B10, RPS21, SSB
....GO:0051604	BP	e	protein maturation	15/1004	163/26528	0.00138128	5	15	1	1	1	0.0504184	ATOX1, BOLA2B, DHPS, FAM96B, GLRX5, HSCB, LOC101102527, NAA10, NAA20, NFU1, PCSK1N, PGK1, STUB1, TESC, YAE1D1
.....GO:0042176	BP	e	regulation of protein catabolic process	21/1004	259/26528	0.00141031	6	21	1	1	1	0.0504184	ALAD, ASB9, ATRAID, COMMD1, FAM192A, LOC101113728, LOC101118647, NDUFA13, ODC1, PARK7, PHB, PIN1, PSMD10, RPL11, RPS7, SIRT2, SNF8, STUB1, TAF9, TIMP2, UBXN1
....GO:0006600	BP	e	creatine metabolic process	2/1004	2/26528	0.00143101	7	2	1	1	1	0.0504184	GAMT, GATM
....GO:0046294	BP	e	formaldehyde catabolic process	2/1004	2/26528	0.00143101	5	2	1	1	1	0.0504184	ESD, LOC101112223
.......GO:0031120	BP	e	snRNA pseudouridine synthesis	2/1004	2/26528	0.00143101	10	2	1	1	1	0.0504184	NHP2, NOP10
.....GO:0035795	BP	e	negative regulation of mitochondrial membrane permeability	2/1004	2/26528	0.00143101	8	2	1	1	1	0.0504184	ACAA2, DYNLT1
........GO:1903093	BP	e	regulation of protein K48-linked deubiquitination	2/1004	2/26528	0.00143101	10	2	1	1	1	0.0504184	PARK7, UBXN1
.....GO:0006549	BP	e	isoleucine metabolic process	2/1004	2/26528	0.00143101	8	2	1	1	1	0.0504184	ACAT1, BCAT2
..........GO:1902527	BP	e	positive regulation of protein monoubiquitination	2/1004	2/26528	0.00143101	11	2	1	1	1	0.0504184	PDCD6, PEF1
....GO:0009051	BP	e	pentose-phosphate shunt, oxidative branch	2/1004	2/26528	0.00143101	6	2	1	1	1	0.0504184	G6PD, PGLS
.........GO:1902525	BP	e	regulation of protein monoubiquitination	2/1004	2/26528	0.00143101	10	2	1	1	1	0.0504184	PDCD6, PEF1
......GO:0070476	BP	e	rRNA (guanine-N7)-methylation	2/1004	2/26528	0.00143101	13	2	1	1	1	0.0504184	TRMT112, WBSCR22
.........GO:1903094	BP	e	negative regulation of protein K48-linked deubiquitination	2/1004	2/26528	0.00143101	11	2	1	1	1	0.0504184	PARK7, UBXN1
......GO:0006550	BP	e	isoleucine catabolic process	2/1004	2/26528	0.00143101	9	2	1	1	1	0.0504184	ACAT1, BCAT2
.....GO:0006601	BP	e	creatine biosynthetic process	2/1004	2/26528	0.00143101	8	2	1	1	1	0.0504184	GAMT, GATM
.......GO:2000157	BP	e	negative regulation of ubiquitin-specific protease activity	2/1004	2/26528	0.00143101	10	2	1	1	1	0.0504184	PARK7, UBXN1
........GO:0051123	BP	e	RNA polymerase II preinitiation complex assembly	4/1004	14/26528	0.00150601	8	4	1	1	1	0.0527817	DRAP1, GTF2A2, MED6, TAF9
....GO:0010523	BP	e	negative regulation of calcium ion transport into cytosol	4/1004	14/26528	0.00150601	9	4	1	1	1	0.0527817	CALM2, CALM3, LOC105614854, SRI
......GO:0031330	BP	e	negative regulation of cellular catabolic process	14/1004	148/26528	0.00151458	6	14	1	1	1	0.0529426	ALAD, ATRAID, CHMP4B, CIRBP, FAM192A, PARK7, POLDIP2, RPL11, RPS7, SIRT2, SLIRP, TAF9, TIMP2, UBXN1
......GO:0043648	BP	e	dicarboxylic acid metabolic process	9/1004	72/26528	0.00154188	6	9	1	1	1	0.0537558	FH, GRHPR, IDH1, LOC101114310, MDH1, MDH2, ME1, OAT, SUCLG1
.......GO:0018198	BP	e	peptidyl-cysteine modification	6/1004	34/26528	0.00156953	8	6	1	1	1	0.0545771	GAPDH, HMBS, LOC101112223, PARK7, PRDX3, ZDHHC4
.....GO:0070925	BP	e	organelle assembly	31/1004	450/26528	0.00158598	5	31	1	1	1	0.0550053	ATG12, ATP6V0D1, B9D1, BBIP1, BCCIP, C1H21orf2, C1QBP, CFAP20, CHMP4B, CIRBP, DYNLL1, EIF6, EMC6, GABARAP, GABARAPL2, IFT20, LOC101104012, LSM3, MAP1LC3A, MAP1LC3B, MAPRE3, MRPL22, NUP62CL, RAB17, RILPL2, RPS23, SNF8, STRA13, STX12, TSG101, TUBB
......GO:0033240	BP	e	positive regulation of cellular amine metabolic process	3/1004	7/26528	0.00168723	6	3	1	1	1	0.0579137	HPRT1, PARK7, PEBP1
.....GO:0019262	BP	e	N-acetylneuraminate catabolic process	3/1004	7/26528	0.00168723	7	3	1	1	1	0.0579137	AMDHD2, GNPDA1, NAGK
........GO:0006228	BP	e	UTP biosynthetic process	3/1004	7/26528	0.00168723	11	3	1	1	1	0.0579137	LOC101102072, NME2, NME4
......GO:0070071	BP	e	proton-transporting two-sector ATPase complex assembly	3/1004	7/26528	0.00168723	6	3	1	1	1	0.0579137	ATPAF1, C4H7orf55, TMEM70
....GO:0061024	BP	e	membrane organization	31/1004	456/26528	0.00175512	4	31	1	1	1	0.060089	ACAA2, ALKBH7, ARF1, ARPC3, BANF1, BLOC1S2, C5H19orf70, CALM3, CHCHD10, CHMP2A, CHMP4B, DYNLT1, HEBP2, LOC105614854, LOC106991563, NDUFA13, PEX5, PRELID1, RILPL2, ROMO1, SAMM50, SIVA1, STX12, STX8, TIMM10, TIMM22, TIMM9, TMEM14A, TOMM22, VTI1B, YWHAQ
.......GO:0045727	BP	e	positive regulation of translation	11/1004	104/26528	0.00194888	8	11	1	1	1	0.066392	C1QBP, CIRBP, EIF6, LOC101112076, LOC101118647, LOC101121157, LOC101121718, POLR2G, RBM3, RPS4X, RPS9
......GO:1903362	BP	e	regulation of cellular protein catabolic process	14/1004	152/26528	0.00194919	7	14	1	1	1	0.066392	ALAD, ATRAID, COMMD1, FAM192A, LOC101113728, LOC101118647, PARK7, PSMD10, RPL11, RPS7, SIRT2, STUB1, TAF9, UBXN1
.......GO:1903715	BP	e	regulation of aerobic respiration	4/1004	15/26528	0.00199252	7	4	1	1	1	0.0675226	LOC101110066, LOC101118647, LOC101121285, PARK7
....GO:0006783	BP	e	heme biosynthetic process	4/1004	15/26528	0.00199252	7	4	1	1	1	0.0675226	ALAD, HMBS, LOC101110916, SLC25A39
....GO:1901617	BP	e	organic hydroxy compound biosynthetic process	13/1004	136/26528	0.00200231	4	13	1	1	1	0.0676823	ASIP, CITED1, CNBP, G6PD, ISYNA1, LOC101108851, LOC101111911, PARK7, PCBD2, PGP, PSAT1, PTS, QDPR
......GO:0006195	BP	e	purine nucleotide catabolic process	6/1004	36/26528	0.00213178	9	6	1	1	1	0.0716946	ACAT1, DNPH1, HPRT1, ITPA, LOC101104062, NUDT16
.......GO:0018208	BP	e	peptidyl-proline modification	6/1004	36/26528	0.00213178	8	6	1	1	1	0.0716946	LOC101119757, NTMT1, P4HA2, PPIA-1, PPIB, PPIH
....GO:0060341	BP	e	regulation of cellular localization	36/1004	559/26528	0.00224233	4	36	1	1	1	0.0748455	ABHD17C, B3GAT3, CALM2, CALM3, CIB1, COMMD1, CRYAB, DYNLL1, ENY2, FIS1, HMGN3, ITGB1BP1, LOC101110503, LOC105614854, MARK4, MCRS1, MFF, NCBP2, NUP62CL, NUTF2, PARK7, PDCD5, PIN1, PLA2G1B, RALB, RBM4, REEP1, SCP2, SNF8, SRI, STX8, TCTEX1D2, TSG101, TXN, YWHAQ, ZPR1
......GO:0042981	BP	e	regulation of apoptotic process	55/1004	954/26528	0.00234582	6	55	1	1	1	0.0781041	ACAA2, AES, ALDH1A3, APEX1, AVEN, C1QBP, CFDP1, CIB1, CITED1, COPS5, CRYAB, DAD1, DIABLO, EEF1E1, FAIM, FATE1, FIS1, GLO1, HIGD2A, HYPK, INHA, LAMTOR5, LCMT1, LOC101113728, LOC101121157, MIEN1, MIF, NAA38, NDUFA13, NDUFS3, NUP62CL, PARK7, PEA15, PHB2, PRDX2, PRELID1, PSMD10, PSMG2, RNPS1, RPS29, RPS7, RUVBL1, SAP18, SIRT2, SLC9A3R1, SOX9, SRA1, SRPK2, SUDS3, TAF9, TMEM14A, UBE2M, VDAC2, ZNF622, Z…
...GO:1901615	BP	e	organic hydroxy compound metabolic process	25/1004	346/26528	0.00243692	3	25	1	1	1	0.0809349	ALDH1A1, ALDH1A3, ALDH2, ASIP, CITED1, CNBP, DPM2, FAH, G6PD, HAGH, IDH1, IDH3G, ISYNA1, LOC101108851, LOC101111911, LOC101112223, LOC101117785, MTPN, PARK7, PCBD2, PGP, PNKD, PSAT1, PTS, QDPR
.......GO:0060964	BP	e	regulation of gene silencing by miRNA	6/1004	37/26528	0.00246411	7	6	1	1	1	0.0816344	LOC105604154, POLR2F, POLR2G, POLR2H, POLR2I, ZC3H10
.....GO:0009895	BP	e	negative regulation of catabolic process	16/1004	183/26528	0.00250114	5	16	1	1	1	0.0826554	ALAD, ATRAID, CHMP4B, CIRBP, FAM192A, PARK7, PHB, PIN1, POLDIP2, RPL11, RPS7, SIRT2, SLIRP, TAF9, TIMP2, UBXN1
....GO:0001510	BP	e	RNA methylation	8/1004	63/26528	0.00250879	8	8	1	1	1	0.0827033	EMG1, FAM103A1, FBL, HSD17B10, TFB2M, TRMT112, TRMT6, WBSCR22
...GO:0031647	BP	e	regulation of protein stability	16/1004	184/26528	0.0025653	3	16	1	1	1	0.0842003	CDC37, COPS3, CRYAB, DNLZ, GAPDH, HYPK, LOC101113728, PARK7, PHB, PHB2, PIN1, RPS7, STUB1, STX12, TAF9, TESC
.......GO:0006361	BP	e	transcription initiation from RNA polymerase I promoter	4/1004	16/26528	0.00257772	9	4	1	1	1	0.0842003	GTF2H5, LOC105604154, POLR2F, POLR2H
.....GO:0051412	BP	e	response to corticosterone	3/1004	8/26528	0.00262375	8	3	1	1	1	0.0842003	CALM3, LOC105614854, PEBP1
.......GO:0017062	BP	e	respiratory chain complex III assembly	3/1004	8/26528	0.00262375	7	3	1	1	1	0.0842003	LOC101108663, LOC101108778, LOC101118647
.......GO:0034551	BP	e	mitochondrial respiratory chain complex III assembly	3/1004	8/26528	0.00262375	8	3	1	1	1	0.0842003	LOC101108663, LOC101108778, LOC101118647
.......GO:0046051	BP	e	UTP metabolic process	3/1004	8/26528	0.00262375	10	3	1	1	1	0.0842003	LOC101102072, NME2, NME4
....GO:0002183	BP	e	cytoplasmic translational initiation	3/1004	8/26528	0.00262375	4	3	1	1	1	0.0842003	EIF3M, LOC101111215, RBM4
......GO:0060316	BP	e	positive regulation of ryanodine-sensitive calcium-release channel activity	3/1004	8/26528	0.00262375	14	3	1	1	1	0.0842003	CALM2, CALM3, LOC105614854
...GO:0006740	BP	e	NADPH regeneration	3/1004	8/26528	0.00262375	4	3	1	1	1	0.0842003	G6PD, PGD, PGLS
........GO:0000492	BP	e	box C/D snoRNP assembly	3/1004	8/26528	0.00262375	8	3	1	1	1	0.0842003	RUVBL1, SNU13, TAF9
....GO:0006089	BP	e	lactate metabolic process	3/1004	8/26528	0.00262375	7	3	1	1	1	0.0842003	HAGH, PARK7, PNKD
......GO:0060147	BP	e	regulation of posttranscriptional gene silencing	6/1004	38/26528	0.00283389	6	6	1	1	1	0.0907255	LOC105604154, POLR2F, POLR2G, POLR2H, POLR2I, ZC3H10
...GO:0005975	BP	e	carbohydrate metabolic process	25/1004	355/26528	0.00292388	3	25	1	1	1	0.0933819	AKR1A1, ALDOA, AMDHD2, DHDH, ENO1, G6PD, GAPDH, GLO1, GNPDA1, GYG1, IDH1, ISYNA1, LDHB, LOC101115773, LOC105606262, MDH1, MDH2, PDK3, PGD, PGK1, PGLS, PGP, PPP1R1A, SDS, UGP2
......GO:0030162	BP	e	regulation of proteolysis	27/1004	392/26528	0.00295811	6	27	1	1	1	0.0942491	ALAD, COMMD1, CRYAB, DIABLO, FAM192A, FIS1, LAMTOR5, LOC101113728, LOC101114533, NDUFA13, NEDD8, PARK7, PDCD5, PDCD6, PRELID1, PSMB9, PSMD10, RPL11, RPS7, RUVBL1, SERPINA5, SIRT2, STUB1, TAF9, TIMM17A, TIMP2, UBXN1
.....GO:0032386	BP	e	regulation of intracellular transport	19/1004	239/26528	0.00296765	5	19	1	1	1	0.0943274	B3GAT3, CIB1, CRYAB, FIS1, ITGB1BP1, LOC101110503, MFF, NCBP2, NUP62CL, NUTF2, PARK7, PDCD5, RBM4, REEP1, SCP2, TCTEX1D2, TXN, YWHAQ, ZPR1
.....GO:0010556	BP	e	regulation of macromolecule biosynthetic process	119/1004	2419/26528	0.00300671	5	119	1	1	1	0.0953414	AES, BLOC1S2, C1QBP, C7H14orf166, CAPRIN2, CARHSP1, CCDC85B, CHCHD2, CIB1, CIRBP, CITED1, CNBP, COMMD1, COPS5, CSDC2, CTNNBIP1, DMRT1, DRAP1, EDF1, EIF3K, EIF6, ENY2, GAPDH, GLO1, GTF2A2, GTF2H5, HMGN3, ITGB1BP1, LOC101104062, LOC101104563, LOC101112076, LOC101113728, LOC101118647, LOC101121157, LOC101121718, LOC105604154, LOC106991563, MAGOH, MAPRE3, MCRS1, MED21, MED31, MED6, MIF4GD, MLF2, MTER…
......GO:0051443	BP	e	positive regulation of ubiquitin-protein transferase activity	5/1004	27/26528	0.00309992	11	5	1	1	1	0.0978313	PIN1, RPS2, STUB1, UBE2L3, UBE2S
......GO:0060966	BP	e	regulation of gene silencing by RNA	6/1004	39/26528	0.00324366	6	6	1	1	1	0.101539	LOC105604154, POLR2F, POLR2G, POLR2H, POLR2I, ZC3H10
.....GO:0051438	BP	e	regulation of ubiquitin-protein transferase activity	6/1004	39/26528	0.00324366	5	6	1	1	1	0.101539	PARK7, PIN1, RPS2, STUB1, UBE2L3, UBE2S
.GO:0016032	BP	e	viral process	19/1004	243/26528	0.00324383	1	19	1	1	1	0.101539	BANF1, C7H14orf166, CHMP4B, DYNLT1, EIF4A1, GTF2A2, LAMTOR5, LOC101111215, LOC105612082, LOC106991563, NUP88, PABPN1, PSMA4, PSMC3, SKP1, SSB, TCEB1, TSG101, UBE2I
....GO:0033750	BP	e	ribosome localization	4/1004	17/26528	0.00327079	4	4	1	1	1	0.101539	BCCIP, EIF6, NUP88, ZNF593
.......GO:0006363	BP	e	termination of RNA polymerase I transcription	4/1004	17/26528	0.00327079	9	4	1	1	1	0.101539	GTF2H5, LOC105604154, POLR2F, POLR2H
...GO:0000054	BP	e	ribosomal subunit export from nucleus	4/1004	17/26528	0.00327079	8	4	1	1	1	0.101539	BCCIP, EIF6, NUP88, ZNF593
......GO:0009147	BP	e	pyrimidine nucleoside triphosphate metabolic process	4/1004	17/26528	0.00327079	8	4	1	1	1	0.101539	DCTPP1, LOC101102072, NME2, NME4
....GO:0006631	BP	e	fatty acid metabolic process	20/1004	267/26528	0.00341896	7	20	1	1	1	0.105892	ACAA2, ACAT1, ALDH3A2, ALKBH7, CROT, ECH1, ECHS1, ECI1, ECI2, ETFA, ETFB, HACL1, HSD17B8, LOC101115773, LOC101117028, MIF, PEX5, PEX7, PHYH, PLA2G1B
.....GO:0060548	BP	e	negative regulation of cell death	40/1004	658/26528	0.00352612	5	40	1	1	1	0.108958	ACAA2, AVEN, CFDP1, CHMP4B, CIB1, CITED1, COPS5, CRYAB, DAD1, DCPS, DYNLT1, FAIM, FATE1, GLO1, GPX4, HIGD2A, HYPK, LAMTOR5, LOC101113728, LOC101121157, MIEN1, MIF, NAA38, NDUFA13, NDUFS3, NUP62CL, PARK7, PEA15, PHB2, PRELID1, PSMD10, PSMG2, SIRT2, SLC25A4, SOX9, TAF9, TMEM14A, TXN, VDAC2, ZPR1
......GO:0009154	BP	e	purine ribonucleotide catabolic process	5/1004	28/26528	0.00365787	10	5	1	1	1	0.112767	ACAT1, HPRT1, ITPA, LOC101104062, NUDT16
......GO:0000045	BP	e	autophagosome assembly	7/1004	53/26528	0.00367872	7	7	1	1	1	0.113148	ATG12, EMC6, GABARAP, GABARAPL2, MAP1LC3A, MAP1LC3B, STX12
....GO:0009889	BP	e	regulation of biosynthetic process	124/1004	2554/26528	0.00379565	4	124	1	1	1	0.115391	AES, ASIP, BLOC1S2, C1QBP, C7H14orf166, CAPRIN2, CARHSP1, CCDC85B, CHCHD2, CIB1, CIRBP, CITED1, CNBP, COMMD1, COPS5, CSDC2, CTNNBIP1, DMRT1, DRAP1, DYNLL1, EDF1, EIF3K, EIF6, ENHO, ENY2, GAPDH, GLO1, GTF2A2, GTF2H5, HMGN3, ITGB1BP1, LOC101104062, LOC101104563, LOC101112076, LOC101113728, LOC101118647, LOC101121157, LOC101121718, LOC105604154, LOC106991563, MAGOH, MAPRE3, MCRS1, MED21, MED31, MED6…
....GO:0046165	BP	e	alcohol biosynthetic process	9/1004	82/26528	0.00380026	5	9	1	1	1	0.115391	CNBP, G6PD, ISYNA1, LOC101108851, PARK7, PCBD2, PGP, PTS, QDPR
.........GO:0031126	BP	e	sno(s)RNA 3'-end processing	3/1004	9/26528	0.00382531	10	3	1	1	1	0.115391	EXOSC3, EXOSC4, FBL
......GO:0070125	BP	e	mitochondrial translational elongation	3/1004	9/26528	0.00382531	7	3	1	1	1	0.115391	CHCHD1, LOC101104725, MRPL39
......GO:0009071	BP	e	serine family amino acid catabolic process	3/1004	9/26528	0.00382531	9	3	1	1	1	0.115391	GCSH, SDS, SDSL
........GO:0006183	BP	e	GTP biosynthetic process	3/1004	9/26528	0.00382531	11	3	1	1	1	0.115391	LOC101102072, NME2, NME4
......GO:0070475	BP	e	rRNA base methylation	3/1004	9/26528	0.00382531	12	3	1	1	1	0.115391	EMG1, TRMT112, WBSCR22
...GO:0006450	BP	e	regulation of translational fidelity	3/1004	9/26528	0.00382531	3	3	1	1	1	0.115391	RPS5, RPS9, YRDC
.....GO:0070584	BP	e	mitochondrion morphogenesis	4/1004	18/26528	0.00408064	6	4	1	1	1	0.120884	FIS1, MFF, POLDIP2, SLIRP
........GO:0051560	BP	e	mitochondrial calcium ion homeostasis	4/1004	18/26528	0.00408064	10	4	1	1	1	0.120884	FATE1, FIS1, MICU2, SMDT1
.......GO:0034314	BP	e	Arp2/3 complex-mediated actin nucleation	4/1004	18/26528	0.00408064	7	4	1	1	1	0.120884	ARPC2, ARPC3, ARPC5, ARPC5L
..GO:0031640	BP	e	killing of cells of another organism	4/1004	18/26528	0.00408064	3	4	1	1	1	0.120884	CHGA, ROMO1, RPL30, RPS19
........GO:0031124	BP	e	mRNA 3'-end processing	7/1004	54/26528	0.00409133	9	7	1	1	1	0.120884	MAGOH, NCBP2, PABPN1, RNPS1, SLBP, SRSF9, SSU72
....GO:0016051	BP	e	carbohydrate biosynthetic process	9/1004	83/26528	0.0041227	4	9	1	1	1	0.120884	AKR1A1, ALDOA, G6PD, GYG1, ISYNA1, LOC101115773, PGK1, PGP, SDS
.......GO:1903050	BP	e	regulation of proteolysis involved in cellular protein catabolic process	12/1004	131/26528	0.0041514	8	12	1	1	1	0.120884	ALAD, COMMD1, FAM192A, LOC101113728, PARK7, PSMD10, RPL11, RPS7, SIRT2, STUB1, TAF9, UBXN1
.....GO:0031326	BP	e	regulation of cellular biosynthetic process	122/1004	2507/26528	0.00416175	5	122	1	1	1	0.120884	AES, ASIP, BLOC1S2, C1QBP, C7H14orf166, CAPRIN2, CARHSP1, CCDC85B, CHCHD2, CIB1, CIRBP, CITED1, CNBP, COMMD1, COPS5, CSDC2, CTNNBIP1, DMRT1, DRAP1, DYNLL1, EDF1, EIF3K, EIF6, ENY2, GAPDH, GLO1, GTF2A2, GTF2H5, HMGN3, ITGB1BP1, LOC101104062, LOC101104563, LOC101112076, LOC101113728, LOC101118647, LOC101121157, LOC101121718, LOC105604154, MAGOH, MAPRE3, MCRS1, MED21, MED31, MED6, MIF4GD, MLF2, MTER…
.......GO:0006046	BP	e	N-acetylglucosamine catabolic process	2/1004	3/26528	0.00418491	7	2	1	1	1	0.120884	AMDHD2, GNPDA1
......GO:0019243	BP	e	methylglyoxal catabolic process to D-lactate via S-lactoyl-glutathione	2/1004	3/26528	0.00418491	9	2	1	1	1	0.120884	HAGH, PNKD
.....GO:0061727	BP	e	methylglyoxal catabolic process to lactate	2/1004	3/26528	0.00418491	8	2	1	1	1	0.120884	HAGH, PNKD
......GO:0006933	BP	e	negative regulation of cell adhesion involved in substrate-bound cell migration	2/1004	3/26528	0.00418491	6	2	1	1	1	0.120884	ATP5B, ITGB1BP1
....GO:0042776	BP	e	mitochondrial ATP synthesis coupled proton transport	2/1004	3/26528	0.00418491	13	2	1	1	1	0.120884	LOC101110664, LOC101113599
...GO:0046292	BP	e	formaldehyde metabolic process	2/1004	3/26528	0.00418491	4	2	1	1	1	0.120884	ESD, LOC101112223
.........GO:0051562	BP	e	negative regulation of mitochondrial calcium ion concentration	2/1004	3/26528	0.00418491	11	2	1	1	1	0.120884	FATE1, MICU2
.....GO:0051596	BP	e	methylglyoxal catabolic process	2/1004	3/26528	0.00418491	5	2	1	1	1	0.120884	HAGH, PNKD
.....GO:0044571	BP	e	[2Fe-2S] cluster assembly	2/1004	3/26528	0.00418491	7	2	1	1	1	0.120884	BOLA2B, HSCB
.....GO:0006102	BP	e	isocitrate metabolic process	2/1004	3/26528	0.00418491	7	2	1	1	1	0.120884	IDH1, IDH3G
.....GO:0006565	BP	e	L-serine catabolic process	2/1004	3/26528	0.00418491	10	2	1	1	1	0.120884	SDS, SDSL
.......GO:0033119	BP	e	negative regulation of RNA splicing	6/1004	41/26528	0.00419344	8	6	1	1	1	0.120884	C1QBP, RNPS1, RPS13, RPS26, SAP18, SRSF9
........GO:0061136	BP	e	regulation of proteasomal protein catabolic process	11/1004	115/26528	0.0042799	9	11	1	1	1	0.122086	ALAD, COMMD1, FAM192A, LOC101113728, PARK7, PSMD10, RPL11, SIRT2, STUB1, TAF9, UBXN1
......GO:0034250	BP	e	positive regulation of cellular amide metabolic process	11/1004	115/26528	0.0042799	6	11	1	1	1	0.122086	C1QBP, CIRBP, EIF6, LOC101112076, LOC101118647, LOC101121157, LOC101121718, POLR2G, RBM3, RPS4X, RPS9
.......GO:0090199	BP	e	regulation of release of cytochrome c from mitochondria	5/1004	29/26528	0.00428427	7	5	1	1	1	0.122086	CHCHD10, MFF, PDCD5, PRELID1, PSMD10
.....GO:0009261	BP	e	ribonucleotide catabolic process	5/1004	29/26528	0.00428427	9	5	1	1	1	0.122086	ACAT1, HPRT1, ITPA, LOC101104062, NUDT16
....GO:0010524	BP	e	positive regulation of calcium ion transport into cytosol	5/1004	29/26528	0.00428427	12	5	1	1	1	0.122086	CALM2, CALM3, LOC105614854, PLA2G1B, SRI
....GO:0046434	BP	e	organophosphate catabolic process	10/1004	99/26528	0.00429015	5	10	1	1	1	0.122086	ACAT1, CNP, DCTPP1, DNPH1, HPRT1, ITPA, LOC101104062, NT5E, NUDT16, PRDX6
....GO:0022411	BP	e	cellular component disassembly	16/1004	199/26528	0.00430537	4	16	1	1	1	0.122258	ATG12, CHCHD1, CHCHD10, FIS1, FUNDC1, GABARAP, GABARAPL2, ICT1, LOC101104725, LOC101111215, MAP1LC3A, MAP1LC3B, MRPL39, STMN1, TSG101, VRK1
........GO:0000381	BP	e	regulation of alternative mRNA splicing, via spliceosome	8/1004	69/26528	0.00444319	10	8	1	1	1	0.125748	MAGOH, MBNL3, RBM4, RBM8A, RNPS1, SAP18, SRSF9, ZC3H10
.....GO:0006281	BP	e	DNA repair	23/1004	321/26528	0.00444716	7	23	1	1	1	0.125748	APEX1, BCCIP, CINP, COPS5, COPS8, ERCC1, GTF2H5, LOC101119038, LOC105604154, LOC105606137, MCRS1, NSMCE3, OTUB1, PARK7, POLR2F, POLR2G, POLR2H, POLR2I, RUVBL1, STRA13, STUB1, UBE2V1, UFD1L
......GO:1905037	BP	e	autophagosome organization	7/1004	55/26528	0.00453804	6	7	1	1	1	0.128046	ATG12, EMC6, GABARAP, GABARAPL2, MAP1LC3A, MAP1LC3B, STX12
..GO:0061919	BP	e	process utilizing autophagic mechanism	15/1004	180/26528	0.00456001	2	15	1	1	1	0.128123	ATG12, CHMP4B, FIS1, FUNDC1, GABARAP, GABARAPL2, LOC101112071, LOC101112330, MAP1LC3A, MAP1LC3B, PARK7, RAB12, SIRT2, SNF8, TSG101
...GO:0006914	BP	e	autophagy	15/1004	180/26528	0.00456001	4	15	1	1	1	0.128123	ATG12, CHMP4B, FIS1, FUNDC1, GABARAP, GABARAPL2, LOC101112071, LOC101112330, MAP1LC3A, MAP1LC3B, PARK7, RAB12, SIRT2, SNF8, TSG101
......GO:0043069	BP	e	negative regulation of programmed cell death	37/1004	602/26528	0.00460101	6	37	1	1	1	0.129003	ACAA2, AVEN, CFDP1, CIB1, CITED1, COPS5, CRYAB, DAD1, DCPS, FAIM, FATE1, GLO1, GPX4, HIGD2A, HYPK, LAMTOR5, LOC101113728, LOC101121157, MIEN1, MIF, NAA38, NDUFA13, NDUFS3, NUP62CL, PARK7, PEA15, PHB2, PRELID1, PSMD10, PSMG2, SIRT2, SLC25A4, SOX9, TAF9, TMEM14A, VDAC2, ZPR1
.......GO:0010822	BP	e	positive regulation of mitochondrion organization	6/1004	42/26528	0.00473864	7	6	1	1	1	0.132582	CHCHD10, FIS1, MFF, PDCD5, SIVA1, YWHAQ
..GO:0032259	BP	e	methylation	16/1004	202/26528	0.00485647	2	16	1	1	1	0.135594	AS3MT, DPY30, EMG1, FAM103A1, FAM98A, FBL, HSD17B10, LCMT1, NTMT1, PRMT1, SETD3, TFB2M, TRMT112, TRMT6, WBSCR22, WDR61
.........GO:2000059	BP	e	negative regulation of ubiquitin-dependent protein catabolic process	5/1004	30/26528	0.0049835	10	5	1	1	1	0.13885	PARK7, RPL11, RPS7, TAF9, UBXN1
...GO:0042168	BP	e	heme metabolic process	4/1004	19/26528	0.0050158	6	4	1	1	1	0.139458	ALAD, HMBS, LOC101110916, SLC25A39
........GO:2000058	BP	e	regulation of ubiquitin-dependent protein catabolic process	10/1004	102/26528	0.00530335	9	10	1	1	1	0.145563	COMMD1, LOC101113728, PARK7, PSMD10, RPL11, RPS7, SIRT2, STUB1, TAF9, UBXN1
.....GO:1901030	BP	e	positive regulation of mitochondrial outer membrane permeabilization involved in apoptotic signaling pathway	3/1004	10/26528	0.00531187	9	3	1	1	1	0.145563	CHCHD10, SIVA1, YWHAQ
.......GO:0000491	BP	e	small nucleolar ribonucleoprotein complex assembly	3/1004	10/26528	0.00531187	7	3	1	1	1	0.145563	RUVBL1, SNU13, TAF9
........GO:0071044	BP	e	histone mRNA catabolic process	3/1004	10/26528	0.00531187	10	3	1	1	1	0.145563	EXOSC4, LSM1, SSB
....GO:0005513	BP	e	detection of calcium ion	3/1004	10/26528	0.00531187	6	3	1	1	1	0.145563	CALM2, CALM3, LOC105614854
...GO:0098869	BP	e	cellular oxidant detoxification	3/1004	10/26528	0.00531187	3	3	1	1	1	0.145563	CCS, PRDX1, PRDX2
.....GO:0072523	BP	e	purine-containing compound catabolic process	6/1004	43/26528	0.0053342	5	6	1	1	1	0.145874	ACAT1, DNPH1, HPRT1, ITPA, LOC101104062, NUDT16
....GO:0051099	BP	e	positive regulation of binding	11/1004	119/26528	0.00553879	4	11	1	1	1	0.1509	CALM2, CALM3, CAPRIN2, EDF1, ENHO, MAPRE3, PARK7, PIN1, SIRT2, STMN1, TXN
......GO:0034766	BP	e	negative regulation of ion transmembrane transport	7/1004	57/26528	0.00554063	7	7	1	1	1	0.1509	CALM2, CALM3, COMMD1, LOC105614854, SLC9A3R1, SRI, YWHAQ
.........GO:0032434	BP	e	regulation of proteasomal ubiquitin-dependent protein catabolic process	9/1004	87/26528	0.00563116	10	9	1	1	1	0.153053	COMMD1, LOC101113728, PARK7, PSMD10, RPL11, SIRT2, STUB1, TAF9, UBXN1
.......GO:0051260	BP	e	protein homooligomerization	18/1004	240/26528	0.00568437	7	18	1	1	1	0.154184	ALAD, ALDH1A3, ALDOA, APOA1BP, CHMP4B, CRYAB, CRYZ, CUTA, FIS1, HPRT1, HSD17B10, LOC101110916, LOC105606262, MFF, MGST1, MIF, PCBD2, PRMT1
.........GO:0000470	BP	e	maturation of LSU-rRNA	5/1004	31/26528	0.00575988	10	5	1	1	1	0.15497	NHP2, RPL35, RPL7, RPL7A, SNU13
....GO:0046364	BP	e	monosaccharide biosynthetic process	5/1004	31/26528	0.00575988	5	5	1	1	1	0.15497	AKR1A1, ALDOA, G6PD, PGK1, SDS
.......GO:0010823	BP	e	negative regulation of mitochondrion organization	5/1004	31/26528	0.00575988	7	5	1	1	1	0.15497	ACAA2, PRELID1, PSMD10, TMEM14A, VAT1
.....GO:0006220	BP	e	pyrimidine nucleotide metabolic process	5/1004	31/26528	0.00575988	8	5	1	1	1	0.15497	DCTPP1, ERH, LOC101102072, NME2, NME4
.....GO:0009451	BP	e	RNA modification	12/1004	137/26528	0.00592963	7	12	1	1	1	0.159215	EMG1, FAM103A1, FBL, HSD17B10, NHP2, NOP10, NUDT16, TFB2M, TRMT112, TRMT6, TSR3, WBSCR22
......GO:0008637	BP	e	apoptotic mitochondrial changes	6/1004	44/26528	0.00598273	6	6	1	1	1	0.160318	ACAA2, BLOC1S2, FIS1, HSPD1, MFF, SLC25A4
...GO:0051090	BP	e	regulation of DNA-binding transcription factor activity	20/1004	276/26528	0.00603392	10	20	1	1	1	0.161365	CIB1, COMMD1, COPS5, CTNNBIP1, GTF2A2, HMGN3, LOC101113728, MTPN, NR0B1, PARK7, PHB2, PLA2G1B, PRDX3, PSMA6, PSMD10, RPL11, RWDD1, SIVA1, SRI, UBE2I
.....GO:0060314	BP	e	regulation of ryanodine-sensitive calcium-release channel activity	4/1004	20/26528	0.00608441	10	4	1	1	1	0.162064	CALM2, CALM3, LOC105614854, SRI
..GO:0006739	BP	e	NADP metabolic process	4/1004	20/26528	0.00608441	2	4	1	1	1	0.162064	G6PD, LOC105606262, PGD, PGLS
.....GO:0043467	BP	e	regulation of generation of precursor metabolites and energy	8/1004	73/26528	0.00626192	5	8	1	1	1	0.166128	CISD1, EIF6, LOC101107153, LOC101110066, LOC101118647, LOC101121285, PARK7, PRELID1
.....GO:0034763	BP	e	negative regulation of transmembrane transport	8/1004	73/26528	0.00626192	6	8	1	1	1	0.166128	CALM2, CALM3, COMMD1, LOC105614854, PEA15, SLC9A3R1, SRI, YWHAQ
...GO:0044092	BP	e	negative regulation of molecular function	38/1004	643/26528	0.00641011	3	38	1	1	1	0.169385	AES, C7H14orf166, CALM2, CALM3, CHCHD10, CHGA, COMMD1, CRYAB, CTNNBIP1, FAM192A, GBAS, ITGB1BP1, LAMTOR5, LOC101110916, LOC105614854, MCRS1, NR0B1, NUP62CL, PARK7, PHB2, PHPT1, PIN1, PKIG, PPP1R35, PRDX3, PSMD10, RPL11, SERPINA5, SIVA1, SLC9A3R1, SRI, STMN1, STUB1, TIMP2, TNNI3, TSG101, UBXN1, ZNF593
.....GO:0051172	BP	e	negative regulation of nitrogen compound metabolic process	77/1004	1503/26528	0.00660021	5	77	1	1	1	0.173719	AES, ALAD, ATRAID, BEX4, C1QBP, C7H14orf166, CAPRIN2, CCDC85B, CHGA, CIB1, CIRBP, CITED1, CNBP, CRYAB, CTNNBIP1, DMRT1, DRAP1, DYNLL1, EIF6, ERCC1, FAM192A, G6PD, GAPDH, HINT2, ITGB1BP1, LAMTOR5, LOC106991563, MCRS1, MIF, MYEOV2, NDUFA13, NELFCD, NELFE, NR0B1, NUDT16, NUDT16L1, NUP62CL, OTUB1, PAIP2, PARK7, PFDN5, PHB, PHB2, PIN1, PKIG, PRDX5, PSMD10, RBM4, RNPS1, RPL11, RPL13A, RPS13, RPS14, RPS…
.....GO:0006414	BP	e	translational elongation	6/1004	45/26528	0.00668683	6	6	1	1	1	0.175651	CHCHD1, EEF1G, LOC101104725, LOC101121157, MRPL39, RPLP2
...GO:0033554	BP	e	cellular response to stress	58/1004	1070/26528	0.00672231	3	58	1	1	1	0.176236	ACAA2, ALKBH7, APEX1, ATP6V0D1, BCCIP, C21H11orf73, CIB1, CINP, COPS5, COPS8, DCTPP1, ERCC1, G6PD, GABARAP, GABARAPL2, GAS2L1, GTF2H5, LOC101107266, LOC101111215, LOC101119038, LOC105604154, LOC105606137, LONP1, MAP1LC3A, MAP1LC3B, MCRS1, MIF, NSMCE3, OTUB1, PARK7, PDCD6, PEA15, PGK1, POLR2F, POLR2G, POLR2H, POLR2I, PRDX3, PRDX5, PRDX6, PRMT1, RBM3, ROMO1, RUVBL1, RWDD1, SDF2L1, SEC61B, SIRT2, SK…
.......GO:0006367	BP	e	transcription initiation from RNA polymerase II promoter	8/1004	74/26528	0.00679397	9	8	1	1	1	0.177765	GTF2A2, GTF2H5, LOC105604154, MED31, POLR2F, POLR2G, POLR2H, POLR2I
.....GO:0010942	BP	e	positive regulation of cell death	24/1004	355/26528	0.00696608	5	24	1	1	1	0.181491	AES, ALDH1A3, C1QBP, DIABLO, EEF1E1, FIS1, GAPDH, HEBP2, LOC101113728, LOC101121157, PARK7, PEA15, PHB, PRELID1, RNPS1, RPS29, RPS7, SAP18, SIRT2, SLC9A3R1, SRPK2, SUDS3, UBE2M, ZNF622
......GO:0072350	BP	e	tricarboxylic acid metabolic process	3/1004	11/26528	0.00709992	6	3	1	1	1	0.181491	ACO2, IDH1, IDH3G
...GO:0006582	BP	e	melanin metabolic process	3/1004	11/26528	0.00709992	5	3	1	1	1	0.181491	ASIP, CITED1, LOC101111911
.....GO:0042364	BP	e	water-soluble vitamin biosynthetic process	3/1004	11/26528	0.00709992	5	3	1	1	1	0.181491	AKR1A1, PSAT1, RFK
......GO:0031468	BP	e	nuclear membrane reassembly	3/1004	11/26528	0.00709992	6	3	1	1	1	0.181491	BANF1, CHMP2A, CHMP4B
.....GO:0010458	BP	e	exit from mitosis	3/1004	11/26528	0.00709992	5	3	1	1	1	0.181491	CHMP2A, CHMP4B, UBE2S
....GO:0051156	BP	e	glucose 6-phosphate metabolic process	3/1004	11/26528	0.00709992	5	3	1	1	1	0.181491	G6PD, PGD, PGLS
........GO:0043144	BP	e	sno(s)RNA processing	3/1004	11/26528	0.00709992	9	3	1	1	1	0.181491	EXOSC3, EXOSC4, FBL
....GO:0042438	BP	e	melanin biosynthetic process	3/1004	11/26528	0.00709992	6	3	1	1	1	0.181491	ASIP, CITED1, LOC101111911
.....GO:0046348	BP	e	amino sugar catabolic process	3/1004	11/26528	0.00709992	5	3	1	1	1	0.181491	AMDHD2, GNPDA1, NAGK
......GO:0009143	BP	e	nucleoside triphosphate catabolic process	3/1004	11/26528	0.00709992	8	3	1	1	1	0.181491	DCTPP1, ITPA, NUDT16
.....GO:0033238	BP	e	regulation of cellular amine metabolic process	4/1004	21/26528	0.00729417	5	4	1	1	1	0.185743	HPRT1, PARK7, PEBP1, PNKD
.......GO:0045840	BP	e	positive regulation of mitotic nuclear division	4/1004	21/26528	0.00729417	8	4	1	1	1	0.185743	ANAPC11, DMRT1, NUP62CL, PEBP1
......GO:0006352	BP	e	DNA-templated transcription, initiation	10/1004	107/26528	0.00739783	8	10	1	1	1	0.188023	GTF2A2, GTF2H5, LOC105604154, MED31, POLR2F, POLR2G, POLR2H, POLR2I, POLR3H, TFB2M
...GO:0043414	BP	e	macromolecule methylation	15/1004	193/26528	0.00742105	5	15	1	1	1	0.188254	DPY30, EMG1, FAM103A1, FAM98A, FBL, HSD17B10, LCMT1, NTMT1, PRMT1, SETD3, TFB2M, TRMT112, TRMT6, WBSCR22, WDR61
..GO:0042221	BP	e	response to chemical	87/1004	1735/26528	0.00749504	2	87	1	1	1	0.18977	ACAA2, AES, ALAD, AQP8, ARPC3, ATP6V0D1, ATP6V1G1, BCAT2, BCKDHB, BLMH, CALM2, CALM3, CCL25, CIB1, CITED1, CNP, CRYAB, CSNK2B, CUTA, DCPS, DNAJC4, EIF6, EPHX2, G6PD, GAPDH, GAS2L1, ITGB1BP1, LAMTOR1, LAMTOR4, LAMTOR5, LOC101107266, LOC101112223, LOC101113728, LOC101114533, LOC101121157, LOC105614854, LOC106990101, LONP1, MAPK13, ME1, MIEN1, NDUFA13, NDUFS4, NEDD8, NSMCE3, OTUB1, OXT, PABPN1, PARK…
......GO:0051248	BP	e	negative regulation of protein metabolic process	37/1004	626/26528	0.00770324	6	37	1	1	1	0.194671	ALAD, ATRAID, BEX4, C7H14orf166, CAPRIN2, CHGA, CIB1, CRYAB, EIF6, FAM192A, G6PD, GAPDH, HINT2, ITGB1BP1, LAMTOR5, MIF, MYEOV2, NUP62CL, OTUB1, PAIP2, PARK7, PHB, PIN1, PKIG, RBM4, RPL11, RPL13A, RPS7, SERPINA5, SIRT2, STRAP, SVBP, TAF9, TIMP2, TSG101, UBXN1, VPS28
.....GO:0032091	BP	e	negative regulation of protein binding	7/1004	61/26528	0.00803135	5	7	1	1	1	0.199397	AES, CTNNBIP1, FAM192A, ITGB1BP1, PARK7, PIN1, STUB1
.....GO:0032774	BP	e	RNA biosynthetic process	26/1004	403/26528	0.00804115	7	26	1	1	1	0.199397	COPS5, DRG1, ELOF1, ENY2, GTF2A2, GTF2H5, LOC105604154, MED31, NCBP2, NPM3, NUP62CL, PABPN1, POLR2F, POLR2G, POLR2H, POLR2I, POLR3H, POLR3K, RNPS1, SNRPE, SNRPG, SSU72, TAF9, TCEB1, TCEB2, TFB2M
........GO:0090086	BP	e	negative regulation of protein deubiquitination	2/1004	4/26528	0.00815972	10	2	1	1	1	0.199397	PARK7, UBXN1
.....GO:0042732	BP	e	D-xylose metabolic process	2/1004	4/26528	0.00815972	6	2	1	1	1	0.199397	DHDH, LOC105606262
.....GO:0030091	BP	e	protein repair	2/1004	4/26528	0.00815972	6	2	1	1	1	0.199397	MSRB1, PARK7
.....GO:0018364	BP	e	peptidyl-glutamine methylation	2/1004	4/26528	0.00815972	9	2	1	1	1	0.199397	FBL, TRMT112
.......GO:0018119	BP	e	peptidyl-cysteine S-nitrosylation	2/1004	4/26528	0.00815972	9	2	1	1	1	0.199397	GAPDH, LOC101112223
.......GO:0034553	BP	e	mitochondrial respiratory chain complex II assembly	2/1004	4/26528	0.00815972	7	2	1	1	1	0.199397	SDHAF2, SDHAF4
.....GO:1990182	BP	e	exosomal secretion	2/1004	4/26528	0.00815972	7	2	1	1	1	0.199397	COPS5, TSG101
......GO:0034552	BP	e	respiratory chain complex II assembly	2/1004	4/26528	0.00815972	6	2	1	1	1	0.199397	SDHAF2, SDHAF4
....GO:1905709	BP	e	negative regulation of membrane permeability	2/1004	4/26528	0.00815972	4	2	1	1	1	0.199397	ACAA2, DYNLT1
.......GO:1900186	BP	e	negative regulation of clathrin-dependent endocytosis	2/1004	4/26528	0.00815972	9	2	1	1	1	0.199397	SH3GL3, UNC119
......GO:1901857	BP	e	positive regulation of cellular respiration	2/1004	4/26528	0.00815972	7	2	1	1	1	0.199397	PARK7, PRELID1
.......GO:0006564	BP	e	L-serine biosynthetic process	2/1004	4/26528	0.00815972	10	2	1	1	1	0.199397	PHGDH, PSAT1
......GO:0033864	BP	e	positive regulation of NAD(P)H oxidase activity	2/1004	4/26528	0.00815972	6	2	1	1	1	0.199397	PARK7, RFK
.....GO:0043328	BP	e	protein transport to vacuole involved in ubiquitin-dependent protein catabolic process via the multivesicular body sorting pathway	2/1004	4/26528	0.00815972	8	2	1	1	1	0.199397	SNF8, VPS28
...GO:0019730	BP	e	antimicrobial humoral response	6/1004	47/26528	0.00827208	5	6	1	1	1	0.201772	CHGA, GAPDH, PLA2G1B, ROMO1, RPL30, RPS19
......GO:0043068	BP	e	positive regulation of programmed cell death	22/1004	327/26528	0.00837963	6	22	1	1	1	0.204022	AES, ALDH1A3, C1QBP, DIABLO, EEF1E1, FIS1, GAPDH, LOC101113728, LOC101121157, PARK7, PEA15, PRELID1, RNPS1, RPS29, RPS7, SAP18, SIRT2, SLC9A3R1, SRPK2, SUDS3, UBE2M, ZNF622
....GO:1990849	BP	e	vacuolar localization	5/1004	34/26528	0.00859408	4	5	1	1	1	0.208102	BLOC1S1, BLOC1S2, CHGA, FAM98A, LAMTOR1
.....GO:0009069	BP	e	serine family amino acid metabolic process	5/1004	34/26528	0.00859408	8	5	1	1	1	0.208102	GCSH, PHGDH, PSAT1, SDS, SDSL
.....GO:0032418	BP	e	lysosome localization	5/1004	34/26528	0.00859408	5	5	1	1	1	0.208102	BLOC1S1, BLOC1S2, CHGA, FAM98A, LAMTOR1
..........GO:0032435	BP	e	negative regulation of proteasomal ubiquitin-dependent protein catabolic process	4/1004	22/26528	0.00865231	11	4	1	1	1	0.20833	PARK7, RPL11, TAF9, UBXN1
......GO:0006515	BP	e	protein quality control for misfolded or incompletely synthesized proteins	4/1004	22/26528	0.00865231	7	4	1	1	1	0.20833	LONP1, SDF2L1, STUB1, UFD1L
.......GO:0070897	BP	e	transcription preinitiation complex assembly	4/1004	22/26528	0.00865231	7	4	1	1	1	0.20833	DRAP1, GTF2A2, MED6, TAF9
...GO:0044093	BP	e	positive regulation of molecular function	51/1004	934/26528	0.00866608	3	51	1	1	1	0.20833	AHSA1, B3GAT3, CALM2, CALM3, CAPRIN2, CCL25, CHTOP, CIB1, COPS5, COPS8, DIABLO, EDF1, ENHO, FIS1, GBAS, GTF2A2, HMGN3, ITGB1BP1, LOC101107153, LOC101113728, LOC101114533, LOC105614854, MAPRE3, MIF, MTPN, NDUFA13, PABPN1, PARK7, PDCD5, PDCD6, PHB2, PIN1, PLA2G1B, PRDX3, PRELID1, PSMA6, PSMD10, RFK, RHOC, RPS2, RWDD1, SIRT2, STMN1, STUB1, TESC, TXN, UBE2I, UBE2L3, UBE2S, UNC119, ZNF622
....GO:0016053	BP	e	organic acid biosynthetic process	16/1004	209/26528	0.00898907	4	16	1	1	1	0.215695	ADI1, AKR1A1, ALDH1A3, BCAT2, CDO1, GAMT, GATM, HSD17B8, LOC101115773, MIF, OAT, PARK7, PHGDH, PLA2G1B, PSAT1, SDS
......GO:0008543	BP	e	fibroblast growth factor receptor signaling pathway	6/1004	48/26528	0.00915834	8	6	1	1	1	0.216161	LOC105604154, NCBP2, POLR2F, POLR2G, POLR2H, POLR2I
.......GO:0046036	BP	e	CTP metabolic process	3/1004	12/26528	0.00920281	10	3	1	1	1	0.216161	LOC101102072, NME2, NME4
......GO:0051385	BP	e	response to mineralocorticoid	3/1004	12/26528	0.00920281	7	3	1	1	1	0.216161	CALM3, LOC105614854, PEBP1
.....GO:0002861	BP	e	regulation of inflammatory response to antigenic stimulus	3/1004	12/26528	0.00920281	7	3	1	1	1	0.216161	PARK7, PSMA1, PSMB4
......GO:0061418	BP	e	regulation of transcription from RNA polymerase II promoter in response to hypoxia	3/1004	12/26528	0.00920281	12	3	1	1	1	0.216161	SIRT2, TCEB1, TCEB2
.....GO:0042069	BP	e	regulation of catecholamine metabolic process	3/1004	12/26528	0.00920281	6	3	1	1	1	0.216161	HPRT1, PARK7, PNKD
...GO:0044550	BP	e	secondary metabolite biosynthetic process	3/1004	12/26528	0.00920281	3	3	1	1	1	0.216161	ASIP, CITED1, LOC101111911
........GO:0009209	BP	e	pyrimidine ribonucleoside triphosphate biosynthetic process	3/1004	12/26528	0.00920281	10	3	1	1	1	0.216161	LOC101102072, NME2, NME4
......GO:0042053	BP	e	regulation of dopamine metabolic process	3/1004	12/26528	0.00920281	7	3	1	1	1	0.216161	HPRT1, PARK7, PNKD
........GO:0006241	BP	e	CTP biosynthetic process	3/1004	12/26528	0.00920281	11	3	1	1	1	0.216161	LOC101102072, NME2, NME4
......GO:2000232	BP	e	regulation of rRNA processing	3/1004	12/26528	0.00920281	7	3	1	1	1	0.216161	NUDT16, TRMT112, WBSCR22
.....GO:0051173	BP	e	positive regulation of nitrogen compound metabolic process	96/1004	1955/26528	0.00954145	5	96	1	1	1	0.22372	ASB9, BLOC1S2, C1QBP, C7H14orf166, CALM2, CALM3, CAPRIN2, CDK2AP1, CHCHD2, CHTOP, CIB1, CIRBP, CITED1, CNBP, COMMD1, COPS5, COPS8, CSNK2B, DIABLO, DMRT1, DRAP1, EDF1, EIF6, ENY2, ERCC1, EXOSC3, FIS1, GTF2A2, HMGN3, HPRT1, INHA, ITGB1BP1, LOC101112076, LOC101113728, LOC101114533, LOC101118647, LOC101121157, LOC101121718, LOC105614854, MAPRE3, MCRS1, MED21, MIF, MTPN, NCBP2, NDUFA13, NME2, NSMCE3, …
.....GO:0046173	BP	e	polyol biosynthetic process	5/1004	35/26528	0.00972069	6	5	1	1	1	0.227522	ISYNA1, PCBD2, PGP, PTS, QDPR
.......GO:0006090	BP	e	pyruvate metabolic process	6/1004	49/26528	0.0101104	7	6	1	1	1	0.235814	ALDOA, ENO1, GAPDH, ME1, PGK1, SDS
.....GO:0009132	BP	e	nucleoside diphosphate metabolic process	6/1004	49/26528	0.0101104	7	6	1	1	1	0.235814	ALDOA, ENO1, GAPDH, NME2, NUDT16, PGK1
......GO:0006779	BP	e	porphyrin-containing compound biosynthetic process	4/1004	23/26528	0.0101656	6	4	1	1	1	0.235862	ALAD, HMBS, LOC101110916, SLC25A39
....GO:0006801	BP	e	superoxide metabolic process	4/1004	23/26528	0.0101656	4	4	1	1	1	0.235862	CCS, PRDX1, PRDX2, SOD2
........GO:0000413	BP	e	protein peptidyl-prolyl isomerization	4/1004	23/26528	0.0101656	9	4	1	1	1	0.235862	LOC101119757, PPIA-1, PPIB, PPIH
.......GO:0006446	BP	e	regulation of translational initiation	7/1004	64/26528	0.0103793	8	7	1	1	1	0.240403	EIF3K, MIF4GD, NCBP2, PAIP2, POLR2G, RBM4, RPL13A
....GO:0051051	BP	e	negative regulation of transport	18/1004	248/26528	0.0105392	5	18	1	1	1	0.243261	CALM2, CALM3, CHGA, COMMD1, CRYAB, ENY2, ITGB1BP1, LOC105614854, PARK7, PEA15, PNKD, SH3GL3, SLC9A3R1, SRI, TXN, UNC119, YRDC, YWHAQ
......GO:0033157	BP	e	regulation of intracellular protein transport	13/1004	162/26528	0.0106992	7	13	1	1	1	0.246526	B3GAT3, CIB1, FIS1, ITGB1BP1, LOC101110503, MFF, NUP62CL, NUTF2, PARK7, PDCD5, TXN, YWHAQ, ZPR1
..GO:0006950	BP	e	response to stress	103/1004	2136/26528	0.0108956	2	103	1	1	1	0.250185	ACAA2, ALKBH7, APEX1, ATG12, ATOX1, ATP5A1, ATP6V0D1, BCCIP, C1QBP, C21H11orf73, CCL25, CHGA, CIB1, CINP, CIRBP, COPS5, COPS8, CRYAB, DCTPP1, DNAJC4, ERCC1, EXOSC4, FUNDC1, G6PD, GABARAP, GABARAPL2, GAPDH, GAS2L1, GPX1, GPX4, GTF2H5, HSPD1, LOC101107266, LOC101111215, LOC101112071, LOC101112223, LOC101112330, LOC101113728, LOC101114533, LOC101119038, LOC105604154, LOC105606137, LOC105612082, LONP…
.....GO:0042273	BP	e	ribosomal large subunit biogenesis	5/1004	36/26528	0.0109447	5	5	1	1	1	0.25045	AAMP, EIF6, NOP16, YAE1D1, ZNF622
........GO:0050686	BP	e	negative regulation of mRNA processing	5/1004	36/26528	0.0109447	9	5	1	1	1	0.25045	C1QBP, NELFE, RNPS1, SAP18, SRSF9
...GO:0051098	BP	e	regulation of binding	18/1004	252/26528	0.0112055	3	18	1	1	1	0.255978	AES, CALM2, CALM3, CAPRIN2, CTNNBIP1, EDF1, ENHO, FAM192A, ITGB1BP1, MAPRE3, PARK7, PIN1, SIRT2, SRI, STMN1, STUB1, TXN, ZNF593
......GO:0051170	BP	e	import into nucleus	8/1004	81/26528	0.0115264	7	8	1	1	1	0.261659	C21H11orf73, NUP62CL, NUP85, NUP88, NUTF2, NXT1, SNRPE, SNRPG
....GO:0000055	BP	e	ribosomal large subunit export from nucleus	3/1004	13/26528	0.011631	9	3	1	1	1	0.261659	BCCIP, NUP88, ZNF593
....GO:0019321	BP	e	pentose metabolic process	3/1004	13/26528	0.011631	5	3	1	1	1	0.261659	DHDH, G6PD, LOC105606262
....GO:0009110	BP	e	vitamin biosynthetic process	3/1004	13/26528	0.011631	4	3	1	1	1	0.261659	AKR1A1, PSAT1, RFK
.......GO:0042255	BP	e	ribosome assembly	3/1004	13/26528	0.011631	7	3	1	1	1	0.261659	C1QBP, EIF6, MRPL22
.......GO:0009208	BP	e	pyrimidine ribonucleoside triphosphate metabolic process	3/1004	13/26528	0.011631	9	3	1	1	1	0.261659	LOC101102072, NME2, NME4
......GO:0006221	BP	e	pyrimidine nucleotide biosynthetic process	4/1004	24/26528	0.0118402	9	4	1	1	1	0.265914	ERH, LOC101102072, NME2, NME4
......GO:0032269	BP	e	negative regulation of cellular protein metabolic process	35/1004	596/26528	0.011876	7	35	1	1	1	0.266271	ALAD, ATRAID, BEX4, C7H14orf166, CAPRIN2, CHGA, CIB1, CRYAB, EIF6, FAM192A, G6PD, GAPDH, HINT2, ITGB1BP1, LAMTOR5, MIF, MYEOV2, NUP62CL, OTUB1, PAIP2, PARK7, PKIG, RBM4, RPL11, RPL13A, RPS7, SERPINA5, SIRT2, STRAP, SVBP, TAF9, TIMP2, TSG101, UBXN1, VPS28
......GO:0090316	BP	e	positive regulation of intracellular protein transport	10/1004	115/26528	0.012011	8	10	1	1	1	0.268392	B3GAT3, CIB1, FIS1, ITGB1BP1, LOC101110503, MFF, NUTF2, PDCD5, YWHAQ, ZPR1
...GO:0051656	BP	e	establishment of organelle localization	16/1004	221/26528	0.0121341	4	16	1	1	1	0.270689	AP3S1, ASIP, BCCIP, BLOC1S1, BLOC1S2, CHGA, CHMP4B, COPS5, DYNLT1, EIF6, NUP62CL, NUP88, RAB17, SLC9A3R1, TSG101, ZNF593
.....GO:0098662	BP	e	inorganic cation transmembrane transport	22/1004	329/26528	0.0121911	7	22	1	1	1	0.271444	ATP5A1, ATP5B, ATP5C1, ATP5G1, ATP5G2, ATP5G3, ATP5H, ATP5J, ATP5L, ATP5O, ATP6V0D1, ATP6V0E1, ATP6V1E1, ATP6V1F, KCNK12, LOC101102454, LOC101110664, LOC101113599, LOC105606223, MICU2, NDUFS7, SMDT1
.....GO:0032388	BP	e	positive regulation of intracellular transport	12/1004	143/26528	0.0122206	6	12	1	1	1	0.271444	B3GAT3, CIB1, FIS1, ITGB1BP1, LOC101110503, MFF, NCBP2, NUTF2, PDCD5, SCP2, YWHAQ, ZPR1
......GO:0046939	BP	e	nucleotide phosphorylation	5/1004	37/26528	0.0122698	6	5	1	1	1	0.271444	ALDOA, ENO1, GAPDH, NME2, PGK1
.......GO:0055117	BP	e	regulation of cardiac muscle contraction	5/1004	37/26528	0.0122698	8	5	1	1	1	0.271444	CALM2, CALM3, LOC105614854, SRI, TNNI3
......GO:0006165	BP	e	nucleoside diphosphate phosphorylation	5/1004	37/26528	0.0122698	8	5	1	1	1	0.271444	ALDOA, ENO1, GAPDH, NME2, PGK1
....GO:0034599	BP	e	cellular response to oxidative stress	9/1004	99/26528	0.0127667	5	9	1	1	1	0.281969	G6PD, LONP1, PARK7, PRDX3, PRDX5, PRDX6, ROMO1, RWDD1, SIRT2
.........GO:0051561	BP	e	positive regulation of mitochondrial calcium ion concentration	2/1004	5/26528	0.0132593	11	2	1	1	1	0.283902	FIS1, MICU2
.....GO:0006567	BP	e	threonine catabolic process	2/1004	5/26528	0.0132593	10	2	1	1	1	0.283902	SDS, SDSL
.......GO:0032415	BP	e	regulation of sodium:proton antiporter activity	2/1004	5/26528	0.0132593	10	2	1	1	1	0.283902	SLC9A3R1, TESC
......GO:0007021	BP	e	tubulin complex assembly	2/1004	5/26528	0.0132593	6	2	1	1	1	0.283902	CRYAB, TBCA
......GO:0045915	BP	e	positive regulation of catecholamine metabolic process	2/1004	5/26528	0.0132593	7	2	1	1	1	0.283902	HPRT1, PARK7
..GO:0075522	BP	e	IRES-dependent viral translational initiation	2/1004	5/26528	0.0132593	2	2	1	1	1	0.283902	LOC101111215, SSB
......GO:0017014	BP	e	protein nitrosylation	2/1004	5/26528	0.0132593	7	2	1	1	1	0.283902	GAPDH, LOC101112223
.....GO:0006573	BP	e	valine metabolic process	2/1004	5/26528	0.0132593	8	2	1	1	1	0.283902	BCAT2, HIBADH
.......GO:0031118	BP	e	rRNA pseudouridine synthesis	2/1004	5/26528	0.0132593	11	2	1	1	1	0.283902	NHP2, NOP10
.....GO:0051031	BP	e	tRNA transport	2/1004	5/26528	0.0132593	8	2	1	1	1	0.283902	SSB, TOMM20
.........GO:0042780	BP	e	tRNA 3'-end processing	2/1004	5/26528	0.0132593	10	2	1	1	1	0.283902	HSD17B10, SSB
......GO:0006566	BP	e	threonine metabolic process	2/1004	5/26528	0.0132593	9	2	1	1	1	0.283902	SDS, SDSL
.......GO:0045964	BP	e	positive regulation of dopamine metabolic process	2/1004	5/26528	0.0132593	8	2	1	1	1	0.283902	HPRT1, PARK7
....GO:0035927	BP	e	RNA import into mitochondrion	2/1004	5/26528	0.0132593	8	2	1	1	1	0.283902	TOMM20, TST
...GO:0060008	BP	e	Sertoli cell differentiation	2/1004	5/26528	0.0132593	5	2	1	1	1	0.283902	DMRT1, SOX9
.......GO:0009146	BP	e	purine nucleoside triphosphate catabolic process	2/1004	5/26528	0.0132593	9	2	1	1	1	0.283902	ITPA, NUDT16
......GO:0040031	BP	e	snRNA modification	2/1004	5/26528	0.0132593	9	2	1	1	1	0.283902	NHP2, NOP10
...GO:0044786	BP	e	cell cycle DNA replication	2/1004	5/26528	0.0132593	8	2	1	1	1	0.283902	SLBP, ZPR1
......GO:2000152	BP	e	regulation of ubiquitin-specific protease activity	2/1004	5/26528	0.0132593	8	2	1	1	1	0.283902	PARK7, UBXN1
.......GO:1904063	BP	e	negative regulation of cation transmembrane transport	6/1004	52/26528	0.0133854	8	6	1	1	1	0.285683	CALM2, CALM3, COMMD1, LOC105614854, SLC9A3R1, SRI
.....GO:2001021	BP	e	negative regulation of response to DNA damage stimulus	6/1004	52/26528	0.0133854	7	6	1	1	1	0.285683	ERCC1, LOC101113728, MIF, NUDT16L1, OTUB1, PSMD10
.......GO:0030041	BP	e	actin filament polymerization	4/1004	25/26528	0.0136818	7	4	1	1	1	0.288686	ARPC2, CCDC53, LOC101102529, MSRB1
.....GO:0051281	BP	e	positive regulation of release of sequestered calcium ion into cytosol	4/1004	25/26528	0.0136818	13	4	1	1	1	0.288686	CALM2, CALM3, LOC105614854, SRI
......GO:0031365	BP	e	N-terminal protein amino acid modification	4/1004	25/26528	0.0136818	7	4	1	1	1	0.288686	NAA10, NAA20, NTMT1, PDF
......GO:0090314	BP	e	positive regulation of protein targeting to membrane	4/1004	25/26528	0.0136818	10	4	1	1	1	0.288686	CIB1, FIS1, ITGB1BP1, MFF
.......GO:0051785	BP	e	positive regulation of nuclear division	5/1004	38/26528	0.0136995	7	5	1	1	1	0.288686	ANAPC11, DMRT1, NUP62CL, PEBP1, SIRT2
.......GO:0009179	BP	e	purine ribonucleoside diphosphate metabolic process	5/1004	38/26528	0.0136995	9	5	1	1	1	0.288686	ALDOA, ENO1, GAPDH, NUDT16, PGK1
......GO:0009135	BP	e	purine nucleoside diphosphate metabolic process	5/1004	38/26528	0.0136995	8	5	1	1	1	0.288686	ALDOA, ENO1, GAPDH, NUDT16, PGK1
.......GO:2001244	BP	e	positive regulation of intrinsic apoptotic signaling pathway	5/1004	38/26528	0.0136995	9	5	1	1	1	0.288686	FIS1, LOC101113728, PARK7, RPS7, SLC9A3R1
....GO:0032411	BP	e	positive regulation of transporter activity	7/1004	68/26528	0.0142382	6	7	1	1	1	0.298169	CALM2, CALM3, GBAS, LOC101107153, LOC105614854, PARK7, TESC
.......GO:0046916	BP	e	cellular transition metal ion homeostasis	7/1004	68/26528	0.0142382	9	7	1	1	1	0.298169	ARF1, ATOX1, ATP6V0D1, ATP6V1G1, ISCU, NEDD8, SKP1
....GO:0051091	BP	e	positive regulation of DNA-binding transcription factor activity	13/1004	170/26528	0.014239	11	13	1	1	1	0.298169	CIB1, COPS5, GTF2A2, HMGN3, LOC101113728, MTPN, PARK7, PHB2, PLA2G1B, PRDX3, PSMA6, RWDD1, UBE2I
.......GO:0032462	BP	e	regulation of protein homooligomerization	3/1004	14/26528	0.0143924	7	3	1	1	1	0.299497	CRYAB, LOC101113728, RHOC
......GO:0009200	BP	e	deoxyribonucleoside triphosphate metabolic process	3/1004	14/26528	0.0143924	8	3	1	1	1	0.299497	DCTPP1, ITPA, NUDT16
......GO:0034312	BP	e	diol biosynthetic process	3/1004	14/26528	0.0143924	7	3	1	1	1	0.299497	PCBD2, PTS, QDPR
.....GO:0002082	BP	e	regulation of oxidative phosphorylation	3/1004	14/26528	0.0143924	8	3	1	1	1	0.299497	LOC101110066, LOC101118647, LOC101121285
.GO:0050896	BP	e	response to stimulus	171/1004	3799/26528	0.0148279	1	171	1	1	1	0.307508	ACAA2, AES, ALAD, ALDH1A3, ALKBH7, APEX1, AQP8, ARF1, ARPC3, ATG12, ATOX1, ATP5A1, ATP6V0D1, ATP6V1G1, BANF1, BCAT2, BCCIP, BCKDHB, BLMH, C1QBP, C21H11orf73, CA5B, CALM2, CALM3, CCL25, CHGA, CIB1, CINP, CIRBP, CITED1, CNP, COPS5, COPS8, CRYAB, CSNK2B, CUTA, DCPS, DCTPP1, DNAJC4, EIF6, EPHX2, ERCC1, EXOSC4, FUNDC1, G6PD, GABARAP, GABARAPL2, GAPDH, GAS2L1, GATM, GPX1, GPX4, GTF2H5, HSPD1, IFT20, IT…
....GO:0009894	BP	e	regulation of catabolic process	34/1004	581/26528	0.0148467	4	34	1	1	1	0.307508	ALAD, APEX1, ASB9, ATP6V0D1, ATRAID, CARHSP1, CHMP4B, CIRBP, COMMD1, CSDC2, EIF6, FAM192A, LAMTOR5, LOC101113728, LOC101118647, NDUFA13, ODC1, PABPC4, PARK7, PHB, PIN1, POLDIP2, POLR2G, PSMD10, RPL11, RPS7, SIRT2, SLIRP, SNF8, STUB1, TAF9, TIMP2, TMEM150A, UBXN1
.....GO:0046394	BP	e	carboxylic acid biosynthetic process	15/1004	206/26528	0.0152171	6	15	1	1	1	0.314691	ADI1, AKR1A1, ALDH1A3, BCAT2, GAMT, GATM, HSD17B8, LOC101115773, MIF, OAT, PARK7, PHGDH, PLA2G1B, PSAT1, SDS
......GO:0008213	BP	e	protein alkylation	9/1004	102/26528	0.0152994	7	9	1	1	1	0.315415	DPY30, FAM98A, FBL, LCMT1, NTMT1, PRMT1, SETD3, TRMT112, WDR61
....GO:0006479	BP	e	protein methylation	9/1004	102/26528	0.0152994	8	9	1	1	1	0.315415	DPY30, FAM98A, FBL, LCMT1, NTMT1, PRMT1, SETD3, TRMT112, WDR61
....GO:0000302	BP	e	response to reactive oxygen species	7/1004	69/26528	0.0153441	4	7	1	1	1	0.315846	CRYAB, PARK7, PRDX3, PRDX5, PRDX6, ROMO1, SOD2
......GO:2000112	BP	e	regulation of cellular macromolecule biosynthetic process	29/1004	484/26528	0.0154558	6	29	1	1	1	0.317654	C1QBP, CAPRIN2, CIRBP, EIF3K, EIF6, GAPDH, LOC101112076, LOC101118647, LOC101121157, LOC101121718, MAGOH, MCRS1, MIF4GD, NCBP2, PAIP2, POLR2G, PRMT1, RAMP1, RBM3, RBM4, RBM8A, RPL13A, RPL22, RPL38, RPS4X, RPS9, SARNP, TEN1, ZNF706
..........GO:0000462	BP	e	maturation of SSU-rRNA from tricistronic rRNA transcript (SSU-rRNA, 5.8S rRNA, LSU-rRNA)	4/1004	26/26528	0.0156955	11	4	1	1	1	0.318163	MRPS11, RPS14, RPS16, RPS19
.....GO:0072528	BP	e	pyrimidine-containing compound biosynthetic process	4/1004	26/26528	0.0156955	5	4	1	1	1	0.318163	ERH, LOC101102072, NME2, NME4
......GO:1901020	BP	e	negative regulation of calcium ion transmembrane transporter activity	4/1004	26/26528	0.0156955	10	4	1	1	1	0.318163	CALM2, CALM3, LOC105614854, SRI
.......GO:0045815	BP	e	epigenetic maintenance of chromatin in transcription-competent conformation	4/1004	26/26528	0.0156955	7	4	1	1	1	0.318163	ELOF1, LOC105604154, POLR2F, POLR2H
.....GO:0033014	BP	e	tetrapyrrole biosynthetic process	4/1004	26/26528	0.0156955	5	4	1	1	1	0.318163	ALAD, HMBS, LOC101110916, SLC25A39
.......GO:0043066	BP	e	negative regulation of apoptotic process	34/1004	593/26528	0.0162147	7	34	1	1	1	0.328187	ACAA2, AVEN, CFDP1, CIB1, CITED1, COPS5, CRYAB, DAD1, FAIM, FATE1, GLO1, HIGD2A, HYPK, LAMTOR5, LOC101113728, LOC101121157, MIEN1, MIF, NAA38, NDUFA13, NDUFS3, NUP62CL, PARK7, PEA15, PHB2, PRELID1, PSMD10, PSMG2, SIRT2, SOX9, TAF9, TMEM14A, VDAC2, ZPR1
.......GO:0043065	BP	e	positive regulation of apoptotic process	21/1004	320/26528	0.0168098	7	21	1	1	1	0.339201	AES, ALDH1A3, C1QBP, DIABLO, EEF1E1, FIS1, LOC101113728, LOC101121157, PARK7, PEA15, PRELID1, RNPS1, RPS29, RPS7, SAP18, SIRT2, SLC9A3R1, SRPK2, SUDS3, UBE2M, ZNF622
......GO:0009185	BP	e	ribonucleoside diphosphate metabolic process	5/1004	40/26528	0.0168858	8	5	1	1	1	0.34022	ALDOA, ENO1, GAPDH, NUDT16, PGK1
.......GO:1901798	BP	e	positive regulation of signal transduction by p53 class mediator	3/1004	15/26528	0.0174924	8	3	1	1	1	0.351377	EEF1E1, RPL11, RPS7
.......GO:0009148	BP	e	pyrimidine nucleoside triphosphate biosynthetic process	3/1004	15/26528	0.0174924	9	3	1	1	1	0.351377	LOC101102072, NME2, NME4
....GO:0006974	BP	e	cellular response to DNA damage stimulus	30/1004	507/26528	0.0178174	4	30	1	1	1	0.356064	ALKBH7, APEX1, BCCIP, CIB1, CINP, COPS5, COPS8, ERCC1, GTF2H5, LOC101111215, LOC101119038, LOC105604154, LOC105606137, MCRS1, MIF, NSMCE3, OTUB1, PARK7, PEA15, POLR2F, POLR2G, POLR2H, POLR2I, PRMT1, RUVBL1, STRA13, STUB1, UBE2V1, UFD1L, ZNF771
......GO:1901021	BP	e	positive regulation of calcium ion transmembrane transporter activity	4/1004	27/26528	0.0178861	10	4	1	1	1	0.356064	CALM2, CALM3, GBAS, LOC105614854
......GO:0034661	BP	e	ncRNA catabolic process	4/1004	27/26528	0.0178861	8	4	1	1	1	0.356064	C5H19orf43, EXOSC3, EXOSC4, NUDT16
....GO:0042558	BP	e	pteridine-containing compound metabolic process	4/1004	27/26528	0.0178861	4	4	1	1	1	0.356064	LOC101114310, PCBD2, PTS, QDPR
......GO:0045010	BP	e	actin nucleation	4/1004	27/26528	0.0178861	6	4	1	1	1	0.356064	ARPC2, ARPC3, ARPC5, ARPC5L
.....GO:0006778	BP	e	porphyrin-containing compound metabolic process	4/1004	27/26528	0.0178861	5	4	1	1	1	0.356064	ALAD, HMBS, LOC101110916, SLC25A39
........GO:0006879	BP	e	cellular iron ion homeostasis	5/1004	41/26528	0.0186487	10	5	1	1	1	0.370691	ATP6V0D1, ATP6V1G1, ISCU, NEDD8, SKP1
.......GO:1903533	BP	e	regulation of protein targeting	6/1004	56/26528	0.0188155	8	6	1	1	1	0.37345	CIB1, FIS1, ITGB1BP1, LOC101110503, MFF, PDCD5
....GO:0051650	BP	e	establishment of vesicle localization	7/1004	72/26528	0.019026	5	7	1	1	1	0.374854	AP3S1, ASIP, BLOC1S1, BLOC1S2, COPS5, RAB17, TSG101
.....GO:0006006	BP	e	glucose metabolic process	7/1004	72/26528	0.019026	6	7	1	1	1	0.374854	ALDOA, G6PD, GAPDH, LOC105606262, PDK3, PGK1, SDS
.....GO:0019722	BP	e	calcium-mediated signaling	9/1004	106/26528	0.019227	7	9	1	1	1	0.374854	CALM1, CALM2, CALM3, CARHSP1, EFCAB11, FIS1, LOC101104012, LOC105614854, TNNI3
...GO:0006066	BP	e	alcohol metabolic process	17/1004	252/26528	0.0193889	4	17	1	1	1	0.374854	ALDH1A1, ALDH1A3, ALDH2, CNBP, DPM2, G6PD, IDH1, IDH3G, ISYNA1, LOC101108851, LOC101112223, LOC101117785, PARK7, PCBD2, PGP, PTS, QDPR
.....GO:0010917	BP	e	negative regulation of mitochondrial membrane potential	2/1004	6/26528	0.0193929	5	2	1	1	1	0.374854	HEBP2, PRELID1
.....GO:1905941	BP	e	positive regulation of gonad development	2/1004	6/26528	0.0193929	5	2	1	1	1	0.374854	DMRT1, SOX9
.....GO:0014909	BP	e	smooth muscle cell migration	2/1004	6/26528	0.0193929	6	2	1	1	1	0.374854	AAMP, ARPC5
........GO:0032020	BP	e	ISG15-protein conjugation	2/1004	6/26528	0.0193929	9	2	1	1	1	0.374854	UBE2E1, UBE2L6
.....GO:2000825	BP	e	positive regulation of androgen receptor activity	2/1004	6/26528	0.0193929	12	2	1	1	1	0.374854	PARK7, RWDD1
.......GO:0006296	BP	e	nucleotide-excision repair, DNA incision, 5'-to lesion	2/1004	6/26528	0.0193929	8	2	1	1	1	0.374854	ERCC1, GTF2H5
......GO:1901029	BP	e	negative regulation of mitochondrial outer membrane permeabilization involved in apoptotic signaling pathway	2/1004	6/26528	0.0193929	9	2	1	1	1	0.374854	ACAA2, TMEM14A
......GO:0046826	BP	e	negative regulation of protein export from nucleus	2/1004	6/26528	0.0193929	9	2	1	1	1	0.374854	PARK7, TXN
...GO:0006119	BP	e	oxidative phosphorylation	2/1004	6/26528	0.0193929	7	2	1	1	1	0.374854	CHCHD10, GBAS
...GO:0051300	BP	e	spindle pole body organization	2/1004	6/26528	0.0193929	5	2	1	1	1	0.374854	CALM2, EFCAB11
......GO:0000715	BP	e	nucleotide-excision repair, DNA damage recognition	2/1004	6/26528	0.0193929	6	2	1	1	1	0.374854	COPS5, COPS8
........GO:0042256	BP	e	mature ribosome assembly	2/1004	6/26528	0.0193929	8	2	1	1	1	0.374854	C1QBP, EIF6
......GO:2000020	BP	e	positive regulation of male gonad development	2/1004	6/26528	0.0193929	6	2	1	1	1	0.374854	DMRT1, SOX9
......GO:0009125	BP	e	nucleoside monophosphate catabolic process	2/1004	6/26528	0.0193929	8	2	1	1	1	0.374854	DNPH1, HPRT1
.....GO:0007033	BP	e	vacuole organization	8/1004	89/26528	0.0194961	5	8	1	1	1	0.376304	ATG12, EMC6, GABARAP, GABARAPL2, LAMTOR1, MAP1LC3A, MAP1LC3B, STX12
..GO:0019725	BP	e	cellular homeostasis	33/1004	578/26528	0.0199371	4	33	1	1	1	0.383704	ALDOA, ARF1, ATOX1, ATP5B, ATP6V0D1, ATP6V1G1, CALM2, CALM3, FATE1, FIS1, GLRX2, GLRX5, ISCU, LOC101121157, LOC105614854, MICU2, NEDD8, PDK3, PGK1, PLA2G1B, PRDX1, PRDX2, PRDX3, PRDX5, PRDX6, SKP1, SLC9A3R1, SMDT1, SRI, TNNI3, TXN, TXN2, TXNL1
....GO:0042398	BP	e	cellular modified amino acid biosynthetic process	4/1004	28/26528	0.0202574	5	4	1	1	1	0.387071	GAMT, GATM, HAGH, LOC101114310
....GO:0006096	BP	e	glycolytic process	4/1004	28/26528	0.0202574	12	4	1	1	1	0.387071	ALDOA, ENO1, GAPDH, PGK1
..........GO:0070979	BP	e	protein K11-linked ubiquitination	4/1004	28/26528	0.0202574	11	4	1	1	1	0.387071	ANAPC11, UBE2E3, UBE2L3, UBE2S
.......GO:1903170	BP	e	negative regulation of calcium ion transmembrane transport	4/1004	28/26528	0.0202574	9	4	1	1	1	0.387071	CALM2, CALM3, LOC105614854, SRI
....GO:0051341	BP	e	regulation of oxidoreductase activity	6/1004	57/26528	0.0203772	4	6	1	1	1	0.388803	CALM3, ENHO, LOC101107153, LOC105614854, PARK7, RFK
.......GO:1904427	BP	e	positive regulation of calcium ion transmembrane transport	5/1004	42/26528	0.0205284	9	5	1	1	1	0.391126	CALM2, CALM3, GBAS, LOC105614854, SRI
.....GO:0010880	BP	e	regulation of release of sequestered calcium ion into cytosol by sarcoplasmic reticulum	3/1004	16/26528	0.0209342	10	3	1	1	1	0.396025	CALM2, CALM3, LOC105614854
....GO:0006662	BP	e	glycerol ether metabolic process	3/1004	16/26528	0.0209342	4	3	1	1	1	0.396025	PEX7, TXN, TXN2
......GO:0036258	BP	e	multivesicular body assembly	3/1004	16/26528	0.0209342	8	3	1	1	1	0.396025	CHMP4B, SNF8, TSG101
.....GO:0070670	BP	e	response to interleukin-4	3/1004	16/26528	0.0209342	5	3	1	1	1	0.396025	ALAD, CITED1, LOC106990101
.......GO:0032516	BP	e	positive regulation of phosphoprotein phosphatase activity	3/1004	16/26528	0.0209342	10	3	1	1	1	0.396025	CALM2, CALM3, LOC105614854
..GO:0007049	BP	e	cell cycle	26/1004	438/26528	0.0225472	2	26	1	1	1	0.424729	ANAPC11, ANAPC16, BEX2, CDK2AP1, CIB1, CINP, CLTA, ERH, FAM32A, LOC101111215, LOC101118133, LOC106990101, MAPK13, MARK4, MRPL41, NUDC, NUP62CL, NUP88, PIN1, RALA, RALB, RUVBL1, SIRT2, TUBB, UBE2I, VRK1
........GO:0048025	BP	e	negative regulation of mRNA splicing, via spliceosome	4/1004	29/26528	0.0228131	10	4	1	1	1	0.427321	C1QBP, RNPS1, SAP18, SRSF9
...GO:0006757	BP	e	ATP generation from ADP	4/1004	29/26528	0.0228131	11	4	1	1	1	0.427321	ALDOA, ENO1, GAPDH, PGK1
.........GO:0045292	BP	e	mRNA cis splicing, via spliceosome	4/1004	29/26528	0.0228131	12	4	1	1	1	0.427321	DCPS, NCBP2, RBM4, SRSF9
......GO:0048208	BP	e	COPII vesicle coating	4/1004	29/26528	0.0228131	7	4	1	1	1	0.427321	PDCD6, PEF1, TRAPPC1, TRAPPC5
.....GO:2000377	BP	e	regulation of reactive oxygen species metabolic process	6/1004	59/26528	0.0237594	5	6	1	1	1	0.43766	EIF6, LOC101121157, PARK7, PDK3, ROMO1, SIRT2
......GO:0007032	BP	e	endosome organization	6/1004	59/26528	0.0237594	6	6	1	1	1	0.43766	CHMP4B, LAMTOR1, PLEKHJ1, SNF8, STX12, TSG101
.....GO:0010604	BP	e	positive regulation of macromolecule metabolic process	105/1004	2252/26528	0.0243861	5	105	1	1	1	0.44669	ASB9, BLOC1S2, C1QBP, C7H14orf166, CALM2, CALM3, CAPRIN2, CDK2AP1, CHCHD2, CHTOP, CIB1, CIRBP, CITED1, CNBP, COMMD1, COPS5, COPS8, CSNK2B, DIABLO, DMRT1, DRAP1, EDF1, EIF6, ELOF1, ENHO, ENY2, ERCC1, EXOSC3, FAM98A, FIS1, GAPDH, GTF2A2, HMGN3, INHA, ITGB1BP1, LOC101104563, LOC101112076, LOC101113728, LOC101114533, LOC101118647, LOC101121157, LOC101121718, LOC105604154, LOC105614854, MAPRE3, MCRS1,…
........GO:0055076	BP	e	transition metal ion homeostasis	8/1004	93/26528	0.0246876	8	8	1	1	1	0.44669	ARF1, ATOX1, ATP6V0D1, ATP6V1G1, COMMD1, ISCU, NEDD8, SKP1
.......GO:0036257	BP	e	multivesicular body organization	3/1004	17/26528	0.0247192	7	3	1	1	1	0.44669	CHMP4B, SNF8, TSG101
...GO:0018904	BP	e	ether metabolic process	3/1004	17/26528	0.0247192	3	3	1	1	1	0.44669	PEX7, TXN, TXN2
.......GO:0048490	BP	e	anterograde synaptic vesicle transport	3/1004	17/26528	0.0247192	10	3	1	1	1	0.44669	AP3S1, BLOC1S1, BLOC1S2
.....GO:0034311	BP	e	diol metabolic process	3/1004	17/26528	0.0247192	6	3	1	1	1	0.44669	PCBD2, PTS, QDPR
......GO:0097352	BP	e	autophagosome maturation	3/1004	17/26528	0.0247192	6	3	1	1	1	0.44669	GABARAP, MAP1LC3A, TSG101
........GO:0045947	BP	e	negative regulation of translational initiation	3/1004	17/26528	0.0247192	9	3	1	1	1	0.44669	PAIP2, RBM4, RPL13A
.......GO:0009220	BP	e	pyrimidine ribonucleotide biosynthetic process	3/1004	17/26528	0.0247192	10	3	1	1	1	0.44669	LOC101102072, NME2, NME4
.....GO:0099514	BP	e	synaptic vesicle cytoskeletal transport	3/1004	17/26528	0.0247192	7	3	1	1	1	0.44669	AP3S1, BLOC1S1, BLOC1S2
......GO:0099517	BP	e	synaptic vesicle transport along microtubule	3/1004	17/26528	0.0247192	9	3	1	1	1	0.44669	AP3S1, BLOC1S1, BLOC1S2
.........GO:0055070	BP	e	copper ion homeostasis	3/1004	17/26528	0.0247192	9	3	1	1	1	0.44669	ARF1, ATOX1, COMMD1
........GO:0090200	BP	e	positive regulation of release of cytochrome c from mitochondria	3/1004	17/26528	0.0247192	8	3	1	1	1	0.44669	CHCHD10, MFF, PDCD5
....GO:0009893	BP	e	positive regulation of metabolic process	112/1004	2422/26528	0.0254179	4	112	1	1	1	0.457453	ASB9, ASIP, BLOC1S2, C1QBP, C7H14orf166, CALM2, CALM3, CAPRIN2, CDK2AP1, CHCHD2, CHTOP, CIB1, CIRBP, CITED1, CNBP, COMMD1, COPS5, COPS8, CSNK2B, DIABLO, DMRT1, DRAP1, EDF1, EIF6, ELOF1, ENHO, ENY2, ERCC1, EXOSC3, FAM98A, FIS1, GAPDH, GATM, GTF2A2, HMGN3, HPRT1, INHA, ITGB1BP1, LOC101104563, LOC101112076, LOC101113728, LOC101114533, LOC101118647, LOC101121157, LOC101121718, LOC105604154, LOC105614…
.......GO:1901385	BP	e	regulation of voltage-gated calcium channel activity	4/1004	30/26528	0.0255562	10	4	1	1	1	0.458085	CALM3, GBAS, LOC105614854, SRI
.......GO:0018195	BP	e	peptidyl-arginine modification	4/1004	30/26528	0.0255562	8	4	1	1	1	0.458085	KRTCAP2, NDUFAF5, PARK7, PRMT1
....GO:0006040	BP	e	amino sugar metabolic process	4/1004	30/26528	0.0255562	4	4	1	1	1	0.458085	AMDHD2, CMAS, GNPDA1, NAGK
.......GO:0043653	BP	e	mitochondrial fragmentation involved in apoptotic process	2/1004	7/26528	0.0264751	7	2	1	1	1	0.461513	FIS1, MFF
......GO:0051103	BP	e	DNA ligation involved in DNA repair	2/1004	7/26528	0.0264751	8	2	1	1	1	0.461513	LOC101112071, LOC101112330
...GO:0007548	BP	e	sex differentiation	2/1004	7/26528	0.0264751	3	2	1	1	1	0.461513	DMRT1, LOC101108193
...GO:0014029	BP	e	neural crest formation	2/1004	7/26528	0.0264751	6	2	1	1	1	0.461513	PDCD6, PEF1
.....GO:1904781	BP	e	positive regulation of protein localization to centrosome	2/1004	7/26528	0.0264751	6	2	1	1	1	0.461513	MARK4, NUP62CL
.......GO:0006123	BP	e	mitochondrial electron transport, cytochrome c to oxygen	2/1004	7/26528	0.0264751	8	2	1	1	1	0.461513	LOC101110664, LOC101117965
......GO:0048012	BP	e	hepatocyte growth factor receptor signaling pathway	2/1004	7/26528	0.0264751	8	2	1	1	1	0.461513	SIRT2, STMN1
......GO:0016559	BP	e	peroxisome fission	2/1004	7/26528	0.0264751	6	2	1	1	1	0.461513	FIS1, MFF
....GO:0032780	BP	e	negative regulation of ATP-dependent activity	2/1004	7/26528	0.0264751	4	2	1	1	1	0.461513	LOC101110916, TNNI3
......GO:0032511	BP	e	late endosome to vacuole transport via multivesicular body sorting pathway	2/1004	7/26528	0.0264751	7	2	1	1	1	0.461513	SNF8, VPS28
.....GO:2000018	BP	e	regulation of male gonad development	2/1004	7/26528	0.0264751	5	2	1	1	1	0.461513	DMRT1, SOX9
......GO:0051131	BP	e	chaperone-mediated protein complex assembly	2/1004	7/26528	0.0264751	6	2	1	1	1	0.461513	LONP1, PFDN6
....GO:0051788	BP	e	response to misfolded protein	2/1004	7/26528	0.0264751	5	2	1	1	1	0.461513	LOC101113728, STUB1
....GO:1903772	BP	e	regulation of viral budding via host ESCRT complex	2/1004	7/26528	0.0264751	4	2	1	1	1	0.461513	SNF8, TSG101
.........GO:0099116	BP	e	tRNA 5'-end processing	2/1004	7/26528	0.0264751	10	2	1	1	1	0.461513	HSD17B10, SSB
..........GO:0071051	BP	e	polyadenylation-dependent snoRNA 3'-end processing	2/1004	7/26528	0.0264751	11	2	1	1	1	0.461513	EXOSC3, EXOSC4
......GO:1901072	BP	e	glucosamine-containing compound catabolic process	2/1004	7/26528	0.0264751	6	2	1	1	1	0.461513	AMDHD2, GNPDA1
......GO:0002862	BP	e	negative regulation of inflammatory response to antigenic stimulus	2/1004	7/26528	0.0264751	8	2	1	1	1	0.461513	PSMA1, PSMB4
....GO:0046487	BP	e	glyoxylate metabolic process	2/1004	7/26528	0.0264751	7	2	1	1	1	0.461513	GRHPR, IDH1
....GO:0045837	BP	e	negative regulation of membrane potential	2/1004	7/26528	0.0264751	4	2	1	1	1	0.461513	HEBP2, PRELID1
.....GO:0006551	BP	e	leucine metabolic process	2/1004	7/26528	0.0264751	8	2	1	1	1	0.461513	BCAT2, HMGCL
......GO:0045652	BP	e	regulation of megakaryocyte differentiation	5/1004	45/26528	0.026894	7	5	1	1	1	0.468202	CIB1, DPY30, EIF6, PRMT1, TESC
..GO:0065008	BP	e	regulation of biological quality	115/1004	2492/26528	0.027188	2	115	1	1	1	0.472702	ABAT, ABHD4, ACAA2, ALDH1A1, ALDH1A3, ALDOA, ALKBH7, APEX1, ARF1, ATOX1, ATP5B, ATP6V0D1, ATP6V1G1, BCAT2, BLOC1S2, C1H21orf2, CALM2, CALM3, CARHSP1, CDC37, CFAP20, CFDP1, CHCHD10, CHGA, CHMP4B, CIRBP, COMMD1, COPS3, CRYAB, CSDC2, CTNNBIP1, DHPS, DNLZ, DYNLL1, DYNLT1, ENHO, ENY2, EPHX2, EXOC3L1, FATE1, FIS1, GAPDH, GATM, GLRX2, GLRX5, HEBP2, HMGN3, HSD17B8, HYPK, ISCU, ITGB1BP1, LAMTOR1, LAMTOR4,…
........GO:1903321	BP	e	negative regulation of protein modification by small protein conjugation or removal	6/1004	61/26528	0.0274982	9	6	1	1	1	0.477472	MYEOV2, OTUB1, PARK7, SVBP, UBXN1, VPS28
.....GO:0031324	BP	e	negative regulation of cellular metabolic process	80/1004	1661/26528	0.0280985	5	80	1	1	1	0.487259	AES, ALAD, ATRAID, BEX4, C1QBP, C7H14orf166, CAPRIN2, CCDC85B, CHGA, CHMP4B, CIB1, CIRBP, CITED1, CNBP, CRYAB, CTNNBIP1, DMRT1, DRAP1, DYNLL1, EIF6, ERCC1, FAM192A, G6PD, GAPDH, HINT2, ITGB1BP1, LAMTOR5, MCRS1, MIF, MYEOV2, NDUFA13, NELFCD, NELFE, NR0B1, NUDT16, NUDT16L1, NUP62CL, OTUB1, PAIP2, PARK7, PFDN5, PGP, PHB, PHB2, PKIG, POLDIP2, PPP1R35, PRDX3, PRDX5, PSMD10, RBM4, RNPS1, RPL11, RPL13A,…
......GO:0090313	BP	e	regulation of protein targeting to membrane	4/1004	31/26528	0.0284889	9	4	1	1	1	0.491471	CIB1, FIS1, ITGB1BP1, MFF
.......GO:0032008	BP	e	positive regulation of TOR signaling	4/1004	31/26528	0.0284889	8	4	1	1	1	0.491471	LAMTOR1, LAMTOR4, LAMTOR5, RHEB
...GO:0009409	BP	e	response to cold	4/1004	31/26528	0.0284889	4	4	1	1	1	0.491471	CIRBP, HSPD1, PCSK1N, RBM3
......GO:2001234	BP	e	negative regulation of apoptotic signaling pathway	11/1004	148/26528	0.028588	8	11	1	1	1	0.492543	ACAA2, LOC101113728, MIF, NDUFA13, NDUFS3, PARK7, PEA15, PRELID1, PSMD10, TMEM14A, VDAC2
....GO:0051220	BP	e	cytoplasmic sequestering of protein	3/1004	18/26528	0.0288469	4	3	1	1	1	0.493175	MYEOV2, PSMD10, SRI
....GO:0014812	BP	e	muscle cell migration	3/1004	18/26528	0.0288469	5	3	1	1	1	0.493175	AAMP, ARPC5, ITGB1BP1
....GO:0070252	BP	e	actin-mediated cell contraction	3/1004	18/26528	0.0288469	4	3	1	1	1	0.493175	MYL6, MYL6B, SHTN1
.......GO:0000245	BP	e	spliceosomal complex assembly	3/1004	18/26528	0.0288469	7	3	1	1	1	0.493175	SNRPE, SNRPG, SRPK2
........GO:0070131	BP	e	positive regulation of mitochondrial translation	3/1004	18/26528	0.0288469	9	3	1	1	1	0.493175	C1QBP, LOC101112076, LOC101118647
........GO:0060260	BP	e	regulation of transcription initiation from RNA polymerase II promoter	3/1004	18/26528	0.0288469	11	3	1	1	1	0.493175	CTNNBIP1, PSMC3, SUB1
.......GO:2000116	BP	e	regulation of cysteine-type endopeptidase activity	10/1004	126/26528	0.0291794	9	10	1	1	1	0.497581	CRYAB, DIABLO, FIS1, LAMTOR5, LOC101114533, NDUFA13, PARK7, PDCD5, PDCD6, PSMB9
..........GO:0070936	BP	e	protein K48-linked ubiquitination	5/1004	46/26528	0.0292654	11	5	1	1	1	0.49841	RNF187, UBE2D1, UBE2E1, UBE2E3, UBE2Q2
......GO:0046822	BP	e	regulation of nucleocytoplasmic transport	7/1004	79/26528	0.0299275	6	7	1	1	1	0.507597	NCBP2, NUP62CL, NUTF2, PARK7, RBM4, TXN, ZPR1
....GO:0019932	BP	e	second-messenger-mediated signaling	11/1004	150/26528	0.0306228	6	11	1	1	1	0.507597	CALM1, CALM2, CALM3, CARHSP1, EFCAB11, FIS1, LOC101104012, LOC105614854, NDUFS4, SOX9, TNNI3
.....GO:0051348	BP	e	negative regulation of transferase activity	11/1004	151/26528	0.0317008	5	11	1	1	1	0.507597	C7H14orf166, CHCHD10, GBAS, ITGB1BP1, MCRS1, NUP62CL, PARK7, PHPT1, PKIG, PRDX3, TSG101
.........GO:0043928	BP	e	exonucleolytic catabolism of deadenylated mRNA	3/1004	19/26528	0.0333153	11	3	1	1	1	0.507597	EXOSC3, LSM1, LSM7
......GO:0045662	BP	e	negative regulation of myoblast differentiation	3/1004	19/26528	0.0333153	6	3	1	1	1	0.507597	MBNL3, SOX9, SRA1
......GO:0009218	BP	e	pyrimidine ribonucleotide metabolic process	3/1004	19/26528	0.0333153	9	3	1	1	1	0.507597	LOC101102072, NME2, NME4
.......GO:0016075	BP	e	rRNA catabolic process	3/1004	19/26528	0.0333153	9	3	1	1	1	0.507597	C5H19orf43, EXOSC3, EXOSC4
.....GO:0008625	BP	e	extrinsic apoptotic signaling pathway via death domain receptors	3/1004	19/26528	0.0333153	7	3	1	1	1	0.507597	BLOC1S2, GABARAP, NGFRAP1
....GO:0051648	BP	e	vesicle localization	7/1004	81/26528	0.0336828	4	7	1	1	1	0.507597	AP3S1, ASIP, BLOC1S1, BLOC1S2, COPS5, RAB17, TSG101
..GO:0065009	BP	e	regulation of molecular function	80/1004	1681/26528	0.0343812	2	80	1	1	1	0.507597	AES, AHSA1, B3GAT3, BCCIP, C7H14orf166, CALM2, CALM3, CAPRIN2, CCL25, CHCHD10, CHGA, CHTOP, CIB1, COMMD1, COPS5, COPS8, CRYAB, CTNNBIP1, DIABLO, DYNLT1, EDF1, ENHO, FAM192A, FIS1, GBAS, GTF2A2, HMGN3, ITGB1BP1, LAMTOR5, LOC101107153, LOC101110916, LOC101113728, LOC101114533, LOC105614854, MAPRE3, MCRS1, MIF, MTPN, NDUFA13, NR0B1, NUP62CL, PABPN1, PARK7, PDCD5, PDCD6, PHB2, PHPT1, PIN1, PKIG, PLA2…
.......GO:0039536	BP	e	negative regulation of RIG-I signaling pathway	2/1004	8/26528	0.0344256	9	2	1	1	1	0.507597	C1QBP, UFD1L
..........GO:0034475	BP	e	U4 snRNA 3'-end processing	2/1004	8/26528	0.0344256	11	2	1	1	1	0.507597	EXOSC3, EXOSC4
......GO:0045006	BP	e	DNA deamination	2/1004	8/26528	0.0344256	8	2	1	1	1	0.507597	EXOSC3, EXOSC4
....GO:0042182	BP	e	ketone catabolic process	2/1004	8/26528	0.0344256	4	2	1	1	1	0.507597	HAGH, PNKD
....GO:1905939	BP	e	regulation of gonad development	2/1004	8/26528	0.0344256	4	2	1	1	1	0.507597	DMRT1, SOX9
...GO:0034101	BP	e	erythrocyte homeostasis	2/1004	8/26528	0.0344256	6	2	1	1	1	0.507597	PRDX1, RPS17
.....GO:0006266	BP	e	DNA ligation	2/1004	8/26528	0.0344256	7	2	1	1	1	0.507597	LOC101112071, LOC101112330
........GO:0032463	BP	e	negative regulation of protein homooligomerization	2/1004	8/26528	0.0344256	8	2	1	1	1	0.507597	CRYAB, LOC101113728
.......GO:0033539	BP	e	fatty acid beta-oxidation using acyl-CoA dehydrogenase	2/1004	8/26528	0.0344256	10	2	1	1	1	0.507597	ETFA, ETFB
....GO:0030277	BP	e	maintenance of gastrointestinal epithelium	2/1004	8/26528	0.0344256	7	2	1	1	1	0.507597	SOX9, STRAP
.....GO:0097067	BP	e	cellular response to thyroid hormone stimulus	2/1004	8/26528	0.0344256	6	2	1	1	1	0.507597	GAS2L1, LOC101121157
......GO:0007000	BP	e	nucleolus organization	2/1004	8/26528	0.0344256	6	2	1	1	1	0.507597	EMG1, RPS19
.....GO:0006625	BP	e	protein targeting to peroxisome	4/1004	33/26528	0.034931	8	4	1	1	1	0.507597	ECI2, HACL1, PEX5, PEX7
......GO:0072662	BP	e	protein localization to peroxisome	4/1004	33/26528	0.034931	6	4	1	1	1	0.507597	ECI2, HACL1, PEX5, PEX7
....GO:0033013	BP	e	tetrapyrrole metabolic process	4/1004	33/26528	0.034931	4	4	1	1	1	0.507597	ALAD, HMBS, LOC101110916, SLC25A39
....GO:0043574	BP	e	peroxisomal transport	4/1004	33/26528	0.034931	5	4	1	1	1	0.507597	ECI2, HACL1, PEX5, PEX7
.....GO:0072663	BP	e	establishment of protein localization to peroxisome	4/1004	33/26528	0.034931	7	4	1	1	1	0.507597	ECI2, HACL1, PEX5, PEX7
.....GO:0031325	BP	e	positive regulation of cellular metabolic process	96/1004	2069/26528	0.0357723	5	96	1	1	1	0.507597	ASIP, BLOC1S2, C1QBP, C7H14orf166, CALM2, CALM3, CAPRIN2, CDK2AP1, CHCHD2, CHTOP, CIB1, CIRBP, CITED1, CNBP, COMMD1, COPS5, COPS8, CSNK2B, DIABLO, DMRT1, DRAP1, EDF1, EIF6, ENY2, ERCC1, EXOSC3, FIS1, GTF2A2, HMGN3, HPRT1, INHA, ITGB1BP1, LOC101112076, LOC101113728, LOC101114533, LOC101118647, LOC101121157, LOC101121718, LOC105614854, MAPRE3, MCRS1, MED21, MIF, NCBP2, NDUFA13, NME2, NSMCE3, NUDT16…
....GO:0098660	BP	e	inorganic ion transmembrane transport	22/1004	363/26528	0.0358476	6	22	1	1	1	0.507597	ATP5A1, ATP5B, ATP5C1, ATP5G1, ATP5G2, ATP5G3, ATP5H, ATP5J, ATP5L, ATP5O, ATP6V0D1, ATP6V0E1, ATP6V1E1, ATP6V1F, KCNK12, LOC101102454, LOC101110664, LOC101113599, LOC105606223, MICU2, NDUFS7, SMDT1
.....GO:0032414	BP	e	positive regulation of ion transmembrane transporter activity	6/1004	65/26528	0.0360941	8	6	1	1	1	0.507597	CALM2, CALM3, GBAS, LOC101107153, LOC105614854, TESC
..GO:0055085	BP	e	transmembrane transport	35/1004	649/26528	0.0365141	4	35	1	1	1	0.507597	ATP5A1, ATP5B, ATP5C1, ATP5G1, ATP5G2, ATP5G3, ATP5H, ATP5J, ATP5L, ATP5O, ATP6V0D1, ATP6V0E1, ATP6V1E1, ATP6V1F, DNAJC19, DNLZ, GRPEL1, HSPD1, KCNK12, LOC101102454, LOC101110664, LOC101113599, LOC101118849, LOC105606223, MICU2, NDUFS7, PEX5, PEX7, ROMO1, SEC61B, SMDT1, SRP19, TIMM17A, TOMM20, TST
......GO:0072665	BP	e	protein localization to vacuole	5/1004	49/26528	0.0371526	6	5	1	1	1	0.507597	LAMTOR4, LAMTOR5, SNF8, VPS28, VTI1B
.....GO:0015833	BP	e	peptide transport	5/1004	49/26528	0.0371526	6	5	1	1	1	0.507597	ENHO, EXOC3L1, PARK7, SLC9A3R1, UBE2Q1
......GO:0051258	BP	e	protein polymerization	5/1004	49/26528	0.0371526	6	5	1	1	1	0.507597	ARPC2, CCDC53, LOC101102529, MSRB1, UBE2S
....GO:0097191	BP	e	extrinsic apoptotic signaling pathway	5/1004	49/26528	0.0371526	6	5	1	1	1	0.507597	BLOC1S2, GABARAP, NDUFA13, NGFRAP1, SIVA1
........GO:0015990	BP	e	electron transport coupled proton transport	1/1004	1/26528	0.0378468	10	1	1	1	1	0.507597	NDUFS7
.....GO:0036529	BP	e	protein deglycation, glyoxal removal	1/1004	1/26528	0.0378468	9	1	1	1	1	0.507597	PARK7
......GO:0052187	BP	e	modification by host of symbiont cellular component	1/1004	1/26528	0.0378468	6	1	1	1	1	0.507597	CHGA
....GO:0001306	BP	e	age-dependent response to oxidative stress	1/1004	1/26528	0.0378468	4	1	1	1	1	0.507597	SOD2
........GO:0010797	BP	e	regulation of multivesicular body size involved in endosome transport	1/1004	1/26528	0.0378468	8	1	1	1	1	0.507597	SNF8
.....GO:1901999	BP	e	homogentisate metabolic process	1/1004	1/26528	0.0378468	7	1	1	1	1	0.507597	FAH
......GO:0086030	BP	e	adenylate cyclase-activating adrenergic receptor signaling pathway involved in cardiac muscle relaxation	1/1004	1/26528	0.0378468	10	1	1	1	1	0.507597	CHGA
.....GO:2000277	BP	e	positive regulation of oxidative phosphorylation uncoupler activity	1/1004	1/26528	0.0378468	10	1	1	1	1	0.507597	PARK7
...GO:1990384	BP	e	hyaloid vascular plexus regression	1/1004	1/26528	0.0378468	3	1	1	1	1	0.507597	NINJ1
......GO:2000397	BP	e	positive regulation of ubiquitin-dependent endocytosis	1/1004	1/26528	0.0378468	8	1	1	1	1	0.507597	TSG101
.....GO:1905938	BP	e	positive regulation of germ cell proliferation	1/1004	1/26528	0.0378468	6	1	1	1	1	0.507597	CIB1
.......GO:0035572	BP	e	N-terminal peptidyl-serine dimethylation	1/1004	1/26528	0.0378468	11	1	1	1	1	0.507597	NTMT1
.......GO:0036527	BP	e	peptidyl-arginine deglycation	1/1004	1/26528	0.0378468	9	1	1	1	1	0.507597	PARK7
.....GO:0046444	BP	e	FMN metabolic process	1/1004	1/26528	0.0378468	9	1	1	1	1	0.507597	RFK
.......GO:0035863	BP	e	dITP catabolic process	1/1004	1/26528	0.0378468	12	1	1	1	1	0.507597	NUDT16
........GO:2000718	BP	e	regulation of maintenance of mitotic sister chromatid cohesion, centromeric	1/1004	1/26528	0.0378468	10	1	1	1	1	0.507597	NAA10
.......GO:0034463	BP	e	90S preribosome assembly	1/1004	1/26528	0.0378468	7	1	1	1	1	0.507597	RPL38
...........GO:2000777	BP	e	positive regulation of proteasomal ubiquitin-dependent protein catabolic process involved in cellular response to hypoxia	1/1004	1/26528	0.0378468	12	1	1	1	1	0.507597	SIRT2
......GO:0046657	BP	e	folic acid catabolic process	1/1004	1/26528	0.0378468	8	1	1	1	1	0.507597	LOC101114310
........GO:0030961	BP	e	peptidyl-arginine hydroxylation	1/1004	1/26528	0.0378468	9	1	1	1	1	0.507597	NDUFAF5
.....GO:1990408	BP	e	calcitonin gene-related peptide receptor signaling pathway	1/1004	1/26528	0.0378468	7	1	1	1	1	0.507597	RAMP1
...GO:0039656	BP	e	modulation by virus of host gene expression	1/1004	1/26528	0.0378468	6	1	1	1	1	0.507597	PABPN1
.....GO:0106045	BP	e	guanine deglycation, methylglyoxal removal	1/1004	1/26528	0.0378468	9	1	1	1	1	0.507597	PARK7
......GO:0018013	BP	e	N-terminal peptidyl-glycine methylation	1/1004	1/26528	0.0378468	10	1	1	1	1	0.507597	NTMT1
......GO:2000256	BP	e	positive regulation of male germ cell proliferation	1/1004	1/26528	0.0378468	7	1	1	1	1	0.507597	CIB1
.......GO:0006193	BP	e	ITP catabolic process	1/1004	1/26528	0.0378468	11	1	1	1	1	0.507597	ITPA
......GO:0009098	BP	e	leucine biosynthetic process	1/1004	1/26528	0.0378468	9	1	1	1	1	0.507597	BCAT2
......GO:0061163	BP	e	endoplasmic reticulum polarization	1/1004	1/26528	0.0378468	6	1	1	1	1	0.507597	SHTN1
........GO:0000971	BP	e	tRNA exon ligation utilizing 2',3' cyclic phosphate of 5'-exon as source of linkage phosphate	1/1004	1/26528	0.0378468	9	1	1	1	1	0.507597	RTCB
....GO:0075606	BP	e	transport of viral material towards nucleus	1/1004	1/26528	0.0378468	4	1	1	1	1	0.507597	DYNLT1
.......GO:0018016	BP	e	N-terminal peptidyl-proline dimethylation	1/1004	1/26528	0.0378468	11	1	1	1	1	0.507597	NTMT1
....GO:0090143	BP	e	nucleoid organization	1/1004	1/26528	0.0378468	4	1	1	1	1	0.507597	CHCHD10
.......GO:0000968	BP	e	tRNA exon ligation	1/1004	1/26528	0.0378468	8	1	1	1	1	0.507597	RTCB
.......GO:0099577	BP	e	regulation of translation at presynapse, modulating synaptic transmission	1/1004	1/26528	0.0378468	10	1	1	1	1	0.507597	RPL22
......GO:1902000	BP	e	homogentisate catabolic process	1/1004	1/26528	0.0378468	8	1	1	1	1	0.507597	FAH
...GO:0021769	BP	e	orbitofrontal cortex development	1/1004	1/26528	0.0378468	3	1	1	1	1	0.507597	ARPC5
......GO:0009398	BP	e	FMN biosynthetic process	1/1004	1/26528	0.0378468	10	1	1	1	1	0.507597	RFK
........GO:0061573	BP	e	actin filament bundle retrograde transport	1/1004	1/26528	0.0378468	8	1	1	1	1	0.507597	SHTN1
..GO:0060767	BP	e	epithelial cell proliferation involved in prostate gland development	1/1004	1/26528	0.0378468	4	1	1	1	1	0.507597	SOX9
.........GO:1903122	BP	e	negative regulation of TRAIL-activated apoptotic signaling pathway	1/1004	1/26528	0.0378468	11	1	1	1	1	0.507597	PARK7
.......GO:0106046	BP	e	guanine deglycation, glyoxal removal	1/1004	1/26528	0.0378468	9	1	1	1	1	0.507597	PARK7
.......GO:0006295	BP	e	nucleotide-excision repair, DNA incision, 3'-to lesion	1/1004	1/26528	0.0378468	8	1	1	1	1	0.507597	ERCC1
......GO:1904247	BP	e	positive regulation of polynucleotide adenylyltransferase activity	1/1004	1/26528	0.0378468	6	1	1	1	1	0.507597	PABPN1
......GO:0036525	BP	e	protein deglycation	1/1004	1/26528	0.0378468	7	1	1	1	1	0.507597	PARK7
......GO:0042843	BP	e	D-xylose catabolic process	1/1004	1/26528	0.0378468	7	1	1	1	1	0.507597	DHDH
......GO:0035570	BP	e	N-terminal peptidyl-serine methylation	1/1004	1/26528	0.0378468	10	1	1	1	1	0.507597	NTMT1
.....GO:0043418	BP	e	homocysteine catabolic process	1/1004	1/26528	0.0378468	9	1	1	1	1	0.507597	BLMH
.......GO:1903195	BP	e	regulation of L-dopa biosynthetic process	1/1004	1/26528	0.0378468	8	1	1	1	1	0.507597	PARK7
.......GO:0052336	BP	e	modification by host of symbiont cell wall	1/1004	1/26528	0.0378468	7	1	1	1	1	0.507597	CHGA
.......GO:0061078	BP	e	positive regulation of prostaglandin secretion involved in immune response	1/1004	1/26528	0.0378468	10	1	1	1	1	0.507597	MIF
......GO:1903638	BP	e	positive regulation of protein insertion into mitochondrial outer membrane	1/1004	1/26528	0.0378468	11	1	1	1	1	0.507597	PDCD5
........GO:1903197	BP	e	positive regulation of L-dopa biosynthetic process	1/1004	1/26528	0.0378468	9	1	1	1	1	0.507597	PARK7
.......GO:0036324	BP	e	vascular endothelial growth factor receptor-2 signaling pathway	1/1004	1/26528	0.0378468	9	1	1	1	1	0.507597	PDCD6
.....GO:0001315	BP	e	age-dependent response to reactive oxygen species	1/1004	1/26528	0.0378468	5	1	1	1	1	0.507597	SOD2
......GO:0018293	BP	e	protein-FAD linkage	1/1004	1/26528	0.0378468	7	1	1	1	1	0.507597	SDHAF2
....GO:0006011	BP	e	UDP-glucose metabolic process	1/1004	1/26528	0.0378468	7	1	1	1	1	0.507597	UGP2
....GO:0021768	BP	e	nucleus accumbens development	1/1004	1/26528	0.0378468	4	1	1	1	1	0.507597	ALDH1A3
.....GO:0052183	BP	e	modification by host of symbiont structure	1/1004	1/26528	0.0378468	5	1	1	1	1	0.507597	CHGA
........GO:0006924	BP	e	activation-induced cell death of T cells	1/1004	1/26528	0.0378468	8	1	1	1	1	0.507597	SIVA1
........GO:0140244	BP	e	regulation of translation at presynapse	1/1004	1/26528	0.0378468	9	1	1	1	1	0.507597	RPL22
.....GO:1903182	BP	e	regulation of SUMO transferase activity	1/1004	1/26528	0.0378468	10	1	1	1	1	0.507597	UBE2I
......GO:1903636	BP	e	regulation of protein insertion into mitochondrial outer membrane	1/1004	1/26528	0.0378468	10	1	1	1	1	0.507597	PDCD5
.......GO:0006253	BP	e	dCTP catabolic process	1/1004	1/26528	0.0378468	12	1	1	1	1	0.507597	DCTPP1
........GO:0035606	BP	e	peptidyl-cysteine S-trans-nitrosylation	1/1004	1/26528	0.0378468	10	1	1	1	1	0.507597	GAPDH
.....GO:0075521	BP	e	microtubule-dependent intracellular transport of viral material towards nucleus	1/1004	1/26528	0.0378468	5	1	1	1	1	0.507597	DYNLT1
......GO:0009061	BP	e	anaerobic respiration	1/1004	1/26528	0.0378468	6	1	1	1	1	0.507597	SDHA
........GO:0042840	BP	e	D-glucuronate catabolic process	1/1004	1/26528	0.0378468	10	1	1	1	1	0.507597	AKR1A1
.......GO:0046065	BP	e	dCTP metabolic process	1/1004	1/26528	0.0378468	11	1	1	1	1	0.507597	DCTPP1
....GO:0002551	BP	e	mast cell chemotaxis	1/1004	1/26528	0.0378468	8	1	1	1	1	0.507597	CHGA
...GO:0060517	BP	e	epithelial cell proliferation involved in prostatic bud elongation	1/1004	1/26528	0.0378468	5	1	1	1	1	0.507597	SOX9
......GO:0035568	BP	e	N-terminal peptidyl-proline methylation	1/1004	1/26528	0.0378468	10	1	1	1	1	0.507597	NTMT1
......GO:0106005	BP	e	RNA 5'-cap (guanine-N7)-methylation	1/1004	1/26528	0.0378468	10	1	1	1	1	0.507597	FAM103A1
......GO:1903168	BP	e	positive regulation of pyrroline-5-carboxylate reductase activity	1/1004	1/26528	0.0378468	6	1	1	1	1	0.507597	PARK7
...GO:0097327	BP	e	response to antineoplastic agent	1/1004	1/26528	0.0378468	3	1	1	1	1	0.507597	RPL18A
.....GO:0071104	BP	e	response to interleukin-9	1/1004	1/26528	0.0378468	5	1	1	1	1	0.507597	CITED1
......GO:1903645	BP	e	negative regulation of chaperone-mediated protein folding	1/1004	1/26528	0.0378468	6	1	1	1	1	0.507597	PDCD5
.......GO:0035573	BP	e	N-terminal peptidyl-serine trimethylation	1/1004	1/26528	0.0378468	11	1	1	1	1	0.507597	NTMT1
.....GO:0036372	BP	e	opsin transport	1/1004	1/26528	0.0378468	6	1	1	1	1	0.507597	IFT20
......GO:1903755	BP	e	positive regulation of SUMO transferase activity	1/1004	1/26528	0.0378468	11	1	1	1	1	0.507597	UBE2I
.......GO:0006386	BP	e	termination of RNA polymerase III transcription	1/1004	1/26528	0.0378468	9	1	1	1	1	0.507597	POLR3K
..........GO:0000494	BP	e	box C/D RNA 3'-end processing	1/1004	1/26528	0.0378468	11	1	1	1	1	0.507597	FBL
......GO:1902109	BP	e	negative regulation of mitochondrial membrane permeability involved in apoptotic process	1/1004	1/26528	0.0378468	9	1	1	1	1	0.507597	ACAA2
.....GO:2000395	BP	e	regulation of ubiquitin-dependent endocytosis	1/1004	1/26528	0.0378468	7	1	1	1	1	0.507597	TSG101
......GO:0106035	BP	e	protein maturation by [4Fe-4S] cluster transfer	1/1004	1/26528	0.0378468	7	1	1	1	1	0.507597	YAE1D1
.......GO:0006362	BP	e	transcription elongation from RNA polymerase I promoter	1/1004	1/26528	0.0378468	9	1	1	1	1	0.507597	GTF2H5
...GO:0021548	BP	e	pons development	1/1004	1/26528	0.0378468	3	1	1	1	1	0.507597	LOC101121420
.....GO:0046491	BP	e	L-methylmalonyl-CoA metabolic process	1/1004	1/26528	0.0378468	11	1	1	1	1	0.507597	MCEE
......GO:0110075	BP	e	regulation of ferroptosis	1/1004	1/26528	0.0378468	6	1	1	1	1	0.507597	GPX4
....GO:0030581	BP	e	symbiont intracellular protein transport in host	1/1004	1/26528	0.0378468	6	1	1	1	1	0.507597	DYNLT1
....GO:0061433	BP	e	cellular response to caloric restriction	1/1004	1/26528	0.0378468	6	1	1	1	1	0.507597	SIRT2
....GO:0002528	BP	e	regulation of vascular permeability involved in acute inflammatory response	1/1004	1/26528	0.0378468	6	1	1	1	1	0.507597	CTNNBIP1
.....GO:0071105	BP	e	response to interleukin-11	1/1004	1/26528	0.0378468	5	1	1	1	1	0.507597	CITED1
.........GO:2000719	BP	e	negative regulation of maintenance of mitotic sister chromatid cohesion, centromeric	1/1004	1/26528	0.0378468	11	1	1	1	1	0.507597	NAA10
........GO:0018160	BP	e	peptidyl-pyrromethane cofactor linkage	1/1004	1/26528	0.0378468	9	1	1	1	1	0.507597	HMBS
.......GO:0009203	BP	e	ribonucleoside triphosphate catabolic process	1/1004	1/26528	0.0378468	9	1	1	1	1	0.507597	ITPA
.....GO:0050992	BP	e	dimethylallyl diphosphate biosynthetic process	1/1004	1/26528	0.0378468	7	1	1	1	1	0.507597	LOC101108851
.....GO:0036471	BP	e	cellular response to glyoxal	1/1004	1/26528	0.0378468	6	1	1	1	1	0.507597	PARK7
......GO:1990261	BP	e	pre-mRNA catabolic process	1/1004	1/26528	0.0378468	8	1	1	1	1	0.507597	ZPR1
......GO:0046295	BP	e	glycolate biosynthetic process	1/1004	1/26528	0.0378468	8	1	1	1	1	0.507597	PARK7
......GO:0042543	BP	e	protein N-linked glycosylation via arginine	1/1004	1/26528	0.0378468	9	1	1	1	1	0.507597	KRTCAP2
...GO:0075713	BP	e	establishment of integrated proviral latency	1/1004	1/26528	0.0378468	3	1	1	1	1	0.507597	BANF1
.......GO:2000284	BP	e	positive regulation of cellular amino acid biosynthetic process	1/1004	1/26528	0.0378468	8	1	1	1	1	0.507597	PARK7
......GO:0001928	BP	e	regulation of exocyst assembly	1/1004	1/26528	0.0378468	6	1	1	1	1	0.507597	RALB
.........GO:0042839	BP	e	D-glucuronate metabolic process	1/1004	1/26528	0.0378468	9	1	1	1	1	0.507597	AKR1A1
....GO:0110096	BP	e	cellular response to aldehyde	1/1004	1/26528	0.0378468	5	1	1	1	1	0.507597	PARK7
.....GO:1903167	BP	e	regulation of pyrroline-5-carboxylate reductase activity	1/1004	1/26528	0.0378468	5	1	1	1	1	0.507597	PARK7
......GO:0001192	BP	e	maintenance of transcriptional fidelity during DNA-templated transcription elongation	1/1004	1/26528	0.0378468	8	1	1	1	1	0.507597	POLR2I
......GO:2000282	BP	e	regulation of cellular amino acid biosynthetic process	1/1004	1/26528	0.0378468	7	1	1	1	1	0.507597	PARK7
....GO:0046778	BP	e	modification by virus of host mRNA processing	1/1004	1/26528	0.0378468	9	1	1	1	1	0.507597	PABPN1
......GO:1990258	BP	e	histone glutamine methylation	1/1004	1/26528	0.0378468	10	1	1	1	1	0.507597	FBL
.........GO:2000435	BP	e	negative regulation of protein neddylation	1/1004	1/26528	0.0378468	10	1	1	1	1	0.507597	MYEOV2
........GO:0009213	BP	e	pyrimidine deoxyribonucleoside triphosphate catabolic process	1/1004	1/26528	0.0378468	10	1	1	1	1	0.507597	DCTPP1
......GO:0009099	BP	e	valine biosynthetic process	1/1004	1/26528	0.0378468	9	1	1	1	1	0.507597	BCAT2
........GO:0052338	BP	e	disruption by host of symbiont cell wall	1/1004	1/26528	0.0378468	8	1	1	1	1	0.507597	CHGA
.......GO:0015988	BP	e	energy coupled proton transmembrane transport, against electrochemical gradient	1/1004	1/26528	0.0378468	9	1	1	1	1	0.507597	NDUFS7
.......GO:0001193	BP	e	maintenance of transcriptional fidelity during DNA-templated transcription elongation from RNA polymerase II promoter	1/1004	1/26528	0.0378468	9	1	1	1	1	0.507597	POLR2I
.....GO:0019322	BP	e	pentose biosynthetic process	1/1004	1/26528	0.0378468	6	1	1	1	1	0.507597	G6PD
.....GO:0019060	BP	e	intracellular transport of viral protein in host cell	1/1004	1/26528	0.0378468	7	1	1	1	1	0.507597	DYNLT1
...GO:0050787	BP	e	detoxification of mercury ion	1/1004	1/26528	0.0378468	3	1	1	1	1	0.507597	PARK7
......GO:0045917	BP	e	positive regulation of complement activation	1/1004	1/26528	0.0378468	7	1	1	1	1	0.507597	PHB
....GO:0002415	BP	e	immunoglobulin transcytosis in epithelial cells mediated by polymeric immunoglobulin receptor	1/1004	1/26528	0.0378468	7	1	1	1	1	0.507597	RAB17
.....GO:0001980	BP	e	regulation of systemic arterial blood pressure by ischemic conditions	1/1004	1/26528	0.0378468	5	1	1	1	1	0.507597	TNNI3
.......GO:0070446	BP	e	negative regulation of oligodendrocyte progenitor proliferation	1/1004	1/26528	0.0378468	9	1	1	1	1	0.507597	SIRT2
........GO:0009207	BP	e	purine ribonucleoside triphosphate catabolic process	1/1004	1/26528	0.0378468	10	1	1	1	1	0.507597	ITPA
....GO:0046458	BP	e	hexadecanal metabolic process	1/1004	1/26528	0.0378468	4	1	1	1	1	0.507597	ALDH3A2
.....GO:0050993	BP	e	dimethylallyl diphosphate metabolic process	1/1004	1/26528	0.0378468	6	1	1	1	1	0.507597	LOC101108851
.......GO:1903033	BP	e	positive regulation of microtubule plus-end binding	1/1004	1/26528	0.0378468	7	1	1	1	1	0.507597	MAPRE3
.......GO:0050651	BP	e	dermatan sulfate proteoglycan biosynthetic process	1/1004	1/26528	0.0378468	8	1	1	1	1	0.507597	B3GAT3
.......GO:1905636	BP	e	positive regulation of RNA polymerase II regulatory region sequence-specific DNA binding	1/1004	1/26528	0.0378468	7	1	1	1	1	0.507597	ENHO
.......GO:0036031	BP	e	recruitment of mRNA capping enzyme to RNA polymerase II holoenzyme complex	1/1004	1/26528	0.0378468	7	1	1	1	1	0.507597	FAM103A1
......GO:0045764	BP	e	positive regulation of cellular amino acid metabolic process	1/1004	1/26528	0.0378468	7	1	1	1	1	0.507597	PARK7
....GO:0075519	BP	e	microtubule-dependent intracellular transport of viral material	1/1004	1/26528	0.0378468	4	1	1	1	1	0.507597	DYNLT1
....GO:1903189	BP	e	glyoxal metabolic process	1/1004	1/26528	0.0378468	4	1	1	1	1	0.507597	PARK7
.....GO:0097291	BP	e	renal phosphate ion absorption	1/1004	1/26528	0.0378468	5	1	1	1	1	0.507597	SLC9A3R1
........GO:0033967	BP	e	box C/D RNA metabolic process	1/1004	1/26528	0.0378468	9	1	1	1	1	0.507597	FBL
....GO:0042023	BP	e	DNA endoreduplication	1/1004	1/26528	0.0378468	9	1	1	1	1	0.507597	ZPR1
....GO:0140041	BP	e	cellular detoxification of methylglyoxal	1/1004	1/26528	0.0378468	5	1	1	1	1	0.507597	PARK7
......GO:1905799	BP	e	regulation of intraciliary retrograde transport	1/1004	1/26528	0.0378468	6	1	1	1	1	0.507597	TCTEX1D2
.......GO:0035862	BP	e	dITP metabolic process	1/1004	1/26528	0.0378468	11	1	1	1	1	0.507597	NUDT16
.......GO:0036526	BP	e	peptidyl-cysteine deglycation	1/1004	1/26528	0.0378468	9	1	1	1	1	0.507597	PARK7
......GO:0006617	BP	e	SRP-dependent cotranslational protein targeting to membrane, signal sequence recognition	1/1004	1/26528	0.0378468	6	1	1	1	1	0.507597	SRP19
.....GO:0060784	BP	e	regulation of cell proliferation involved in tissue homeostasis	1/1004	1/26528	0.0378468	5	1	1	1	1	0.507597	SOX9
.....GO:1902860	BP	e	propionyl-CoA biosynthetic process	1/1004	1/26528	0.0378468	12	1	1	1	1	0.507597	ACAT1
...GO:0021539	BP	e	subthalamus development	1/1004	1/26528	0.0378468	3	1	1	1	1	0.507597	LOC101121420
.....GO:0036531	BP	e	glutathione deglycation	1/1004	1/26528	0.0378468	7	1	1	1	1	0.507597	PARK7
...GO:0002414	BP	e	immunoglobulin transcytosis in epithelial cells	1/1004	1/26528	0.0378468	6	1	1	1	1	0.507597	RAB17
......GO:0000378	BP	e	RNA exon ligation	1/1004	1/26528	0.0378468	7	1	1	1	1	0.507597	RTCB
.....GO:0002072	BP	e	optic cup morphogenesis involved in camera-type eye development	1/1004	1/26528	0.0378468	6	1	1	1	1	0.507597	ALDH1A3
....GO:0060178	BP	e	regulation of exocyst localization	1/1004	1/26528	0.0378468	4	1	1	1	1	0.507597	RALB
.........GO:0034963	BP	e	box C/D RNA processing	1/1004	1/26528	0.0378468	10	1	1	1	1	0.507597	FBL
....GO:1902858	BP	e	propionyl-CoA metabolic process	1/1004	1/26528	0.0378468	11	1	1	1	1	0.507597	ACAT1
...GO:0001834	BP	e	trophectodermal cell proliferation	1/1004	1/26528	0.0378468	3	1	1	1	1	0.507597	ZPR1
.........GO:0035407	BP	e	histone H3-T11 phosphorylation	1/1004	1/26528	0.0378468	11	1	1	1	1	0.507597	PKN1
.......GO:0036528	BP	e	peptidyl-lysine deglycation	1/1004	1/26528	0.0378468	9	1	1	1	1	0.507597	PARK7
.........GO:0071045	BP	e	nuclear histone mRNA catabolic process	1/1004	1/26528	0.0378468	11	1	1	1	1	0.507597	SSB
......GO:0009231	BP	e	riboflavin biosynthetic process	1/1004	1/26528	0.0378468	6	1	1	1	1	0.507597	RFK
.......GO:0110076	BP	e	negative regulation of ferroptosis	1/1004	1/26528	0.0378468	7	1	1	1	1	0.507597	GPX4
.......GO:0009149	BP	e	pyrimidine nucleoside triphosphate catabolic process	1/1004	1/26528	0.0378468	9	1	1	1	1	0.507597	DCTPP1
.....GO:0090144	BP	e	mitochondrial nucleoid organization	1/1004	1/26528	0.0378468	5	1	1	1	1	0.507597	CHCHD10
.......GO:0035971	BP	e	peptidyl-histidine dephosphorylation	1/1004	1/26528	0.0378468	8	1	1	1	1	0.507597	PHPT1
.......GO:0070407	BP	e	oxidation-dependent protein catabolic process	1/1004	1/26528	0.0378468	8	1	1	1	1	0.507597	LONP1
....GO:0097531	BP	e	mast cell migration	1/1004	1/26528	0.0378468	7	1	1	1	1	0.507597	CHGA
......GO:1901373	BP	e	lipid hydroperoxide transport	1/1004	1/26528	0.0378468	6	1	1	1	1	0.507597	SCP2
......GO:0106044	BP	e	guanine deglycation	1/1004	1/26528	0.0378468	8	1	1	1	1	0.507597	PARK7
......GO:1903031	BP	e	regulation of microtubule plus-end binding	1/1004	1/26528	0.0378468	6	1	1	1	1	0.507597	MAPRE3
......GO:0031399	BP	e	regulation of protein modification process	49/1004	960/26528	0.0379887	7	49	1	1	1	0.508987	BCCIP, BEX4, C7H14orf166, CALM2, CALM3, CAPRIN2, CDK2AP1, CHGA, CHTOP, CIB1, COMMD1, COPS8, CSNK2B, G6PD, HINT2, INHA, ITGB1BP1, LOC105614854, MAPRE3, MIF, MYEOV2, NDUFS4, NSMCE3, NUP62CL, OTUB1, PARK7, PDCD6, PEF1, PIN1, PKIG, PSMD10, RAMP1, RPS2, SIRT2, SLC9A3R1, SOX9, STRAP, STUB1, SVBP, TSG101, TXN, UBE2D1, UBE2I, UBE2L3, UBE2S, UBXN1, UNC119, VPS28, WDR61
....GO:0051100	BP	e	negative regulation of binding	9/1004	110/26528	0.0380604	4	9	1	1	1	0.509435	AES, CTNNBIP1, FAM192A, ITGB1BP1, PARK7, PIN1, SRI, STUB1, ZNF593
.....GO:0051457	BP	e	maintenance of protein location in nucleus	3/1004	20/26528	0.0381207	6	3	1	1	1	0.50973	PARK7, SKP1, TXN
...GO:0043462	BP	e	regulation of ATP-dependent activity	4/1004	34/26528	0.0384426	3	4	1	1	1	0.512013	AHSA1, CHTOP, LOC101110916, TNNI3
......GO:0006901	BP	e	vesicle coating	4/1004	34/26528	0.0384426	6	4	1	1	1	0.512013	PDCD6, PEF1, TRAPPC1, TRAPPC5
.......GO:1903312	BP	e	negative regulation of mRNA metabolic process	6/1004	66/26528	0.0384836	8	6	1	1	1	0.512013	C1QBP, CIRBP, NELFE, RNPS1, SAP18, SRSF9
...GO:0000910	BP	e	cytokinesis	6/1004	66/26528	0.0384836	3	6	1	1	1	0.512013	CHMP4B, DCTN3, LOC101104012, RHOC, STMN1, UNC119
....GO:0061640	BP	e	cytoskeleton-dependent cytokinesis	6/1004	66/26528	0.0384836	4	6	1	1	1	0.512013	CHMP4B, DCTN3, LOC101104012, RHOC, STMN1, UNC119
.......GO:1903506	BP	e	regulation of nucleic acid-templated transcription	94/1004	2024/26528	0.0391439	8	94	1	1	1	0.519759	AES, BLOC1S2, C1QBP, C7H14orf166, CAPRIN2, CARHSP1, CCDC85B, CHCHD2, CIB1, CITED1, CNBP, COMMD1, COPS5, CSDC2, CTNNBIP1, DMRT1, DRAP1, EDF1, ENY2, GLO1, GTF2A2, GTF2H5, HMGN3, ITGB1BP1, LOC101104062, LOC101104563, LOC101113728, LOC105604154, MAPRE3, MCRS1, MED21, MED31, MED6, MLF2, MTERF2, MTPN, NDUFA13, NEDD8, NELFCD, NELFE, NME2, NR0B1, NUP62CL, NUP85, PARK7, PCBD2, PFDN5, PHB, PHB2, PHF5A, PIN…
......GO:2001141	BP	e	regulation of RNA biosynthetic process	94/1004	2024/26528	0.0391439	7	94	1	1	1	0.519759	AES, BLOC1S2, C1QBP, C7H14orf166, CAPRIN2, CARHSP1, CCDC85B, CHCHD2, CIB1, CITED1, CNBP, COMMD1, COPS5, CSDC2, CTNNBIP1, DMRT1, DRAP1, EDF1, ENY2, GLO1, GTF2A2, GTF2H5, HMGN3, ITGB1BP1, LOC101104062, LOC101104563, LOC101113728, LOC105604154, MAPRE3, MCRS1, MED21, MED31, MED6, MLF2, MTERF2, MTPN, NDUFA13, NEDD8, NELFCD, NELFE, NME2, NR0B1, NUP62CL, NUP85, PARK7, PCBD2, PFDN5, PHB, PHB2, PHF5A, PIN…
.....GO:0031329	BP	e	regulation of cellular catabolic process	27/1004	481/26528	0.039793	5	27	1	1	1	0.527852	ALAD, APEX1, ATP6V0D1, ATRAID, CARHSP1, CHMP4B, CIRBP, COMMD1, CSDC2, FAM192A, LAMTOR5, LOC101113728, LOC101118647, PABPC4, PARK7, POLDIP2, POLR2G, PSMD10, RPL11, RPS7, SIRT2, SLIRP, STUB1, TAF9, TIMP2, TMEM150A, UBXN1
.....GO:0016050	BP	e	vesicle organization	14/1004	206/26528	0.0399767	5	14	1	1	1	0.529598	ASIP, BLOC1S1, CHMP4B, LAMTOR1, PDCD6, PEF1, PLEKHJ1, SNF8, STX12, STX8, TRAPPC1, TRAPPC5, TSG101, VTI1B
.......GO:0006942	BP	e	regulation of striated muscle contraction	5/1004	50/26528	0.040044	7	5	1	1	1	0.529598	CALM2, CALM3, LOC105614854, SRI, TNNI3
.....GO:0032413	BP	e	negative regulation of ion transmembrane transporter activity	5/1004	50/26528	0.040044	8	5	1	1	1	0.529598	CALM2, CALM3, LOC105614854, SLC9A3R1, SRI
........GO:0043281	BP	e	regulation of cysteine-type endopeptidase activity involved in apoptotic process	9/1004	113/26528	0.0404385	10	9	1	1	1	0.534285	CRYAB, DIABLO, FIS1, LAMTOR5, LOC101114533, NDUFA13, PARK7, PDCD5, PDCD6
.......GO:2001243	BP	e	negative regulation of intrinsic apoptotic signaling pathway	6/1004	67/26528	0.0409715	9	6	1	1	1	0.539188	LOC101113728, MIF, NDUFA13, NDUFS3, PARK7, VDAC2
.....GO:0006606	BP	e	protein import into nucleus	6/1004	67/26528	0.0409715	8	6	1	1	1	0.539188	C21H11orf73, NUP62CL, NUP85, NUP88, NUTF2, NXT1
......GO:0051928	BP	e	positive regulation of calcium ion transport	6/1004	67/26528	0.0409715	8	6	1	1	1	0.539188	CALM2, CALM3, GBAS, LOC105614854, PLA2G1B, SRI
.....GO:0016571	BP	e	histone methylation	6/1004	67/26528	0.0409715	9	6	1	1	1	0.539188	DPY30, FBL, NTMT1, PRMT1, SETD3, WDR61
......GO:2001242	BP	e	regulation of intrinsic apoptotic signaling pathway	9/1004	114/26528	0.0413661	8	9	1	1	1	0.543844	FIS1, LOC101113728, MIF, NDUFA13, NDUFS3, PARK7, RPS7, SLC9A3R1, VDAC2
....GO:0098655	BP	e	cation transmembrane transport	22/1004	378/26528	0.0415929	6	22	1	1	1	0.545821	ATP5A1, ATP5B, ATP5C1, ATP5G1, ATP5G2, ATP5G3, ATP5H, ATP5J, ATP5L, ATP5O, ATP6V0D1, ATP6V0E1, ATP6V1E1, ATP6V1F, KCNK12, LOC101102454, LOC101110664, LOC101113599, LOC105606223, MICU2, NDUFS7, SMDT1
.....GO:0052547	BP	e	regulation of peptidase activity	14/1004	209/26528	0.0415984	7	14	1	1	1	0.545821	CRYAB, DIABLO, FIS1, LAMTOR5, LOC101114533, NDUFA13, PARK7, PDCD5, PDCD6, PRELID1, PSMB9, SERPINA5, TIMP2, UBXN1
......GO:2001258	BP	e	negative regulation of cation channel activity	4/1004	35/26528	0.0421486	9	4	1	1	1	0.55141	CALM2, CALM3, LOC105614854, SRI
.......GO:0046031	BP	e	ADP metabolic process	4/1004	35/26528	0.0421486	10	4	1	1	1	0.55141	ALDOA, ENO1, GAPDH, PGK1
....GO:0072527	BP	e	pyrimidine-containing compound metabolic process	5/1004	51/26528	0.0430681	4	5	1	1	1	0.554941	DCTPP1, ERH, LOC101102072, NME2, NME4
.......GO:2000234	BP	e	positive regulation of rRNA processing	2/1004	9/26528	0.0431685	8	2	1	1	1	0.554941	TRMT112, WBSCR22
....GO:0002208	BP	e	somatic diversification of immunoglobulins involved in immune response	2/1004	9/26528	0.0431685	4	2	1	1	1	0.554941	ERCC1, EXOSC3
...GO:0046950	BP	e	cellular ketone body metabolic process	2/1004	9/26528	0.0431685	3	2	1	1	1	0.554941	ACAT1, HMGCL
.........GO:0006388	BP	e	tRNA splicing, via endonucleolytic cleavage and ligation	2/1004	9/26528	0.0431685	10	2	1	1	1	0.554941	C7H14orf166, RTCB
........GO:0000290	BP	e	deadenylation-dependent decapping of nuclear-transcribed mRNA	2/1004	9/26528	0.0431685	10	2	1	1	1	0.554941	DCPS, LSM1
......GO:0045190	BP	e	isotype switching	2/1004	9/26528	0.0431685	12	2	1	1	1	0.554941	ERCC1, EXOSC3
.......GO:0006782	BP	e	protoporphyrinogen IX biosynthetic process	2/1004	9/26528	0.0431685	7	2	1	1	1	0.554941	ALAD, HMBS
......GO:0033683	BP	e	nucleotide-excision repair, DNA incision	2/1004	9/26528	0.0431685	7	2	1	1	1	0.554941	ERCC1, GTF2H5
......GO:0071712	BP	e	ER-associated misfolded protein catabolic process	2/1004	9/26528	0.0431685	9	2	1	1	1	0.554941	SDF2L1, UFD1L
.......GO:1902306	BP	e	negative regulation of sodium ion transmembrane transport	2/1004	9/26528	0.0431685	9	2	1	1	1	0.554941	COMMD1, SLC9A3R1
......GO:0001561	BP	e	fatty acid alpha-oxidation	2/1004	9/26528	0.0431685	9	2	1	1	1	0.554941	HACL1, PHYH
.....GO:0006616	BP	e	SRP-dependent cotranslational protein targeting to membrane, translocation	2/1004	9/26528	0.0431685	8	2	1	1	1	0.554941	SEC61B, SRP19
......GO:0030049	BP	e	muscle filament sliding	2/1004	9/26528	0.0431685	6	2	1	1	1	0.554941	MYL6, MYL6B
.....GO:0002204	BP	e	somatic recombination of immunoglobulin genes involved in immune response	2/1004	9/26528	0.0431685	11	2	1	1	1	0.554941	ERCC1, EXOSC3
....GO:0030238	BP	e	male sex determination	2/1004	9/26528	0.0431685	4	2	1	1	1	0.554941	DMRT1, SOX9
....GO:1902224	BP	e	ketone body metabolic process	2/1004	9/26528	0.0431685	4	2	1	1	1	0.554941	ACAT1, HMGCL
......GO:0140694	BP	e	non-membrane-bounded organelle assembly	12/1004	175/26528	0.043699	6	12	1	1	1	0.561219	BCCIP, C1QBP, CIRBP, EIF6, LOC101104012, LSM3, MAPRE3, MRPL22, NUP62CL, RPS23, STRA13, TUBB
..GO:0051716	BP	e	cellular response to stimulus	92/1004	1989/26528	0.0437489	2	92	1	1	1	0.561318	ACAA2, AES, ALAD, ALKBH7, APEX1, AQP8, ARPC3, ATP6V0D1, ATP6V1G1, BCAT2, BCCIP, C21H11orf73, CCL25, CIB1, CINP, COPS5, COPS8, CRYAB, DCPS, DCTPP1, ERCC1, G6PD, GABARAP, GABARAPL2, GAPDH, GAS2L1, GTF2H5, ITGB1BP1, LAMTOR1, LAMTOR4, LAMTOR5, LOC101107266, LOC101111215, LOC101119038, LOC101121157, LOC105604154, LOC105606137, LOC106990101, LONP1, MAP1LC3A, MAP1LC3B, MAPK13, MCRS1, MIF, MTPN, MYEOV2, …
.....GO:0032984	BP	e	protein-containing complex disassembly	9/1004	117/26528	0.0445544	5	9	1	1	1	0.570553	CHCHD1, CHCHD10, GABARAP, ICT1, LOC101104725, MAP1LC3A, MRPL39, STMN1, TSG101
...GO:0009266	BP	e	response to temperature stimulus	9/1004	117/26528	0.0445544	3	9	1	1	1	0.570553	C21H11orf73, CIRBP, HSPD1, PCSK1N, PDCD6, PEBP1, RBM3, SLC52A3, STUB1
......GO:0043666	BP	e	regulation of phosphoprotein phosphatase activity	4/1004	36/26528	0.0460491	9	4	1	1	1	0.588562	CALM2, CALM3, CHGA, LOC105614854
...GO:0045185	BP	e	maintenance of protein location	6/1004	69/26528	0.0462457	3	6	1	1	1	0.589942	MYEOV2, PARK7, PSMD10, SKP1, SRI, TXN
.........GO:0043280	BP	e	positive regulation of cysteine-type endopeptidase activity involved in apoptotic process	6/1004	69/26528	0.0462457	12	6	1	1	1	0.589942	DIABLO, FIS1, LOC101114533, NDUFA13, PDCD5, PDCD6
.....GO:0043271	BP	e	negative regulation of ion transport	7/1004	87/26528	0.0467815	6	7	1	1	1	0.594933	CALM2, CALM3, COMMD1, LOC105614854, SLC9A3R1, SRI, YWHAQ
.......GO:0006399	BP	e	tRNA metabolic process	12/1004	178/26528	0.0468603	8	12	1	1	1	0.594933	C7H14orf166, CARS2, DTD1, EEF1E1, EXOSC3, HSD17B10, LSM6, RPP21, RTCB, SSB, TRMT112, TRMT6
........GO:0006366	BP	e	transcription by RNA polymerase II	12/1004	178/26528	0.0468603	10	12	1	1	1	0.594933	COPS5, GTF2A2, GTF2H5, LOC105604154, NCBP2, POLR2F, POLR2G, POLR2H, POLR2I, TAF9, TCEB1, TCEB2
....GO:0016197	BP	e	endosomal transport	12/1004	178/26528	0.0468603	5	12	1	1	1	0.594933	ARFRP1, BLOC1S1, BLOC1S2, CHMP4B, DPY30, LAMTOR1, PLEKHJ1, RAB17, SNF8, TSG101, VPS28, VTI1B
......GO:0043516	BP	e	regulation of DNA damage response, signal transduction by p53 class mediator	3/1004	22/26528	0.0487226	8	3	1	1	1	0.614477	EEF1E1, MIF, PSMD10
......GO:0033144	BP	e	negative regulation of intracellular steroid hormone receptor signaling pathway	3/1004	22/26528	0.0487226	7	3	1	1	1	0.614477	NR0B1, PHB, PHB2
.......GO:0000469	BP	e	cleavage involved in rRNA processing	3/1004	22/26528	0.0487226	8	3	1	1	1	0.614477	EXOSC3, NHP2, RPS21
....GO:0001890	BP	e	placenta development	3/1004	22/26528	0.0487226	4	3	1	1	1	0.614477	ETNK2, PLAC1, RTCB
....GO:0071453	BP	e	cellular response to oxygen levels	6/1004	70/26528	0.0490334	4	6	1	1	1	0.617812	ACAA2, ATP6V0D1, ATP6V1G1, PGK1, SIRT2, STUB1
..GO:0007568	BP	e	aging	7/1004	88/26528	0.0492402	2	7	1	1	1	0.619831	ERCC1, LOC101121157, MIF, NUP62CL, PEBP1, RWDD1, SOD2
.........GO:0031397	BP	e	negative regulation of protein ubiquitination	5/1004	53/26528	0.0495177	10	5	1	1	1	0.621561	OTUB1, PARK7, SVBP, UBXN1, VPS28
....GO:0009116	BP	e	nucleoside metabolic process	5/1004	53/26528	0.0495177	6	5	1	1	1	0.621561	DNPH1, ERH, GAMT, HPRT1, NME4
.......GO:2001251	BP	e	negative regulation of chromosome organization	5/1004	53/26528	0.0495177	7	5	1	1	1	0.621561	ERCC1, MCRS1, NAA10, PSMG2, TEN1
...GO:0098609	BP	p	cell-cell adhesion	1/1004	339/26528	6.99e-05	3	1	0.930966	0.907495	0.913211	0.00365085	NINJ2
.GO:0022610	BP	p	biological adhesion	9/1004	693/26528	0.000113431	1	9	1	1	1	0.00570067	CFDP1, CIB1, CTNNAL1, ITGAE, ITGB1BP1, LOC105616898, NINJ1, NINJ2, ZYX
..GO:0007155	BP	p	cell adhesion	9/1004	691/26528	0.000156853	2	9	1	1	1	0.00765188	CFDP1, CIB1, CTNNAL1, ITGAE, ITGB1BP1, LOC105616898, NINJ1, NINJ2, ZYX
..GO:0007389	BP	p	pattern specification process	1/1004	292/26528	0.000288398	2	1	1	1	1	0.0131989	CTNNBIP1
....GO:0098742	BP	p	cell-cell adhesion via plasma-membrane adhesion molecules	0/1004	201/26528	0.000658755	4	0	1	1	1	0.0275025
.GO:0032501	BP	p	multicellular organismal process	63/1004	2453/26528	0.000681484	1	63	1	1	1	0.0280991	ABAT, AES, ALDH1A3, ALDOA, ASIP, B9D1, CFDP1, CHGA, CITED1, CNP, COPS3, CTNNBIP1, DRG1, EDF1, ERCC1, ETNK2, GATM, GPX4, GRHPR, IFITM5, IFT20, ITGB1BP1, LOC101104563, LOC101112223, LOC101121718, LOC106991563, LSM1, MBNL3, MED21, MED6, MYL6, MYL6B, PABPC4, PABPN1, PAIP2, PARK7, PCSK1N, PEX5, PEX7, PHB2, PLA2G1B, PLEKHB1, PNKD, PPDPF, PRMT1, RAB17, RBM4, RP9, RPL38, RPS4X, RTCB, SLC52A3, SLC9A3R1, S…
.GO:0023052	BP	p	signaling	3/1004	371/26528	0.000818888	1	3	1	1	1	0.0323829	GABARAP, PDLIM4, PGK1
....GO:0034330	BP	p	cell junction organization	1/1004	262/26528	0.00088052	4	1	1	1	1	0.0345922	RHOC
.....GO:0022407	BP	p	regulation of cell-cell adhesion	1/1004	265/26528	0.000909291	5	1	1	1	1	0.0356175	DHPS
...GO:0007186	BP	p	G protein-coupled receptor signaling pathway	9/1004	612/26528	0.00117171	5	9	1	1	1	0.0438338	AGTRAP, CCL25, CHGA, GNB2, GNG11, GNG5, PCSK1N, RAMP1, SLC9A3R1
....GO:0007411	BP	p	axon guidance	0/1004	172/26528	0.00214997	4	0	1	1	1	0.0721242
...GO:0097485	BP	p	neuron projection guidance	0/1004	175/26528	0.00218444	3	0	1	1	1	0.0730964
..GO:0007267	BP	p	cell-cell signaling	3/1004	327/26528	0.00305799	3	3	1	1	1	0.0967372	GABARAP, PDLIM4, PGK1
...GO:0002764	BP	p	immune response-regulating signaling pathway	1/1004	221/26528	0.00382962	5	1	1	1	1	0.115391	ARPC3
.....GO:0007606	BP	p	sensory perception of chemical stimulus	0/1004	160/26528	0.00517611	5	0	1	1	1	0.143615
....GO:0050865	BP	p	regulation of cell activation	4/1004	346/26528	0.00634795	4	4	1	1	1	0.168076	DHPS, EXOSC3, MIF, PRELID1
....GO:0007600	BP	p	sensory perception	6/1004	423/26528	0.00652834	4	6	1	1	1	0.172167	RPL38, SLC52A3, SLC9A3R1, TIMM8B, TIMM9, UNC119
...GO:0050877	BP	p	nervous system process	14/1004	710/26528	0.00700817	3	14	1	1	1	0.181491	ALDH1A3, GATM, IFT20, PAIP2, PEX5, PNKD, RP9, RPL38, SLC52A3, SLC9A3R1, TIMM8B, TIMM9, TNNI3, UNC119
...GO:0003002	BP	p	regionalization	1/1004	196/26528	0.00775378	3	1	1	1	1	0.195577	CTNNBIP1
.....GO:0015849	BP	p	organic acid transport	1/1004	203/26528	0.0081553	5	1	1	1	1	0.199397	PLA2G1B
....GO:0050776	BP	p	regulation of immune response	11/1004	602/26528	0.00900482	4	11	1	1	1	0.215695	ARPC3, C1QBP, EXOSC3, PARK7, PHB, PHPT1, PLA2G1B, PSMA1, PSMB4, RPS19, UFD1L
....GO:0098656	BP	p	anion transmembrane transport	0/1004	132/26528	0.010476	6	0	1	1	1	0.242222
.....GO:0007156	BP	p	homophilic cell adhesion via plasma membrane adhesion molecules	0/1004	136/26528	0.0107888	5	0	1	1	1	0.248162
....GO:0002694	BP	p	regulation of leukocyte activation	4/1004	319/26528	0.0114942	5	4	1	1	1	0.261659	DHPS, EXOSC3, MIF, PRELID1
.....GO:0030198	BP	p	extracellular matrix organization	1/1004	192/26528	0.011624	5	1	1	1	1	0.261659	ITGAE
....GO:0045229	BP	p	external encapsulating structure organization	1/1004	192/26528	0.011624	4	1	1	1	1	0.261659	ITGAE
....GO:0043062	BP	p	extracellular structure organization	1/1004	194/26528	0.0119211	4	1	1	1	1	0.266831	ITGAE
....GO:0030155	BP	p	regulation of cell adhesion	8/1004	468/26528	0.0139244	4	8	1	1	1	0.292962	ATP5B, C1QBP, CHGA, CIB1, DHPS, ITGB1BP1, NINJ1, TESC
....GO:0002684	BP	p	positive regulation of immune system process	11/1004	576/26528	0.0145733	4	11	1	1	1	0.302787	ARPC3, C1QBP, CTNNBIP1, DHPS, EXOSC3, MIF, PARK7, PHB, PLA2G1B, RPS19, TESC
......GO:0007608	BP	p	sensory perception of smell	0/1004	120/26528	0.0155488	6	0	1	1	1	0.318163
.....GO:0050808	BP	p	synapse organization	0/1004	121/26528	0.0155558	5	0	1	1	1	0.318163
..GO:0032196	BP	p	transposition	0/1004	122/26528	0.0155951	2	0	1	1	1	0.318163
....GO:0001817	BP	p	regulation of cytokine production	6/1004	395/26528	0.0156667	6	6	1	1	1	0.318163	C1QBP, GAPDH, MIF, NUTF2, PARK7, UFD1L
......GO:0022408	BP	p	negative regulation of cell-cell adhesion	0/1004	128/26528	0.0165149	6	0	1	1	1	0.333757
..GO:0002253	BP	p	activation of immune response	2/1004	223/26528	0.0197491	6	2	1	1	1	0.380635	ARPC3, C1QBP
..GO:0007154	BP	p	cell communication	10/1004	525/26528	0.020145	2	10	1	1	1	0.387071	AES, DCPS, DCTPP1, GABARAP, GABARAPL2, GAS2L1, MAP1LC3A, MAP1LC3B, PDLIM4, PGK1
...GO:0042391	BP	p	regulation of membrane potential	4/1004	299/26528	0.0210973	3	4	1	1	1	0.398545	HEBP2, PARK7, PRDX3, PRELID1
...GO:0002250	BP	p	adaptive immune response	3/1004	265/26528	0.0214576	3	3	1	1	1	0.404777	LOC101112071, LOC101112330, OTUB1
...GO:0098739	BP	p	import across plasma membrane	0/1004	111/26528	0.0231745	5	0	1	1	1	0.43172
....GO:0002768	BP	p	immune response-regulating cell surface receptor signaling pathway	1/1004	168/26528	0.0232016	6	1	1	1	1	0.43172	ARPC3
......GO:1903037	BP	p	regulation of leukocyte cell-cell adhesion	1/1004	168/26528	0.0232016	6	1	1	1	1	0.43172	DHPS
.GO:0048511	BP	p	rhythmic process	1/1004	168/26528	0.0232016	1	1	1	1	1	0.43172	RBM4
.....GO:0050866	BP	p	negative regulation of cell activation	0/1004	112/26528	0.0232425	5	0	1	1	1	0.43172
.....GO:0050851	BP	p	antigen receptor-mediated signaling pathway	0/1004	112/26528	0.0232425	9	0	1	1	1	0.43172
...GO:0035295	BP	p	tube development	0/1004	113/26528	0.0233575	3	0	1	1	1	0.43296
.....GO:0034329	BP	p	cell junction assembly	1/1004	169/26528	0.0233742	5	1	1	1	1	0.43296	RHOC
........GO:0032199	BP	p	reverse transcription involved in RNA-mediated transposition	0/1004	115/26528	0.0237289	10	0	1	1	1	0.43766
.......GO:0001171	BP	p	reverse transcription	0/1004	115/26528	0.0237289	9	0	1	1	1	0.43766
...GO:0032197	BP	p	transposition, RNA-mediated	0/1004	118/26528	0.0246404	3	0	1	1	1	0.44669
.....GO:0071248	BP	p	cellular response to metal ion	0/1004	119/26528	0.0250393	5	0	1	1	1	0.45186
..GO:0006955	BP	p	immune response	19/1004	821/26528	0.0251343	2	19	1	1	1	0.452962	ATG12, C1QBP, CHGA, GAPDH, LOC101112071, LOC101112330, MIF, MSRB1, OTUB1, PLA2G1B, POLR3H, POLR3K, PPP1R14B, PRDX1, ROMO1, RPL30, RPS19, SDHAF4, SRPK2
...GO:0009887	BP	p	animal organ morphogenesis	5/1004	333/26528	0.0283766	3	5	1	1	1	0.491443	AES, ALDH1A3, GAMT, IFITM5, SLC9A3R1
.....GO:0001819	BP	p	positive regulation of cytokine production	3/1004	253/26528	0.029012	7	3	1	1	1	0.495361	GAPDH, MIF, PARK7
...GO:0048468	BP	p	cell development	10/1004	501/26528	0.032543	3	10	1	1	1	0.507597	CIB1, DMRT1, DYNLL1, ERCC1, INHA, LOC101121420, PABPC4, PDCD6, PEF1, PEX5
...GO:0002757	BP	p	immune response-activating signal transduction	1/1004	156/26528	0.0328855	7	1	1	1	1	0.507597	ARPC3
....GO:0002429	BP	p	immune response-activating cell surface receptor signaling pathway	1/1004	156/26528	0.0328855	8	1	1	1	1	0.507597	ARPC3
..GO:0003008	BP	p	system process	25/1004	993/26528	0.0335647	2	25	1	1	1	0.507597	ALDH1A3, ALDOA, CTNNBIP1, GATM, GRHPR, IFT20, ITGB1BP1, LOC101112223, MYL6, MYL6B, PABPN1, PAIP2, PEX5, PNKD, RP9, RPL38, SLC52A3, SLC9A3R1, SOX9, STRAP, TIMM8B, TIMM9, TNNI3, TNNT1, UNC119
....GO:0003341	BP	p	cilium movement	0/1004	101/26528	0.0345735	4	0	1	1	1	0.507597
....GO:0060429	BP	p	epithelium development	0/1004	102/26528	0.0346898	4	0	1	1	1	0.507597
...GO:0045165	BP	p	cell fate commitment	0/1004	104/26528	0.0351264	3	0	1	1	1	0.507597
.....GO:0006865	BP	p	amino acid transport	0/1004	107/26528	0.0362895	6	0	1	1	1	0.507597
.....GO:0007162	BP	p	negative regulation of cell adhesion	2/1004	194/26528	0.0368672	5	2	1	1	1	0.507597	ATP5B, ITGB1BP1
...GO:0002682	BP	p	regulation of immune system process	24/1004	948/26528	0.0373545	3	24	1	1	1	0.507597	ANKRD54, ARPC3, C1QBP, CIB1, CTNNBIP1, DHPS, DPY30, EIF6, EXOSC3, GAS2L1, MIF, PARK7, PHB, PHPT1, PLA2G1B, PRELID1, PRMT1, PSMA1, PSMB4, RPS19, SOX9, TESC, UFD1L, WDR61
....GO:0032101	BP	p	regulation of response to external stimulus	11/1004	533/26528	0.0378096	4	11	1	1	1	0.507597	C1QBP, LOC101111911, MIF, PARK7, PSMA1, PSMA6, PSMB4, RPS19, SIRT2, UFD1L, ZYX
.....GO:0050778	BP	p	positive regulation of immune response	7/1004	380/26528	0.0418496	5	7	1	1	1	0.548576	ARPC3, C1QBP, EXOSC3, PARK7, PHB, PLA2G1B, RPS19
..GO:0048870	BP	p	cell motility	16/1004	690/26528	0.042389	3	16	1	1	1	0.55401	AAMP, ARPC3, ARPC5, ARPC5L, CCL25, CHGA, DMRT1, ITGB1BP1, NUP62CL, NUP85, PEX5, PEX7, PKN1, PLA2G1B, RHOC, RPS19
..GO:0006928	BP	p	movement of cell or subcellular component	27/1004	1034/26528	0.0454988	2	27	1	1	1	0.582087	AAMP, ACTR10, AP3S1, ARPC3, ARPC5, ARPC5L, BLOC1S1, BLOC1S2, CCL25, CHGA, DMRT1, DYNLL1, DYNLRB1, IFT20, ITGB1BP1, KIF21A, MYL6, MYL6B, NUP62CL, NUP85, PEX5, PEX7, PKN1, PLA2G1B, RHOC, RPS19, SHTN1
......GO:0022409	BP	p	positive regulation of cell-cell adhesion	1/1004	144/26528	0.0466748	6	1	1	1	1	0.594848	DHPS
.....GO:0002703	BP	p	regulation of leukocyte mediated immunity	1/1004	147/26528	0.0473347	5	1	1	1	1	0.600384	EXOSC3
...GO:0048598	BP	p	embryonic morphogenesis	5/1004	307/26528	0.0485542	3	5	1	1	1	0.614477	ALDH1A3, ARFRP1, B9D1, RPL38, SOX9
....GO:0006954	BP	p	inflammatory response	5/1004	307/26528	0.0485542	4	5	1	1	1	0.614477	CCL25, LOC101112071, LOC101112330, MIF, PARK7
..GO:0098798	CC	e	mitochondrial protein-containing complex	121/1004	255/26528	1.37e-102	2	121	2.42e-99	2.36e-99	2.42e-99	2.42e-99	ATP5A1, ATP5B, ATP5C1, ATP5G1, ATP5G3, ATP5H, ATP5J, ATP5J2, ATP5L, ATP5O, BCKDHB, BCKDK, C17H12orf65, C5H19orf70, CHCHD10, DNAJC19, GRPEL1, HSD17B10, ICT1, LOC101102454, LOC101102527, LOC101104725, LOC101108663, LOC101108778, LOC101110095, LOC101110664, LOC101110916, LOC101111410, LOC101113001, LOC101113599, LOC101115773, LOC101117965, LOC101118849, LOC101121420, LOC105603125, LOC105606223, MICU…
.GO:0032991	CC	e	protein-containing complex	451/1004	4460/26528	1.37e-100	1	451	2.42e-97	2.36e-97	2.41e-97	1.21e-97	ABAT, ACTR10, AES, ANAPC11, ANAPC16, AP2S1, AP3S1, ARF1, ARPC2, ARPC3, ARPC5, ARPC5L, ATG12, ATP5A1, ATP5B, ATP5C1, ATP5G1, ATP5G2, ATP5G3, ATP5H, ATP5J, ATP5J2, ATP5L, ATP5O, ATP6V0D1, ATP6V0E1, ATP6V1E1, ATP6V1F, ATP6V1G1, B9D1, BBIP1, BCCIP, BCKDHB, BCKDK, BLOC1S1, BLOC1S2, BORCS7, C11H17orf49, C17H12orf65, C1QBP, C3H9orf78, C5H19orf70, C7H14orf166, CALM2, CALM3, CAPRIN2, CARHSP1, CCDC53, CHCH…
GO:0005575	CC	e	cellular_component	903/1004	16960/26528	3.5e-82	0	903	6.2e-79	6.04e-79	6.19e-79	2.07e-79	AAMP, ABAT, ABHD11, ABHD17A, ABHD17C, ABHD4, ACAA2, ACAT1, ACBD6, ACO2, ACRC, ACTR10, ACY1, ADI1, AES, AGTRAP, AHSA1, AKR1A1, AKR1B1, ALAD, ALDH1A1, ALDH1A3, ALDH2, ALDH3A2, ALDOA, ALKBH7, ANAPC11, ANAPC16, ANKRD54, AP2S1, AP3S1, APEH, APEX1, APOA1BP, AQP8, ARF1, ARFRP1, ARL6IP4, ARPC2, ARPC3, ARPC5, ARPC5L, ARSA, AS3MT, ASB9, ASIP, ATG12, ATOX1, ATP5A1, ATP5B, ATP5C1, ATP5G1, ATP5G2, ATP5G3, ATP…
...GO:0098800	CC	e	inner mitochondrial membrane protein complex	74/1004	136/26528	1.64e-68	3	74	2.9e-65	2.83e-65	2.9e-65	7.26e-66	ATP5A1, ATP5B, ATP5C1, ATP5G1, ATP5G3, ATP5H, ATP5J, ATP5J2, ATP5L, ATP5O, C5H19orf70, CHCHD10, DNAJC19, GRPEL1, LOC101102454, LOC101102527, LOC101108663, LOC101108778, LOC101110095, LOC101110664, LOC101110916, LOC101111410, LOC101113001, LOC101113599, LOC101115773, LOC101117965, LOC101118849, LOC101121420, LOC105603125, LOC105606223, MICU2, MINOS1, NDUFA1, NDUFA11, NDUFA12, NDUFA13, NDUFA2, NDUF…
..GO:1990904	CC	e	ribonucleoprotein complex	145/1004	768/26528	2.5e-60	2	145	4.43e-57	4.32e-57	4.42e-57	8.86e-58	C17H12orf65, C3H9orf78, CIRBP, DRG1, EIF3H, EIF3I, EIF3K, EIF3M, EIF6, EMG1, FBL, GAPDH, HSD17B10, ICT1, IMP3, LOC101102690, LOC101103316, LOC101104725, LOC101109655, LOC101111215, LOC101121718, LOC101123279, LSM1, LSM3, LSM6, LSM7, MAGOH, MCRS1, MRPL11, MRPL14, MRPL16, MRPL17, MRPL2, MRPL20, MRPL22, MRPL24, MRPL27, MRPL28, MRPL30, MRPL36, MRPL37, MRPL39, MRPL41, MRPL43, MRPL54, MRPL55, MRPL57, M…
...GO:0044391	CC	e	ribosomal subunit	93/1004	305/26528	7.34e-58	3	93	1.3e-54	1.27e-54	1.3e-54	2.17e-55	C17H12orf65, ICT1, LOC101102690, LOC101103316, LOC101104725, LOC101109655, LOC101111215, LOC101121718, LOC101123279, MRPL11, MRPL14, MRPL16, MRPL17, MRPL2, MRPL20, MRPL22, MRPL24, MRPL27, MRPL28, MRPL30, MRPL36, MRPL37, MRPL39, MRPL41, MRPL43, MRPL54, MRPL55, MRPL57, MRPS10, MRPS11, MRPS16, MRPS18B, MRPS21, MRPS23, MRPS24, MRPS25, MRPS26, MRPS28, MRPS31, MRPS33, MRPS34, MRPS6, RPL11, RPL12, RPL13…
.GO:0110165	CC	e	cellular anatomical entity	852/1004	16562/26528	2.99e-57	1	852	5.28e-54	5.15e-54	5.27e-54	7.55e-55	AAMP, ABAT, ABHD11, ABHD17A, ABHD17C, ABHD4, ACAA2, ACAT1, ACBD6, ACO2, ACRC, ACTR10, ACY1, ADI1, AES, AGTRAP, AHSA1, AKR1A1, AKR1B1, ALAD, ALDH1A1, ALDH1A3, ALDH2, ALDH3A2, ALDOA, ALKBH7, ANAPC11, ANAPC16, ANKRD54, AP3S1, APEH, APEX1, APOA1BP, AQP8, ARF1, ARFRP1, ARL6IP4, ARPC2, ARPC3, ARPC5, ARPC5L, ARSA, AS3MT, ASB9, ASIP, ATG12, ATOX1, ATP5A1, ATP5B, ATP5C1, ATP5G1, ATP5G2, ATP5G3, ATP5J2, AT…
...GO:0098803	CC	e	respiratory chain complex	52/1004	85/26528	3.85e-52	3	52	6.81e-49	6.64e-49	6.78e-49	8.51e-50	LOC101102527, LOC101108663, LOC101108778, LOC101110095, LOC101110664, LOC101113001, LOC101113599, LOC101115773, LOC101116886, LOC101117965, LOC101121285, LOC101121420, LOC101121538, LOC105609918, LOC106991840, NDUFA1, NDUFA11, NDUFA12, NDUFA13, NDUFA2, NDUFA3, NDUFA4, NDUFA5, NDUFA6, NDUFA7, NDUFA8, NDUFB1, NDUFB10, NDUFB11, NDUFB2, NDUFB3, NDUFB4, NDUFB5, NDUFB7, NDUFB8, NDUFC1, NDUFC2, NDUFS2, …
.....GO:0005739	CC	e	mitochondrion	141/1004	924/26528	6.01e-47	5	141	1.06e-43	1.04e-43	1.06e-43	1.18e-44	ABAT, ABHD11, ACAA2, ACAT1, ACO2, APEX1, APOA1BP, ASB9, ATPAF1, BCAT2, BCKDHB, BLOC1S2, BOLA1, BOLA3, C11H17orf89, C17H12orf65, C1H21orf2, C1QBP, C4H7orf55, CA5A, CA5B, CALM3, CAPRIN2, CHCHD1, CHCHD10, CHCHD2, CISD3, CMC1, CMC2, CRYAB, DCTPP1, DIABLO, DNLZ, DYNLL1, DYNLT1, ECH1, ECHS1, ECI1, ECI2, ENY2, ETFA, ETHE1, FAHD1, FH, GATM, GBAS, GCSH, GHITM, GLOD4, GLRX2, GLRX5, GPX4, HEBP2, HIBADH, HIG…
...GO:0043229	CC	e	intracellular organelle	529/1004	8323/26528	3.72e-46	3	529	6.58e-43	6.41e-43	6.54e-43	6.58e-44	AAMP, ABAT, ABHD11, ABHD4, ACAA2, ACAT1, ACO2, ACRC, ADI1, AES, AHSA1, ALDH1A3, ALDOA, ANAPC11, ANAPC16, ANKRD54, AP3S1, APEX1, APOA1BP, ARF1, ARFRP1, ARL6IP4, ARPC2, ARPC3, ARPC5, ARSA, ASB9, ATP5B, ATP6V0D1, ATP6V1E1, ATPAF1, B3GAT3, BANF1, BCAT2, BCCIP, BCKDHB, BEX2, BEX4, BLOC1S2, BOLA1, BOLA2B, BOLA3, BTBD3, BTG3, C11H17orf89, C15H11orf31, C17H12orf65, C1H21orf2, C1QBP, C21H11orf73, C3H9orf7…
..GO:0043226	CC	e	organelle	551/1004	8919/26528	6.11e-45	2	551	1.08e-41	1.05e-41	1.08e-41	9.83e-43	AAMP, ABAT, ABHD11, ABHD17A, ABHD17C, ABHD4, ACAA2, ACAT1, ACO2, ACRC, ADI1, AES, AHSA1, ALDH1A3, ALDOA, ANAPC11, ANAPC16, ANKRD54, AP3S1, APEX1, APOA1BP, ARF1, ARFRP1, ARL6IP4, ARPC2, ARPC3, ARPC5, ARSA, ASB9, ATP5B, ATP6V0D1, ATP6V1E1, ATPAF1, B3GAT3, BANF1, BCAT2, BCCIP, BCKDHB, BEX2, BEX4, BLOC1S2, BOLA1, BOLA2B, BOLA3, BTBD3, BTG3, C11H17orf89, C15H11orf31, C17H12orf65, C1H21orf2, C1QBP, C21…
....GO:0031966	CC	e	mitochondrial membrane	94/1004	489/26528	1.18e-39	4	94	2.09e-36	2.03e-36	2.07e-36	1.74e-37	ATP5G2, C4H7orf73, C5H19orf70, CHCHD1, CISD1, COQ7, COX5A, DUSP21, FATE1, FIS1, GATM, GBAS, GHITM, HIGD2A, ICT1, LOC101102527, LOC101104725, LOC101110095, LOC101113001, LOC101113599, LOC101113728, LOC101115773, LOC101117005, LOC101118647, LOC101119459, LOC101119721, LOC101121538, LOC105606223, LOC105609918, LOC105614854, LOC106991840, MFF, MGST1, MICU2, MRPL11, MRPL14, MRPL16, MRPL17, MRPL2, MRPL…
...GO:1990204	CC	e	oxidoreductase complex	48/1004	109/26528	4.72e-39	3	48	8.35e-36	8.14e-36	8.29e-36	6.42e-37	BCKDHB, BCKDK, GCSH, LOC101102527, LOC101108663, LOC101108778, LOC101110095, LOC101113001, LOC101113599, LOC101115773, LOC101121420, NDUFA1, NDUFA11, NDUFA12, NDUFA13, NDUFA2, NDUFA3, NDUFA4, NDUFA5, NDUFA6, NDUFA7, NDUFA8, NDUFB1, NDUFB10, NDUFB11, NDUFB2, NDUFB3, NDUFB4, NDUFB5, NDUFB7, NDUFB8, NDUFC1, NDUFC2, NDUFS2, NDUFS3, NDUFS4, NDUFS5, NDUFS7, NDUFS8, NDUFV1, NDUFV2, NDUFV3, PARK7, SDHA, …
..GO:1902494	CC	e	catalytic complex	141/1004	1153/26528	9.11e-36	2	141	1.61e-32	1.57e-32	1.6e-32	1.15e-33	ABAT, ANAPC11, ANAPC16, ATG12, BCCIP, BCKDHB, BCKDK, C11H17orf49, CALM2, CALM3, CARHSP1, CHRAC1, COMMD1, DAD1, DPM2, DPY30, DYNLL1, DYNLRB1, DYNLT1, ENO1, ENY2, ERH, EXOSC3, EXOSC4, FAM103A1, GCSH, GNG11, GNG5, HSD17B10, KRTCAP2, LOC101102527, LOC101104062, LOC101108663, LOC101108778, LOC101110095, LOC101113001, LOC101113599, LOC101115773, LOC101119038, LOC101121420, LOC105604154, LOC105606137, L…
....GO:0045271	CC	e	respiratory chain complex I	33/1004	50/26528	3.79e-35	5	33	6.71e-32	6.54e-32	6.65e-32	3.89e-33	LOC101115773, NDUFA1, NDUFA11, NDUFA12, NDUFA13, NDUFA2, NDUFA3, NDUFA4, NDUFA5, NDUFA6, NDUFA7, NDUFA8, NDUFB1, NDUFB10, NDUFB11, NDUFB2, NDUFB3, NDUFB4, NDUFB5, NDUFB7, NDUFB8, NDUFC1, NDUFC2, NDUFS2, NDUFS3, NDUFS4, NDUFS5, NDUFS7, NDUFS8, NDUFV1, NDUFV2, NDUFV3, PARK7
....GO:0005747	CC	e	mitochondrial respiratory chain complex I	33/1004	50/26528	3.79e-35	6	33	6.71e-32	6.54e-32	6.65e-32	3.89e-33	LOC101115773, NDUFA1, NDUFA11, NDUFA12, NDUFA13, NDUFA2, NDUFA3, NDUFA4, NDUFA5, NDUFA6, NDUFA7, NDUFA8, NDUFB1, NDUFB10, NDUFB11, NDUFB2, NDUFB3, NDUFB4, NDUFB5, NDUFB7, NDUFB8, NDUFC1, NDUFC2, NDUFS2, NDUFS3, NDUFS4, NDUFS5, NDUFS7, NDUFS8, NDUFV1, NDUFV2, NDUFV3, PARK7
...GO:0030964	CC	e	NADH dehydrogenase complex	33/1004	50/26528	3.79e-35	4	33	6.71e-32	6.54e-32	6.65e-32	3.89e-33	LOC101115773, NDUFA1, NDUFA11, NDUFA12, NDUFA13, NDUFA2, NDUFA3, NDUFA4, NDUFA5, NDUFA6, NDUFA7, NDUFA8, NDUFB1, NDUFB10, NDUFB11, NDUFB2, NDUFB3, NDUFB4, NDUFB5, NDUFB7, NDUFB8, NDUFC1, NDUFC2, NDUFS2, NDUFS3, NDUFS4, NDUFS5, NDUFS7, NDUFS8, NDUFV1, NDUFV2, NDUFV3, PARK7
.....GO:0005743	CC	e	mitochondrial inner membrane	70/1004	302/26528	3.96e-35	5	70	7.01e-32	6.83e-32	6.94e-32	3.89e-33	C5H19orf70, CHCHD1, COQ7, COX5A, DUSP21, GATM, GHITM, HIGD2A, ICT1, LOC101102527, LOC101104725, LOC101110095, LOC101113001, LOC101113599, LOC101117005, LOC101118647, LOC101119721, LOC101121538, LOC105606223, LOC105609918, LOC106991840, MICU2, MRPL11, MRPL14, MRPL16, MRPL17, MRPL2, MRPL20, MRPL22, MRPL24, MRPL27, MRPL28, MRPL30, MRPL37, MRPL39, MRPL43, MRPL54, MRPL55, MRPL57, MRPS10, MRPS11, MRPS1…
..GO:0098796	CC	e	membrane protein complex	129/1004	1004/26528	7.05e-35	2	129	1.25e-31	1.22e-31	1.24e-31	6.57e-33	AP2S1, AP3S1, ATP5A1, ATP5B, ATP5C1, ATP5G1, ATP5G2, ATP5G3, ATP5H, ATP5J, ATP5J2, ATP5L, ATP5O, ATP6V0D1, ATP6V0E1, ATP6V1E1, ATP6V1F, ATP6V1G1, C5H19orf70, CALM2, CALM3, CHCHD10, CHMP4B, CLTA, CLTB, COPE, DAD1, DIABLO, DNAJC19, EMC2, EMC6, GNG11, GNG5, GRPEL1, INHA, ITGAE, KRTCAP2, LAMTOR1, LAMTOR4, LAMTOR5, LOC101102454, LOC101102527, LOC101108663, LOC101108778, LOC101110095, LOC101110664, LOC…
....GO:0043231	CC	e	intracellular membrane-bounded organelle	451/1004	7266/26528	9.54e-34	4	451	1.69e-30	1.65e-30	1.67e-30	8.44e-32	ABAT, ABHD11, ACAA2, ACAT1, ACO2, ACRC, ADI1, AES, AHSA1, ALDH1A3, ALDOA, ANAPC11, ANKRD54, AP3S1, APEX1, APOA1BP, ARF1, ARFRP1, ARPC2, ARPC3, ARPC5, ARSA, ASB9, ATP6V0D1, ATP6V1E1, ATPAF1, B3GAT3, BANF1, BCAT2, BCKDHB, BEX2, BEX4, BLOC1S2, BOLA1, BOLA2B, BOLA3, BTBD3, BTG3, C11H17orf89, C15H11orf31, C17H12orf65, C1H21orf2, C1QBP, C21H11orf73, C3H9orf78, C4H7orf55, C7H14orf166, CA5A, CA5B, CALM2,…
...GO:0043227	CC	e	membrane-bounded organelle	475/1004	7890/26528	1.07e-32	3	475	1.9e-29	1.85e-29	1.88e-29	9.04e-31	ABAT, ABHD11, ACAA2, ACAT1, ACO2, ACRC, ADI1, AES, AHSA1, ALDH1A3, ALDOA, ANAPC11, ANKRD54, AP3S1, APEX1, APOA1BP, ARF1, ARFRP1, ARPC2, ARPC3, ARPC5, ARSA, ASB9, ATP6V0D1, ATP6V1E1, ATPAF1, B3GAT3, BANF1, BCAT2, BCKDHB, BEX2, BEX4, BLOC1S2, BOLA1, BOLA2B, BOLA3, BTBD3, BTG3, C11H17orf89, C15H11orf31, C17H12orf65, C1H21orf2, C1QBP, C21H11orf73, C3H9orf78, C4H7orf55, C7H14orf166, CA5A, CA5B, CALM2,…
....GO:0015935	CC	e	small ribosomal subunit	42/1004	103/26528	1.26e-32	4	42	2.22e-29	2.17e-29	2.2e-29	1.01e-30	LOC101103316, LOC101109655, LOC101111215, LOC101121718, MRPS10, MRPS11, MRPS16, MRPS18B, MRPS21, MRPS23, MRPS24, MRPS25, MRPS26, MRPS28, MRPS31, MRPS33, MRPS34, MRPS6, RPS10, RPS12, RPS13, RPS14, RPS15, RPS15A, RPS16, RPS17, RPS18, RPS19, RPS2, RPS20, RPS21, RPS23, RPS25, RPS26, RPS27A, RPS27L, RPS29, RPS3A, RPS4X, RPS5, RPS7, RPS9
....GO:0019866	CC	e	organelle inner membrane	71/1004	346/26528	5.3e-32	4	71	9.38e-29	9.14e-29	9.26e-29	4.08e-30	C5H19orf70, CHCHD1, COQ7, COX5A, DUSP21, GATM, GHITM, HIGD2A, ICT1, LOC101102527, LOC101104725, LOC101110095, LOC101113001, LOC101113599, LOC101117005, LOC101118647, LOC101119721, LOC101121538, LOC105606223, LOC105609918, LOC106991840, MICU2, MRPL11, MRPL14, MRPL16, MRPL17, MRPL2, MRPL20, MRPL22, MRPL24, MRPL27, MRPL28, MRPL30, MRPL37, MRPL39, MRPL43, MRPL54, MRPL55, MRPL57, MRPS10, MRPS11, MRPS1…
..GO:0005829	CC	e	cytosol	266/1004	3434/26528	9.73e-32	2	266	1.72e-28	1.68e-28	1.7e-28	7.18e-30	AAMP, ABAT, ACO2, AHSA1, AKR1A1, ALAD, ALDH1A1, ALDH1A3, ALDOA, ANAPC16, APEH, APOA1BP, ARF1, ARFRP1, ARPC2, ARPC3, AS3MT, ATOX1, ATP6V1E1, ATP6V1G1, B9D1, BANF1, BBIP1, BCCIP, BLOC1S1, BOLA2B, BTBD3, C1QBP, C21H11orf73, C3H9orf78, C7H14orf166, CAPNS1, CAPRIN2, CARHSP1, CCDC106, CDK2AP1, CHCHD1, CHMP4B, CITED1, CMBL, CNBP, CNP, COPS3, COPS5, COPS8, CRYAB, CRYZ, CSNK1G2, CSTB, CTNNBIP1, CYTH2, DCT…
....GO:0015934	CC	e	large ribosomal subunit	51/1004	203/26528	1.17e-27	4	51	2.07e-24	2.01e-24	2.04e-24	8.27e-26	C17H12orf65, ICT1, LOC101102690, LOC101104725, LOC101123279, MRPL11, MRPL14, MRPL16, MRPL17, MRPL2, MRPL20, MRPL22, MRPL24, MRPL27, MRPL28, MRPL30, MRPL36, MRPL37, MRPL39, MRPL41, MRPL43, MRPL54, MRPL55, MRPL57, RPL11, RPL12, RPL13, RPL13A, RPL15, RPL18, RPL18A, RPL22, RPL23, RPL23A, RPL27, RPL28, RPL30, RPL31, RPL32, RPL35, RPL36, RPL36A, RPL37, RPL38, RPL5, RPL7, RPL7A, RPL8, RPLP0, RPLP2, ZNF6…
.....GO:0005840	CC	e	ribosome	35/1004	121/26528	1.37e-21	5	35	2.43e-18	2.37e-18	2.39e-18	9.34e-20	CHCHD1, EIF3H, LOC101102690, LOC101103316, LOC101109155, LOC101121371, LOC101121718, LOC101123533, MRPL20, MRPL28, MRPL39, MRPL57, NAA10, NDUFA7, NR0B1, RPL11, RPL13A, RPL18, RPL18A, RPL21, RPL27, RPL3, RPL30, RPL38, RPL7A, RPL8, RPS10, RPS18, RPS21, RPS23, RPS25, RPS26, RPS29, RPS4X, UBA52
.....GO:0022627	CC	e	cytosolic small ribosomal subunit	28/1004	72/26528	1.63e-21	5	28	2.89e-18	2.81e-18	2.84e-18	1.07e-19	LOC101103316, LOC101109655, LOC101111215, LOC101121718, RPS10, RPS12, RPS13, RPS14, RPS15, RPS15A, RPS16, RPS17, RPS18, RPS19, RPS2, RPS20, RPS21, RPS23, RPS25, RPS26, RPS27A, RPS27L, RPS29, RPS3A, RPS4X, RPS5, RPS7, RPS9
...GO:0005762	CC	e	mitochondrial large ribosomal subunit	22/1004	55/26528	1.65e-17	6	22	2.92e-14	2.85e-14	2.87e-14	9.4e-16	C17H12orf65, ICT1, LOC101104725, MRPL11, MRPL14, MRPL16, MRPL17, MRPL2, MRPL20, MRPL22, MRPL24, MRPL27, MRPL28, MRPL30, MRPL36, MRPL37, MRPL39, MRPL41, MRPL43, MRPL54, MRPL55, MRPL57
.....GO:0000315	CC	e	organellar large ribosomal subunit	22/1004	55/26528	1.65e-17	5	22	2.92e-14	2.85e-14	2.87e-14	9.4e-16	C17H12orf65, ICT1, LOC101104725, MRPL11, MRPL14, MRPL16, MRPL17, MRPL2, MRPL20, MRPL22, MRPL24, MRPL27, MRPL28, MRPL30, MRPL36, MRPL37, MRPL39, MRPL41, MRPL43, MRPL54, MRPL55, MRPL57
....GO:0070013	CC	e	intracellular organelle lumen	71/1004	600/26528	1.7e-17	4	71	3.01e-14	2.93e-14	2.96e-14	9.4e-16	ABAT, ALDH2, ALDOA, ALKBH7, BLOC1S1, C1QBP, CA5A, CA5B, CARS2, CHCHD10, CHCHD2, DIABLO, DYNLT1, ECHS1, ECI1, ECI2, ETFA, ETFB, ETHE1, GATM, GLRX5, GRHPR, GYG1, HACL1, HAGH, HEBP2, HMGCL, HSD17B8, HSPD1, ISCU, LACTB2, LOC101107153, LOC101114310, LOC101114533, LOC101115773, LOC101118647, LOC101121036, LOC101121538, LONP1, MDH2, MICU2, NDUFA8, NDUFB7, NDUFS5, NME4, OAT, P4HA2, PARK7, PCCB, PDAP1, PD…
..GO:0031974	CC	e	membrane-enclosed lumen	71/1004	600/26528	1.7e-17	2	71	3.01e-14	2.93e-14	2.96e-14	9.4e-16	ABAT, ALDH2, ALDOA, ALKBH7, BLOC1S1, C1QBP, CA5A, CA5B, CARS2, CHCHD10, CHCHD2, DIABLO, DYNLT1, ECHS1, ECI1, ECI2, ETFA, ETFB, ETHE1, GATM, GLRX5, GRHPR, GYG1, HACL1, HAGH, HEBP2, HMGCL, HSD17B8, HSPD1, ISCU, LACTB2, LOC101107153, LOC101114310, LOC101114533, LOC101115773, LOC101118647, LOC101121036, LOC101121538, LONP1, MDH2, MICU2, NDUFA8, NDUFB7, NDUFS5, NME4, OAT, P4HA2, PARK7, PCCB, PDAP1, PD…
...GO:0043233	CC	e	organelle lumen	71/1004	600/26528	1.7e-17	3	71	3.01e-14	2.93e-14	2.96e-14	9.4e-16	ABAT, ALDH2, ALDOA, ALKBH7, BLOC1S1, C1QBP, CA5A, CA5B, CARS2, CHCHD10, CHCHD2, DIABLO, DYNLT1, ECHS1, ECI1, ECI2, ETFA, ETFB, ETHE1, GATM, GLRX5, GRHPR, GYG1, HACL1, HAGH, HEBP2, HMGCL, HSD17B8, HSPD1, ISCU, LACTB2, LOC101107153, LOC101114310, LOC101114533, LOC101115773, LOC101118647, LOC101121036, LOC101121538, LONP1, MDH2, MICU2, NDUFA8, NDUFB7, NDUFS5, NME4, OAT, P4HA2, PARK7, PCCB, PDAP1, PD…
...GO:0043228	CC	e	non-membrane-bounded organelle	164/1004	2228/26528	9.09e-17	3	164	1.61e-13	1.57e-13	1.58e-13	4.73e-15	AAMP, ABHD4, ALDOA, ANAPC11, ANAPC16, APEX1, ARL6IP4, ARPC3, ATP5B, BANF1, BCCIP, C1QBP, C7H14orf166, CARHSP1, CDKN2AIPNL, CFAP20, CHCHD1, CHTOP, CIRBP, CLTA, CTNNAL1, DCPS, DCTN3, DYNLL1, DYNLT1, EDF1, EEF1E1, EIF3H, EIF6, EMG1, EXOSC3, EXOSC4, FAM32A, FAM96B, FBL, GABARAP, GAPDH, GAS2L1, GTF2H5, HINT2, HYPK, IDH3G, IFT20, ITGB1BP1, LOC101102690, LOC101103316, LOC101104012, LOC101109155, LOC1011…
....GO:0043232	CC	e	intracellular non-membrane-bounded organelle	164/1004	2228/26528	9.09e-17	4	164	1.61e-13	1.57e-13	1.58e-13	4.73e-15	AAMP, ABHD4, ALDOA, ANAPC11, ANAPC16, APEX1, ARL6IP4, ARPC3, ATP5B, BANF1, BCCIP, C1QBP, C7H14orf166, CARHSP1, CDKN2AIPNL, CFAP20, CHCHD1, CHTOP, CIRBP, CLTA, CTNNAL1, DCPS, DCTN3, DYNLL1, DYNLT1, EDF1, EEF1E1, EIF3H, EIF6, EMG1, EXOSC3, EXOSC4, FAM32A, FAM96B, FBL, GABARAP, GAPDH, GAS2L1, GTF2H5, HINT2, HYPK, IDH3G, IFT20, ITGB1BP1, LOC101102690, LOC101103316, LOC101104012, LOC101109155, LOC1011…
....GO:0045259	CC	e	proton-transporting ATP synthase complex	15/1004	23/26528	1.56e-16	4	15	2.76e-13	2.69e-13	2.71e-13	7.67e-15	ATP5A1, ATP5B, ATP5C1, ATP5G1, ATP5G3, ATP5H, ATP5J, ATP5J2, ATP5L, ATP5O, LOC101102454, LOC101110916, LOC101111410, LOC105603125, LOC105606223
....GO:0005753	CC	e	mitochondrial proton-transporting ATP synthase complex	15/1004	23/26528	1.56e-16	5	15	2.76e-13	2.69e-13	2.71e-13	7.67e-15	ATP5A1, ATP5B, ATP5C1, ATP5G1, ATP5G3, ATP5H, ATP5J, ATP5J2, ATP5L, ATP5O, LOC101102454, LOC101110916, LOC101111410, LOC105603125, LOC105606223
..GO:0005839	CC	e	proteasome core complex	14/1004	20/26528	3.55e-16	2	14	6.29e-13	6.13e-13	6.16e-13	1.7e-14	PSMA1, PSMA2, PSMA4, PSMA5, PSMA6, PSMA7, PSMB1, PSMB2, PSMB3, PSMB4, PSMB5, PSMB6, PSMB7, PSMB9
..GO:0005737	CC	e	cytoplasm	252/1004	4091/26528	5.87e-16	2	252	1.04e-12	1.01e-12	1.02e-12	2.73e-14	ACBD6, ACTR10, ACY1, ADI1, AKR1B1, ALDH1A3, ANAPC11, ANKRD54, AP3S1, APEX1, ARF1, ARPC5, ARPC5L, BANF1, BBIP1, BEX2, BEX4, BEX5, BLMH, BLOC1S1, BLOC1S2, BOLA2B, BTG3, BZW2, C15H11orf31, C1H21orf2, C1QBP, C7H14orf166, CALM3, CAPRIN2, CARHSP1, CARS2, CCDC69, CCDC85B, CCS, CDC37, CFAP36, CHMP4B, CIB1, CIRBP, CLTA, CLTB, CNP, COMMD1, COMMD10, COMMD4, COMMD6, COPS5, COPS6, CRABP2, CRYAB, CSDC2, CSNK2B…
..GO:0070069	CC	e	cytochrome complex	16/1004	29/26528	6.74e-16	2	16	1.19e-12	1.16e-12	1.17e-12	3.06e-14	LOC101102527, LOC101108663, LOC101108778, LOC101110095, LOC101110664, LOC101113001, LOC101113599, LOC101116886, LOC101117965, LOC101121285, LOC101121420, LOC101121538, LOC105609918, LOC106991840, NDUFA4, UQCRH
..GO:1990351	CC	e	transporter complex	49/1004	343/26528	1.25e-15	2	49	2.22e-12	2.16e-12	2.17e-12	5.55e-14	CALM2, CALM3, LOC101102527, LOC101108663, LOC101108778, LOC101110095, LOC101113001, LOC101113599, LOC101115773, LOC101121420, LOC105614854, MICU2, NDUFA1, NDUFA11, NDUFA12, NDUFA13, NDUFA2, NDUFA3, NDUFA4, NDUFA5, NDUFA6, NDUFA7, NDUFA8, NDUFB1, NDUFB10, NDUFB11, NDUFB2, NDUFB3, NDUFB4, NDUFB5, NDUFB7, NDUFB8, NDUFC1, NDUFC2, NDUFS2, NDUFS3, NDUFS4, NDUFS5, NDUFS7, NDUFS8, NDUFV1, NDUFV2, NDUFV3,…
.....GO:0005634	CC	e	nucleus	264/1004	4392/26528	1.96e-15	5	264	3.47e-12	3.38e-12	3.39e-12	8.47e-14	ACRC, ADI1, AES, ALDH1A3, ALDOA, ANAPC11, ANKRD54, APEX1, ARPC2, ARPC3, ARPC5, BANF1, BEX2, BEX4, BLOC1S2, BOLA2B, BTBD3, BTG3, C1QBP, C21H11orf73, C3H9orf78, C7H14orf166, CALM2, CALM3, CAPRIN2, CCDC106, CCDC69, CCDC85B, CDK2AP1, CFAP20, CFAP36, CHCHD10, CHCHD2, CHMP4B, CIB1, CINP, CIRBP, CITED1, CMAS, CNBP, COMMD1, COMMD10, COMMD4, COMMD6, COPS5, COPS8, COQ7, CRABP2, CRYAB, CSDC2, CTNNBIP1, CUED…
...GO:0016469	CC	e	proton-transporting two-sector ATPase complex	17/1004	37/26528	4.58e-15	3	17	8.1e-12	7.89e-12	7.91e-12	1.93e-13	ATP5A1, ATP5B, ATP5C1, ATP5G1, ATP5G3, ATP5H, ATP5J, ATP5J2, ATP5L, ATP5O, ATP6V0D1, ATP6V1G1, LOC101102454, LOC101110916, LOC101111410, LOC105603125, LOC105606223
...GO:1902495	CC	e	transmembrane transporter complex	46/1004	336/26528	4.66e-14	3	46	8.25e-11	8.04e-11	8.05e-11	1.92e-12	CALM2, CALM3, LOC101102527, LOC101108663, LOC101108778, LOC101110095, LOC101113001, LOC101113599, LOC101115773, LOC101121420, LOC105614854, MICU2, NDUFA1, NDUFA11, NDUFA12, NDUFA13, NDUFA2, NDUFA3, NDUFA4, NDUFA5, NDUFA6, NDUFA7, NDUFA8, NDUFB1, NDUFB10, NDUFB11, NDUFB2, NDUFB3, NDUFB4, NDUFB5, NDUFB7, NDUFB8, NDUFC1, NDUFC2, NDUFS2, NDUFS3, NDUFS4, NDUFS5, NDUFS7, NDUFS8, NDUFV1, NDUFV2, NDUFV3,…
.....GO:0005759	CC	e	mitochondrial matrix	38/1004	240/26528	7.54e-14	5	38	1.33e-10	1.3e-10	1.3e-10	3.03e-12	ABAT, ALDH2, ALKBH7, BLOC1S1, C1QBP, CA5A, CA5B, CARS2, ECHS1, ECI1, ETFA, ETFB, ETHE1, GLRX5, HAGH, HMGCL, HSD17B8, HSPD1, ISCU, LACTB2, LOC101114310, LOC101114533, LOC101115773, LOC101118647, LONP1, MDH2, NME4, OAT, PARK7, PCCB, PDK3, PRDX3, REXO2, SDHAF2, SDHAF4, SOD2, TFB2M, TST
.....GO:0005730	CC	e	nucleolus	69/1004	677/26528	9.11e-14	5	69	1.61e-10	1.57e-10	1.57e-10	3.59e-12	ANAPC11, APEX1, ARL6IP4, C1QBP, CDKN2AIPNL, CHTOP, CIRBP, DCTN3, EDF1, EEF1E1, EIF6, EMG1, EXOSC3, EXOSC4, FAM32A, FBL, GTF2H5, HINT2, IDH3G, LSM6, MCRS1, MIF4GD, MRO, MRPS31, NIFK, NOP16, NPM3, NUDT16, PDK3, PIN4, POLR2I, POLR3K, RBM3, RBM4, REXO2, RPL11, RPL18, RPL23, RPL23A, RPL3, RPL31, RPL5, RPS10, RPS13, RPS14, RPS19, RPS19BP1, RPS25, RPS7, RPS9, SDHAF2, SIRT2, SLBP, SNU13, SRP19, SRPK2, SR…
.....GO:0022625	CC	e	cytosolic large ribosomal subunit	29/1004	147/26528	2.28e-13	5	29	4.03e-10	3.93e-10	3.93e-10	8.76e-12	LOC101102690, LOC101123279, RPL11, RPL12, RPL13, RPL13A, RPL15, RPL18, RPL18A, RPL22, RPL23, RPL23A, RPL27, RPL28, RPL30, RPL31, RPL32, RPL35, RPL36, RPL36A, RPL37, RPL38, RPL5, RPL7, RPL7A, RPL8, RPLP0, RPLP2, ZNF622
..GO:0043209	CC	e	myelin sheath	26/1004	119/26528	3.23e-13	2	26	5.72e-10	5.58e-10	5.57e-10	1.22e-11	ACO2, ATP5B, ATP5C1, ATP5O, CALM2, CALM3, CNP, CRYAB, GNB2, LDHB, LOC101102527, LOC101118133, LOC105614854, LOC106990101, MDH1, MIF, NDUFV2, PEBP1, PHB, PRDX1, PRDX3, RPS27A, SIRT2, SLC25A4, UBA52, VDAC2
...GO:0005763	CC	e	mitochondrial small ribosomal subunit	14/1004	30/26528	9.35e-13	6	14	1.65e-09	1.61e-09	1.61e-09	3.38e-11	MRPS10, MRPS11, MRPS16, MRPS18B, MRPS21, MRPS23, MRPS24, MRPS25, MRPS26, MRPS28, MRPS31, MRPS33, MRPS34, MRPS6
.....GO:0000314	CC	e	organellar small ribosomal subunit	14/1004	30/26528	9.35e-13	5	14	1.65e-09	1.61e-09	1.61e-09	3.38e-11	MRPS10, MRPS11, MRPS16, MRPS18B, MRPS21, MRPS23, MRPS24, MRPS25, MRPS26, MRPS28, MRPS31, MRPS33, MRPS34, MRPS6
..GO:0140513	CC	e	nuclear protein-containing complex	83/1004	979/26528	8.32e-12	2	83	1.47e-08	1.44e-08	1.43e-08	2.95e-10	ANAPC11, ANAPC16, BCCIP, C11H17orf49, C3H9orf78, CHRAC1, CHTOP, CIRBP, COPS3, COPS5, COPS6, COPS8, DPY30, DYNLL1, EFCAB11, ELOF1, ENY2, ERCC1, EXOSC3, EXOSC4, FAM103A1, GTF2A2, GTF2H5, IMP3, LOC101104062, LOC101121157, LOC105604154, LSM3, LSM6, LSM7, MAGOH, MCRS1, MED21, MED29, MED31, MED6, MYEOV2, NELFE, NHP2, NOP10, NUP62CL, NUP85, NUP88, NUTF2, NXT1, PHF5A, POLE4, POLR2F, POLR2G, POLR2H, POLR2…
......GO:0005758	CC	e	mitochondrial intermembrane space	18/1004	63/26528	1.13e-11	6	18	2e-08	1.95e-08	1.95e-08	3.93e-10	BLOC1S1, CHCHD10, CHCHD2, DIABLO, GATM, LOC101107153, LOC101118647, LOC101121036, LOC101121538, MICU2, NDUFA8, NDUFB7, NDUFS5, NME4, PARK7, PRELID1, REXO2, TIMM9
.....GO:0031970	CC	e	organelle envelope lumen	19/1004	76/26528	4.03e-11	5	19	7.14e-08	6.96e-08	6.93e-08	1.37e-09	BLOC1S1, CHCHD10, CHCHD2, DIABLO, GATM, LOC101107153, LOC101118647, LOC101121036, LOC101121538, MICU2, NDUFA8, NDUFB7, NDUFS5, NME4, PARK7, PRELID1, REXO2, TIMM9, TUBB
..GO:0140535	CC	e	intracellular protein-containing complex	57/1004	584/26528	7.56e-11	2	57	1.34e-07	1.3e-07	1.3e-07	2.52e-09	ABAT, ANAPC11, ANAPC16, C7H14orf166, CHRAC1, COMMD1, CSNK2B, DPM2, ENY2, FAM103A1, FTL, LAMTOR1, LAMTOR4, LAMTOR5, LOC101119038, LOC105604154, LSM1, MCRS1, MED31, NAA10, NAA20, NAA38, NCBP2, PDCD6, POLE4, POLR2F, POLR2G, POLR2H, POLR2I, POLR3H, POLR3K, PPP4C, PSMA2, PSMA4, PSMA5, PSMA6, PSMB9, PSMC3, PSMD10, PSMD4, PSMD7, RTCB, RUVBL1, SKP1, STUB1, TAF9, TCEB2, TRAPPC1, TRAPPC4, TRAPPC5, TXNL1, U…
..GO:0120114	CC	e	Sm-like protein family complex	18/1004	73/26528	1.68e-10	2	18	2.98e-07	2.9e-07	2.89e-07	5.51e-09	LSM1, LSM3, LSM6, LSM7, PHF5A, PPIH, SF3B5, SNRPB, SNRPC, SNRPD1, SNRPD2, SNRPD3, SNRPE, SNRPF, SNRPG, SNU13, STRAP, ZPR1
....GO:0005750	CC	e	mitochondrial respiratory chain complex III	8/1004	10/26528	1.72e-10	5	8	3.05e-07	2.97e-07	2.96e-07	5.54e-09	LOC101102527, LOC101108663, LOC101108778, LOC101110095, LOC101113001, LOC101113599, LOC101121420, UQCRH
.....GO:0034709	CC	e	methylosome	9/1004	14/26528	2.6e-10	5	9	4.59e-07	4.48e-07	4.45e-07	8.2e-09	ERH, PRMT1, SNRPB, SNRPD1, SNRPD2, SNRPD3, SNRPE, SNRPF, SNRPG
...GO:0045275	CC	e	respiratory chain complex III	8/1004	11/26528	6.11e-10	4	8	1.08e-06	1.05e-06	1.05e-06	1.83e-08	LOC101102527, LOC101108663, LOC101108778, LOC101110095, LOC101113001, LOC101113599, LOC101121420, UQCRH
..GO:0019774	CC	e	proteasome core complex, beta-subunit complex	8/1004	11/26528	6.11e-10	2	8	1.08e-06	1.05e-06	1.05e-06	1.83e-08	PSMB1, PSMB2, PSMB3, PSMB4, PSMB5, PSMB6, PSMB7, PSMB9
....GO:0097525	CC	e	spliceosomal snRNP complex	15/1004	55/26528	1.22e-09	4	15	2.15e-06	2.1e-06	2.08e-06	3.53e-08	LSM3, LSM6, LSM7, PHF5A, PPIH, SF3B5, SNRPB, SNRPC, SNRPD1, SNRPD2, SNRPD3, SNRPE, SNRPF, SNRPG, SNU13
..GO:0005654	CC	e	nucleoplasm	131/1004	2024/26528	1.38e-09	2	131	2.45e-06	2.39e-06	2.37e-06	3.95e-08	ANAPC11, ANAPC16, APEX1, APOA1BP, BANF1, BCCIP, C3H9orf78, C7H14orf166, CDK2AP1, CDKN2AIPNL, CHCHD1, CIB1, CIRBP, CNP, COPE, COPS3, COPS5, COPS8, DNLZ, DPY30, ECI2, EEF1E1, EMG1, ENY2, ETHE1, EXOSC3, FAHD1, FAM114A1, FAM96B, FBL, GTF2A2, GTF2H5, HYPK, IDH3G, LOC101102527, LOC101103316, LOC101105892, LOC101119038, LOC101121718, LOC105604154, LSM7, MAGOH, MBNL3, MCRS1, MED31, MIF, MRPS26, MYEOV2, N…
.....GO:0097526	CC	e	spliceosomal tri-snRNP complex	11/1004	27/26528	1.62e-09	5	11	2.86e-06	2.79e-06	2.76e-06	4.47e-08	LSM3, LSM6, LSM7, PPIH, SNRPB, SNRPD1, SNRPD2, SNRPD3, SNRPE, SNRPG, SNU13
......GO:0046540	CC	e	U4/U6 x U5 tri-snRNP complex	11/1004	27/26528	1.62e-09	6	11	2.86e-06	2.79e-06	2.76e-06	4.47e-08	LSM3, LSM6, LSM7, PPIH, SNRPB, SNRPD1, SNRPD2, SNRPD3, SNRPE, SNRPG, SNU13
...GO:0031090	CC	e	organelle membrane	161/1004	2673/26528	2.32e-09	3	161	4.11e-06	4e-06	3.95e-06	6.13e-08	ABHD17A, ABHD17C, AGTRAP, ALDH3A2, AP3S1, APEH, ATP5G2, ATP6V0D1, ATP6V1G1, ATRAID, B3GAT3, BCAP31, BLOC1S1, BLOC1S2, BORCS7, C4H7orf73, C5H19orf70, CHCHD1, CHGA, CHMP2A, CHMP4B, CISD1, CLTA, CLTB, COMMD1, COPE, COQ7, COX5A, CYTH2, DUSP21, ERGIC3, FATE1, FIS1, GABARAP, GABARAPL2, GAPDH, GATM, GBAS, GHITM, GNB2, HIGD2A, ICT1, LAMTOR1, LAMTOR5, LOC101102183, LOC101102527, LOC101102529, LOC101104725…
...GO:0030532	CC	e	small nuclear ribonucleoprotein complex	15/1004	61/26528	5.83e-09	3	15	1.03e-05	1.01e-05	9.92e-06	1.5e-07	LSM3, LSM6, LSM7, PHF5A, PPIH, SF3B5, SNRPB, SNRPC, SNRPD1, SNRPD2, SNRPD3, SNRPE, SNRPF, SNRPG, SNU13
...GO:0045277	CC	e	respiratory chain complex IV	9/1004	19/26528	1.01e-08	4	9	1.79e-05	1.74e-05	1.72e-05	2.55e-07	LOC101102527, LOC101110664, LOC101116886, LOC101117965, LOC101121285, LOC101121538, LOC105609918, LOC106991840, NDUFA4
......GO:0042788	CC	e	polysomal ribosome	13/1004	47/26528	1.29e-08	6	13	2.28e-05	2.22e-05	2.19e-05	3.21e-07	EIF3H, LOC101103316, NR0B1, RPL18, RPL18A, RPL30, RPL38, RPL7A, RPL8, RPS21, RPS23, RPS26, RPS29
....GO:0071011	CC	e	precatalytic spliceosome	11/1004	32/26528	1.34e-08	4	11	2.38e-05	2.32e-05	2.28e-05	3.26e-07	LSM3, LSM6, LSM7, SF3B5, SNRPB, SNRPD1, SNRPD2, SNRPD3, SNRPE, SNRPG, SNU13
.....GO:0071005	CC	e	U2-type precatalytic spliceosome	11/1004	32/26528	1.34e-08	5	11	2.38e-05	2.32e-05	2.28e-05	3.26e-07	LSM3, LSM6, LSM7, SF3B5, SNRPB, SNRPD1, SNRPD2, SNRPD3, SNRPE, SNRPG, SNU13
.....GO:0005687	CC	e	U4 snRNP	7/1004	11/26528	3.15e-08	5	7	5.57e-05	5.43e-05	5.34e-05	7.53e-07	SNRPB, SNRPD1, SNRPD2, SNRPD3, SNRPE, SNRPF, SNRPG
...GO:1990234	CC	e	transferase complex	55/1004	657/26528	6.28e-08	3	55	0.000111111	0.000108311	0.000106466	1.48e-06	ABAT, ANAPC11, ANAPC16, ATG12, BCCIP, C11H17orf49, CHRAC1, COMMD1, DAD1, DPM2, DPY30, ENY2, ERH, FAM103A1, KRTCAP2, LOC105604154, LOC105606137, MCRS1, MED31, NAA10, NAA20, NAA38, NSMCE3, OST4, PDCD6, PIGP, POLE4, POLR2F, POLR2G, POLR2H, POLR2I, POLR3H, POLR3K, PRMT1, RUVBL1, SKP1, SNRPB, SNRPD1, SNRPD2, SNRPD3, SNRPE, SNRPF, SNRPG, STUB1, TAF9, TCEB2, TMEM258, TRMT6, UBE2D1, UBE2E1, UBE2I, UBE2L3…
...GO:0034719	CC	e	SMN-Sm protein complex	8/1004	17/26528	7.34e-08	3	8	0.000129961	0.000126686	0.000124454	1.71e-06	SNRPB, SNRPD1, SNRPD2, SNRPD3, SNRPE, SNRPF, SNRPG, STRAP
..GO:0019773	CC	e	proteasome core complex, alpha-subunit complex	6/1004	8/26528	7.6e-08	2	6	0.000134457	0.000131069	0.000128684	1.75e-06	PSMA1, PSMA2, PSMA4, PSMA5, PSMA6, PSMA7
...GO:0033177	CC	e	proton-transporting two-sector ATPase complex, proton-transporting domain	9/1004	23/26528	7.78e-08	3	9	0.000137759	0.000134288	0.000131767	1.77e-06	ATP5G1, ATP5G2, ATP5G3, ATP5J, ATP5J2, ATP5L, ATP6V0D1, ATP6V0E1, LOC101102454
.....GO:0032592	CC	e	integral component of mitochondrial membrane	13/1004	55/26528	1e-07	5	13	0.000177559	0.000173085	0.000169735	2.25e-06	FIS1, FUNDC1, LOC101112076, LOC101118606, LOC101118849, LOC101121607, MFF, PET100, SLC25A4, SMDT1, TIMM17A, TMEM70, TOMM20
....GO:0098573	CC	e	intrinsic component of mitochondrial membrane	13/1004	56/26528	1.26e-07	4	13	0.000223271	0.000217644	0.000213306	2.79e-06	FIS1, FUNDC1, LOC101112076, LOC101118606, LOC101118849, LOC101121607, MFF, PET100, SLC25A4, SMDT1, TIMM17A, TMEM70, TOMM20
....GO:0005689	CC	e	U12-type spliceosomal complex	9/1004	25/26528	1.82e-07	4	9	0.00032164	0.000313535	0.000307103	3.97e-06	LSM7, PHF5A, SF3B5, SNRNP25, SNRPD1, SNRPD2, SNRPE, SNRPG, ZCRB1
...GO:0000502	CC	e	proteasome complex	11/1004	41/26528	2.41e-07	5	11	0.000425941	0.000415208	0.000406449	5.19e-06	LOC101119038, PSMA2, PSMA4, PSMA5, PSMA6, PSMB9, PSMC3, PSMD10, PSMD4, PSMD7, TXNL1
....GO:0045263	CC	e	proton-transporting ATP synthase complex, coupling factor F(o)	7/1004	14/26528	2.96e-07	4	7	0.000524135	0.000510927	0.000499853	6.31e-06	ATP5G1, ATP5G2, ATP5G3, ATP5J, ATP5J2, ATP5L, LOC101102454
.....GO:0005685	CC	e	U1 snRNP	8/1004	20/26528	3.44e-07	5	8	0.000608474	0.000593141	0.000579941	7.24e-06	SNRPB, SNRPC, SNRPD1, SNRPD2, SNRPD3, SNRPE, SNRPF, SNRPG
....GO:1905369	CC	e	endopeptidase complex	11/1004	47/26528	1.08e-06	4	11	0.00190721	0.00185914	0.00181669	2.24e-05	LOC101119038, PSMA2, PSMA4, PSMA5, PSMA6, PSMB9, PSMC3, PSMD10, PSMD4, PSMD7, TXNL1
......GO:0005777	CC	e	peroxisome	15/1004	90/26528	1.36e-06	6	15	0.00240521	0.0023446	0.00228971	2.8e-05	CROT, ECH1, ECI2, EPHX2, FIS1, HACL1, HMGCL, LOC101108851, LOC101119050, MFF, PEX5, PEX7, PHYH, PRDX5, SCP2
....GO:0034708	CC	e	methyltransferase complex	16/1004	103/26528	1.61e-06	4	16	0.00284949	0.00277768	0.00271104	3.28e-05	C11H17orf49, DPY30, ERH, FAM103A1, MCRS1, PRMT1, RUVBL1, SNRPB, SNRPD1, SNRPD2, SNRPD3, SNRPE, SNRPF, SNRPG, TAF9, TRMT6
....GO:0036464	CC	e	cytoplasmic ribonucleoprotein granule	23/1004	198/26528	1.94e-06	6	23	0.00342936	0.00334294	0.0032608	3.9e-05	CARHSP1, CHTOP, CIRBP, DCPS, LOC101118133, LOC101121718, LSM1, LSM3, LSM6, PABPC4, POLR2G, PSMA2, PSMA4, PSMA6, PSMC3, RBM4, RPL28, RPLP0, RPS4X, SARNP, SNRPG, TSTD1, TUBB
...GO:0005681	CC	e	spliceosomal complex	22/1004	189/26528	3.11e-06	3	22	0.0055027	0.00536403	0.00522912	6.18e-05	C3H9orf78, CIRBP, LSM3, LSM6, LSM7, MAGOH, PHF5A, PPIH, RALY, RBM8A, SF3B5, SNRNP25, SNRPB, SNRPC, SNRPD1, SNRPD2, SNRPD3, SNRPE, SNRPF, SNRPG, SNU13, ZCRB1
.....GO:0005686	CC	e	U2 snRNP	7/1004	19/26528	3.68e-06	5	7	0.00651538	0.0063512	0.00618777	7.24e-05	PHF5A, SF3B5, SNRPB, SNRPD1, SNRPD2, SNRPE, SNRPG
...GO:0034715	CC	e	pICln-Sm protein complex	5/1004	8/26528	3.91e-06	3	5	0.0069283	0.00675371	0.00657601	7.52e-05	SNRPD1, SNRPD2, SNRPD3, SNRPE, SNRPF
......GO:0000313	CC	e	organellar ribosome	6/1004	13/26528	3.95e-06	6	6	0.00699754	0.00682121	0.00663778	7.52e-05	CHCHD1, MRPL20, MRPL28, MRPL39, MRPL57, NDUFA7
.......GO:0005761	CC	e	mitochondrial ribosome	6/1004	13/26528	3.95e-06	7	6	0.00699754	0.00682121	0.00663778	7.52e-05	CHCHD1, MRPL20, MRPL28, MRPL39, MRPL57, NDUFA7
.....GO:0042579	CC	e	microbody	16/1004	111/26528	4.41e-06	5	16	0.00780255	0.00760593	0.00739259	8.3e-05	CROT, ECH1, ECI2, EPHX2, FIS1, HACL1, HMGCL, LOC101108851, LOC101119050, MFF, PEX5, PEX7, PHYH, PRDX5, PXMP2, SCP2
....GO:0098554	CC	e	cytoplasmic side of endoplasmic reticulum membrane	7/1004	20/26528	5.48e-06	4	7	0.00969602	0.00945169	0.00918109	0.000101	LOC101102690, LOC101103316, RPL22, RPL27, RPL35, RPS26, RPS29
.....GO:0098556	CC	e	cytoplasmic side of rough endoplasmic reticulum membrane	7/1004	20/26528	5.48e-06	5	7	0.00969602	0.00945169	0.00918109	0.000101	LOC101102690, LOC101103316, RPL22, RPL27, RPL35, RPS26, RPS29
...GO:0035770	CC	e	ribonucleoprotein granule	23/1004	211/26528	5.72e-06	5	23	0.0101226	0.00986748	0.00957354	0.000104356	CARHSP1, CHTOP, CIRBP, DCPS, LOC101118133, LOC101121718, LSM1, LSM3, LSM6, PABPC4, POLR2G, PSMA2, PSMA4, PSMA6, PSMC3, RBM4, RPL28, RPLP0, RPS4X, SARNP, SNRPG, TSTD1, TUBB
...GO:1905368	CC	e	peptidase complex	13/1004	79/26528	7.88e-06	3	13	0.0139445	0.0135931	0.0131803	0.000142291	ENY2, LOC101119038, PSMA2, PSMA4, PSMA5, PSMA6, PSMB9, PSMC3, PSMD10, PSMD4, PSMD7, TAF9, TXNL1
......GO:0070062	CC	e	extracellular exosome	53/1004	741/26528	1.32e-05	6	53	0.0233003	0.0227132	0.0220103	0.000235357	AHSA1, ALDH1A3, ALDOA, ARPC3, ATP6V0D1, CHMP4B, COPS8, DNPH1, EIF4A1, FBL, GHITM, GNB2, GRHPR, HEBP2, LOC101102690, LOC101103316, LOC101114533, LOC101118931, LOC101121718, MYL6, NEDD8, NUTF2, PEF1, PEPD, PSAT1, PSMA2, PSMA4, PSMA6, PSMD7, RAB17, RPL23A, RPL27, RPL30, RPLP0, RPLP2, RPS14, RPS15A, RPS16, RPS18, RPS20, RPS25, RPS26, RPS4X, RPS5, SERPINA5, SNF8, SRI, STMN1, SUB1, TSG101, TXNDC17, UFC…
....GO:0005684	CC	e	U2-type spliceosomal complex	12/1004	72/26528	1.53e-05	4	12	0.0270964	0.0264136	0.0255808	0.000270964	LSM3, LSM6, LSM7, SF3B5, SNRPB, SNRPC, SNRPD1, SNRPD2, SNRPD3, SNRPE, SNRPG, SNU13
.....GO:1903561	CC	e	extracellular vesicle	53/1004	753/26528	1.61e-05	5	53	0.0284926	0.0277746	0.0268829	0.000282105	AHSA1, ALDH1A3, ALDOA, ARPC3, ATP6V0D1, CHMP4B, COPS8, DNPH1, EIF4A1, FBL, GHITM, GNB2, GRHPR, HEBP2, LOC101102690, LOC101103316, LOC101114533, LOC101118931, LOC101121718, MYL6, NEDD8, NUTF2, PEF1, PEPD, PSAT1, PSMA2, PSMA4, PSMA6, PSMD7, RAB17, RPL23A, RPL27, RPL30, RPLP0, RPLP2, RPS14, RPS15A, RPS16, RPS18, RPS20, RPS25, RPS26, RPS4X, RPS5, SERPINA5, SNF8, SRI, STMN1, SUB1, TSG101, TXNDC17, UFC…
....GO:0065010	CC	e	extracellular membrane-bounded organelle	53/1004	756/26528	1.72e-05	4	53	0.0304885	0.0297202	0.0287487	0.000296005	AHSA1, ALDH1A3, ALDOA, ARPC3, ATP6V0D1, CHMP4B, COPS8, DNPH1, EIF4A1, FBL, GHITM, GNB2, GRHPR, HEBP2, LOC101102690, LOC101103316, LOC101114533, LOC101118931, LOC101121718, MYL6, NEDD8, NUTF2, PEF1, PEPD, PSAT1, PSMA2, PSMA4, PSMA6, PSMD7, RAB17, RPL23A, RPL27, RPL30, RPLP0, RPLP2, RPS14, RPS15A, RPS16, RPS18, RPS20, RPS25, RPS26, RPS4X, RPS5, SERPINA5, SNF8, SRI, STMN1, SUB1, TSG101, TXNDC17, UFC…
...GO:0043230	CC	e	extracellular organelle	53/1004	756/26528	1.72e-05	3	53	0.0304885	0.0297202	0.0287487	0.000296005	AHSA1, ALDH1A3, ALDOA, ARPC3, ATP6V0D1, CHMP4B, COPS8, DNPH1, EIF4A1, FBL, GHITM, GNB2, GRHPR, HEBP2, LOC101102690, LOC101103316, LOC101114533, LOC101118931, LOC101121718, MYL6, NEDD8, NUTF2, PEF1, PEPD, PSAT1, PSMA2, PSMA4, PSMA6, PSMD7, RAB17, RPL23A, RPL27, RPL30, RPLP0, RPLP2, RPS14, RPS15A, RPS16, RPS18, RPS20, RPS25, RPS26, RPS4X, RPS5, SERPINA5, SNF8, SRI, STMN1, SUB1, TSG101, TXNDC17, UFC…
...GO:0033178	CC	e	proton-transporting two-sector ATPase complex, catalytic domain	6/1004	17/26528	2.5e-05	3	6	0.0442985	0.0431822	0.0417206	0.000425947	ATP5A1, ATP5B, ATP5C1, ATP6V1E1, ATP6V1F, LOC105606223
.....GO:1904813	CC	e	ficolin-1-rich granule lumen	7/1004	25/26528	2.88e-05	5	7	0.0509345	0.049651	0.0479417	0.000480608	ALDOA, DYNLT1, GYG1, PDAP1, PSMA2, PSMC3, PSMD7
....GO:0045261	CC	e	proton-transporting ATP synthase complex, catalytic core F(1)	4/1004	6/26528	2.88e-05	4	4	0.0509445	0.0496607	0.0479224	0.000480608	ATP5A1, ATP5B, ATP5C1, LOC105606223
...GO:0005732	CC	e	sno(s)RNA-containing ribonucleoprotein complex	6/1004	19/26528	5.14e-05	3	6	0.091	0.0887068	0.0855503	0.000850467	FBL, LSM6, NHP2, NOP10, SNRPF, SNU13
...GO:0005746	CC	e	mitochondrial respirasome	4/1004	7/26528	6.51e-05	3	4	0.115294	0.112389	0.108325	0.00105775	LOC101110066, LOC101116886, LOC101121285, NDUFA13
....GO:0000276	CC	e	mitochondrial proton-transporting ATP synthase complex, coupling factor F(o)	4/1004	7/26528	6.51e-05	5	4	0.115294	0.112389	0.108325	0.00105775	ATP5G3, ATP5J, ATP5L, LOC101102454
..GO:0005852	CC	e	eukaryotic translation initiation factor 3 complex	5/1004	13/26528	7.68e-05	2	5	0.135858	0.132435	0.127492	0.00123507	COPS5, EIF3H, EIF3I, EIF3K, EIF3M
...GO:0098562	CC	e	cytoplasmic side of membrane	10/1004	61/26528	9e-05	3	10	0.159306	0.155292	0.149406	0.00143519	CHMP4B, DIABLO, G6PD, LOC101102690, LOC101103316, RPL22, RPL27, RPL35, RPS26, RPS29
.....GO:0005682	CC	e	U5 snRNP	5/1004	14/26528	0.000115678	5	5	0.20475	0.199591	0.19191	0.00182813	SNRPB, SNRPD1, SNRPD2, SNRPE, SNRPG
.....GO:0005741	CC	e	mitochondrial outer membrane	15/1004	130/26528	0.000123094	6	15	0.217876	0.212386	0.20409	0.00191163	CISD1, FATE1, FIS1, GBAS, MFF, MGST1, PEBP1, PHB2, SAMM50, TOMM20, TOMM5, VAT1, VDAC1, VDAC2, VDAC3
....GO:0045283	CC	e	fumarate reductase complex	4/1004	8/26528	0.000126362	4	4	0.22366	0.218024	0.209381	0.00191163	SDHA, SDHAF4, SDHB, SDHC
.....GO:0045257	CC	e	succinate dehydrogenase complex (ubiquinone)	4/1004	8/26528	0.000126362	5	4	0.22366	0.218024	0.209381	0.00191163	SDHA, SDHAF4, SDHB, SDHC
....GO:0005749	CC	e	mitochondrial respiratory chain complex II, succinate dehydrogenase complex (ubiquinone)	4/1004	8/26528	0.000126362	6	4	0.22366	0.218024	0.209381	0.00191163	SDHA, SDHAF4, SDHB, SDHC
....GO:0045281	CC	e	succinate dehydrogenase complex	4/1004	8/26528	0.000126362	4	4	0.22366	0.218024	0.209381	0.00191163	SDHA, SDHAF4, SDHB, SDHC
......GO:0031305	CC	e	integral component of mitochondrial inner membrane	7/1004	31/26528	0.000129085	6	7	0.22848	0.222723	0.213377	0.00193627	LOC101112076, LOC101118606, LOC101118849, LOC101121607, PET100, SMDT1, TIMM17A
....GO:0031968	CC	e	organelle outer membrane	16/1004	146/26528	0.000136886	5	16	0.242288	0.236182	0.226136	0.00203603	CISD1, FATE1, FIS1, GBAS, MFF, MGST1, NUTF2, PEBP1, PHB2, SAMM50, TOMM20, TOMM5, VAT1, VDAC1, VDAC2, VDAC3
...GO:0019867	CC	e	outer membrane	16/1004	147/26528	0.000148308	3	16	0.262504	0.255889	0.244856	0.00218754	CISD1, FATE1, FIS1, GBAS, MFF, MGST1, NUTF2, PEBP1, PHB2, SAMM50, TOMM20, TOMM5, VAT1, VDAC1, VDAC2, VDAC3
.....GO:0031304	CC	e	intrinsic component of mitochondrial inner membrane	7/1004	32/26528	0.000159865	5	7	0.282961	0.27583	0.263777	0.00233852	LOC101112076, LOC101118606, LOC101118849, LOC101121607, PET100, SMDT1, TIMM17A
...GO:0071013	CC	e	catalytic step 2 spliceosome	11/1004	78/26528	0.000165247	4	11	0.292488	0.285117	0.272493	0.00239744	LSM3, LSM7, MAGOH, RALY, RBM8A, SNRPB, SNRPD1, SNRPD2, SNRPD3, SNRPE, SNRPG
...GO:0008180	CC	e	COP9 signalosome	6/1004	23/26528	0.000167999	3	6	0.297358	0.289865	0.276863	0.00239972	COPS3, COPS5, COPS6, COPS8, DYNLL1, MYEOV2
....GO:0005665	CC	e	RNA polymerase II, core complex	5/1004	15/26528	0.000168116	8	5	0.297565	0.290066	0.276887	0.00239972	LOC105604154, POLR2F, POLR2G, POLR2H, POLR2I
..GO:0140534	CC	e	endoplasmic reticulum protein-containing complex	12/1004	93/26528	0.000200712	2	12	0.35526	0.346308	0.329971	0.00279733	DAD1, EMC2, EMC6, KRTCAP2, OST4, PIGP, PPIB, SDF2L1, SEC61B, TMEM258, UBXN1, UFD1L
...GO:1990726	CC	e	Lsm1-7-Pat1 complex	3/1004	4/26528	0.000210101	3	3	0.371879	0.362508	0.345196	0.00288278	LSM1, LSM3, LSM7
...GO:0042719	CC	e	mitochondrial intermembrane space protein transporter complex	3/1004	4/26528	0.000210101	3	3	0.371879	0.362508	0.345196	0.00288278	TIMM10, TIMM8B, TIMM9
..GO:0016272	CC	e	prefoldin complex	4/1004	9/26528	0.000220626	2	4	0.390508	0.380667	0.362047	0.00300391	PFDN1, PFDN2, PFDN5, PFDN6
..GO:0070469	CC	e	respirasome	5/1004	16/26528	0.000236927	2	5	0.419362	0.408794	0.388561	0.00320123	LOC101110066, LOC101116886, LOC101119721, LOC101121285, NDUFA13
....GO:0005666	CC	e	RNA polymerase III complex	5/1004	18/26528	0.000436327	8	5	0.772298	0.752837	0.715139	0.00585074	LOC105604154, POLR2F, POLR2H, POLR3H, POLR3K
..GO:0099080	CC	e	supramolecular complex	55/1004	902/26528	0.000506426	2	55	0.896375	0.873786	0.829526	0.00669211	ANAPC16, BEX4, CALM2, CALM3, CARHSP1, CFAP20, CHTOP, CIRBP, DCPS, DCTN3, DYNLL1, DYNLRB1, DYNLT1, EIF6, GABARAP, KIF21A, KLC3, LOC101118133, LOC101121396, LOC101121718, LOC105606262, LOC105614854, LOC106990101, LSM1, LSM3, LSM6, MAP1LC3A, MAP1LC3B, MAP7, MAPRE3, MARK4, NUDC, NUP85, PABPC4, POLR2G, PSMA2, PSMA4, PSMA6, PSMC3, RBM4, RPL28, RPLP0, RPS4X, SARNP, SHTN1, SIRT2, SNRPG, STMN1, STRA13, TB…
....GO:0005683	CC	e	U7 snRNP	3/1004	5/26528	0.000510415	4	3	0.903435	0.880668	0.835549	0.00669211	SNRPB, SNRPE, SNRPG
....GO:0000275	CC	e	mitochondrial proton-transporting ATP synthase complex, catalytic sector F(1)	3/1004	5/26528	0.000510415	5	3	0.903435	0.880668	0.835549	0.00669211	ATP5A1, ATP5C1, LOC105606223
....GO:0071007	CC	e	U2-type catalytic step 2 spliceosome	6/1004	28/26528	0.000533371	5	6	0.944066	0.920276	0.872061	0.00694166	SNRPB, SNRPD1, SNRPD2, SNRPD3, SNRPE, SNRPG
....GO:0005742	CC	e	mitochondrial outer membrane translocase complex	4/1004	11/26528	0.000543738	4	4	0.962416	0.938164	0.888468	0.00697403	MTX1, TOMM20, TOMM22, TOMM5
....GO:0005751	CC	e	mitochondrial respiratory chain complex IV	4/1004	11/26528	0.000543738	5	4	0.962416	0.938164	0.888468	0.00697403	LOC101102527, LOC101110664, LOC101117965, NDUFA4
.....GO:0000932	CC	e	P-body	10/1004	78/26528	0.000704234	7	10	1	1	1	0.00890353	CARHSP1, DCPS, LSM1, LSM3, LSM6, POLR2G, PSMA2, PSMA4, PSMA6, PSMC3
..GO:0005885	CC	e	Arp2/3 protein complex	4/1004	12/26528	0.00079123	2	4	1	1	1	0.00979354	ARPC2, ARPC3, ARPC5, ARPC5L
...GO:0008250	CC	e	oligosaccharyltransferase complex	4/1004	12/26528	0.00079123	4	4	1	1	1	0.00979354	DAD1, KRTCAP2, OST4, TMEM258
..GO:0045239	CC	e	tricarboxylic acid cycle enzyme complex	4/1004	12/26528	0.00079123	2	4	1	1	1	0.00979354	BCKDHB, BCKDK, FH, SUCLG1
...GO:0055029	CC	e	nuclear DNA-directed RNA polymerase complex	7/1004	42/26528	0.000922221	7	7	1	1	1	0.0113356	LOC105604154, POLR2F, POLR2G, POLR2H, POLR2I, POLR3H, POLR3K
...GO:0030062	CC	e	mitochondrial tricarboxylic acid cycle enzyme complex	3/1004	6/26528	0.000992048	3	3	1	1	1	0.0118644	BCKDHB, BCKDK, SUCLG1
...GO:0120115	CC	e	Lsm2-8 complex	3/1004	6/26528	0.000992048	3	3	1	1	1	0.0118644	LSM3, LSM6, LSM7
.....GO:0005688	CC	e	U6 snRNP	3/1004	6/26528	0.000992048	5	3	1	1	1	0.0118644	LSM3, LSM6, LSM7
......GO:0030130	CC	e	clathrin coat of trans-Golgi network vesicle	3/1004	6/26528	0.000992048	6	3	1	1	1	0.0118644	CLTA, CLTB, LOC106991563
......GO:0005874	CC	e	microtubule	28/1004	386/26528	0.00107076	6	28	1	1	1	0.0127198	BEX4, CALM2, CALM3, CFAP20, DYNLL1, DYNLRB1, DYNLT1, GABARAP, KIF21A, KLC3, LOC101118133, LOC101121396, LOC105606262, LOC105614854, LOC106990101, MAP1LC3A, MAP1LC3B, MAP7, MAPRE3, MARK4, NUDC, SHTN1, SIRT2, STMN1, TBCA, TBCB, TTLL7, TUBB
...GO:0098799	CC	e	outer mitochondrial membrane protein complex	4/1004	13/26528	0.00110877	3	4	1	1	1	0.0130835	MTX1, TOMM20, TOMM22, TOMM5
....GO:0000428	CC	e	DNA-directed RNA polymerase complex	7/1004	44/26528	0.00122686	6	7	1	1	1	0.014381	LOC105604154, POLR2F, POLR2G, POLR2H, POLR2I, POLR3H, POLR3K
......GO:0005782	CC	e	peroxisomal matrix	6/1004	33/26528	0.00133477	6	6	1	1	1	0.0154414	ECI2, GRHPR, HACL1, PEX5, PEX7, PRDX5
.....GO:0031907	CC	e	microbody lumen	6/1004	33/26528	0.00133477	5	6	1	1	1	0.0154414	ECI2, GRHPR, HACL1, PEX5, PEX7, PRDX5
...GO:0030880	CC	e	RNA polymerase complex	7/1004	45/26528	0.00140607	5	7	1	1	1	0.0161607	LOC105604154, POLR2F, POLR2G, POLR2H, POLR2I, POLR3H, POLR3K
..GO:0001651	CC	e	dense fibrillar component	2/1004	2/26528	0.00143101	2	2	1	1	1	0.0162364	FBL, SNU13
.....GO:0099631	CC	e	postsynaptic endocytic zone cytoplasmic component	2/1004	2/26528	0.00143101	5	2	1	1	1	0.0162364	CLTA, CLTB
....GO:0033290	CC	e	eukaryotic 48S preinitiation complex	4/1004	14/26528	0.00150601	4	4	1	1	1	0.0168711	EIF3H, EIF3I, EIF3K, EIF3M
...GO:0030117	CC	e	membrane coat	7/1004	46/26528	0.00160508	3	7	1	1	1	0.0178678	CHMP4B, CLTA, CLTB, COPE, LOC106991563, PDCD6, PEF1
...GO:0071541	CC	e	eukaryotic translation initiation factor 3 complex, eIF3m	3/1004	7/26528	0.00168723	3	3	1	1	1	0.0185491	EIF3H, EIF3I, EIF3M
....GO:0005744	CC	e	TIM23 mitochondrial import inner membrane translocase complex	3/1004	7/26528	0.00168723	4	3	1	1	1	0.0185491	LOC101118849, ROMO1, TIMM17A
....GO:0030120	CC	e	vesicle coat	6/1004	35/26528	0.0018344	4	6	1	1	1	0.0200426	CLTA, CLTB, COPE, LOC106991563, PDCD6, PEF1
....GO:0031982	CC	e	vesicle	96/1004	1856/26528	0.00193687	4	96	1	1	1	0.0210323	AHSA1, ALDH1A3, ALDOA, AP3S1, ARPC3, ARPC5, ATP6V0D1, ATP6V1E1, BLOC1S2, CCDC53, CHGA, CHMP4B, CNP, COMMD1, COPS5, COPS8, DNPH1, DYNLL1, DYNLT1, EIF4A1, ERGIC3, ESD, EXOC3L1, FBL, GABARAP, GABARAPL2, GHITM, GNB2, GRHPR, HEBP2, LOC101102529, LOC101102690, LOC101103316, LOC101112071, LOC101112330, LOC101113728, LOC101114533, LOC101118133, LOC101118931, LOC101121718, LOC106991563, MAP1LC3A, MAP1LC3B…
..GO:0009295	CC	e	nucleoid	6/1004	36/26528	0.00213178	2	6	1	1	1	0.0228682	ATP5B, LOC101118647, MTERF2, POLDIP2, TFB2M, VDAC2
...GO:0042645	CC	e	mitochondrial nucleoid	6/1004	36/26528	0.00213178	5	6	1	1	1	0.0228682	ATP5B, LOC101118647, MTERF2, POLDIP2, TFB2M, VDAC2
..GO:0071944	CC	e	cell periphery	5/1004	25/26528	0.00217173	2	5	1	1	1	0.0231564	CIB1, ITGB1BP1, NME2, PHB2, SLC9A3R1
....GO:0071010	CC	e	prespliceosome	4/1004	16/26528	0.00257772	4	4	1	1	1	0.0271581	LSM7, SNRPB, SNRPC, SNRPG
.....GO:0071004	CC	e	U2-type prespliceosome	4/1004	16/26528	0.00257772	5	4	1	1	1	0.0271581	LSM7, SNRPB, SNRPC, SNRPG
..GO:0099078	CC	e	BORC complex	3/1004	8/26528	0.00262375	2	3	1	1	1	0.0273179	BLOC1S1, BLOC1S2, BORCS7
.....GO:0030125	CC	e	clathrin vesicle coat	3/1004	8/26528	0.00262375	5	3	1	1	1	0.0273179	CLTA, CLTB, LOC106991563
......GO:0034774	CC	e	secretory granule lumen	8/1004	65/26528	0.00306048	6	8	1	1	1	0.0316787	ALDOA, DYNLT1, GYG1, HEBP2, PSMA2, PSMC3, PSMD7, TRAPPC1
....GO:0016282	CC	e	eukaryotic 43S preinitiation complex	4/1004	17/26528	0.00327079	4	4	1	1	1	0.0336587	EIF3H, EIF3I, EIF3K, EIF3M
.....GO:0060205	CC	e	cytoplasmic vesicle lumen	8/1004	67/26528	0.00370217	5	8	1	1	1	0.03766	ALDOA, DYNLT1, GYG1, HEBP2, PSMA2, PSMC3, PSMD7, TRAPPC1
....GO:0031983	CC	e	vesicle lumen	8/1004	67/26528	0.00370217	4	8	1	1	1	0.03766	ALDOA, DYNLT1, GYG1, HEBP2, PSMA2, PSMC3, PSMD7, TRAPPC1
...GO:0030008	CC	e	TRAPP complex	3/1004	9/26528	0.00382531	3	3	1	1	1	0.0386903	TRAPPC1, TRAPPC4, TRAPPC5
...GO:0090661	CC	e	box H/ACA telomerase RNP complex	2/1004	3/26528	0.00418491	5	2	1	1	1	0.0420869	NHP2, NOP10
.....GO:0005925	CC	e	focal adhesion	18/1004	231/26528	0.00448375	5	18	1	1	1	0.0448375	ARPC3, GNB2, LOC101102690, LOC101121718, REXO2, RPL27, RPL30, RPL38, RPLP0, RPLP2, RPS10, RPS14, RPS16, RPS18, RPS4X, RPS5, YWHAQ, ZYX
......GO:0015630	CC	e	microtubule cytoskeleton	11/1004	116/26528	0.00457084	6	11	1	1	1	0.0454517	AAMP, GAPDH, HYPK, LOC101118133, LOC106990101, MAP7, MAP7D2, MAPRE3, MARK4, SHTN1, SRA1
...GO:0070993	CC	e	translation preinitiation complex	4/1004	19/26528	0.0050158	3	4	1	1	1	0.0495976	EIF3H, EIF3I, EIF3K, EIF3M
....GO:0030055	CC	e	cell-substrate junction	18/1004	237/26528	0.00521428	4	18	1	1	1	0.0512738	ARPC3, GNB2, LOC101102690, LOC101121718, REXO2, RPL27, RPL30, RPL38, RPLP0, RPLP2, RPS10, RPS14, RPS16, RPS18, RPS4X, RPS5, YWHAQ, ZYX
...GO:0044613	CC	e	nuclear pore central transport channel	3/1004	10/26528	0.00531187	3	3	1	1	1	0.0519448	NUP62CL, NUTF2, NXT1
...GO:0030684	CC	e	preribosome	8/1004	72/26528	0.00576207	3	8	1	1	1	0.0560377	EIF6, EMG1, FBL, IMP3, RPS7, SNU13, ZNF593, ZNF622
..GO:0008540	CC	e	proteasome regulatory particle, base subcomplex	3/1004	11/26528	0.00709992	2	3	1	1	1	0.0668449	PSMC3, PSMD10, PSMD4
....GO:0031414	CC	e	N-terminal protein acetyltransferase complex	3/1004	11/26528	0.00709992	6	3	1	1	1	0.0668449	NAA10, NAA20, NAA38
...GO:0071986	CC	e	Ragulator complex	3/1004	11/26528	0.00709992	4	3	1	1	1	0.0668449	LAMTOR1, LAMTOR4, LAMTOR5
...GO:0031083	CC	e	BLOC-1 complex	3/1004	11/26528	0.00709992	3	3	1	1	1	0.0668449	BLOC1S1, BLOC1S2, STX12
....GO:0061617	CC	e	MICOS complex	3/1004	11/26528	0.00709992	4	3	1	1	1	0.0668449	C5H19orf70, CHCHD10, MINOS1
...GO:0005844	CC	e	polysome	7/1004	61/26528	0.00803135	3	7	1	1	1	0.0733133	DRG1, LOC101121718, MCRS1, NAA38, PSMA6, RPS4X, RWDD1
....GO:0070449	CC	e	elongin complex	2/1004	4/26528	0.00815972	4	2	1	1	1	0.0733133	TCEB1, TCEB2
....GO:0005786	CC	e	signal recognition particle, endoplasmic reticulum targeting	2/1004	4/26528	0.00815972	4	2	1	1	1	0.0733133	SRP14, SRP19
...GO:0048500	CC	e	signal recognition particle	2/1004	4/26528	0.00815972	3	2	1	1	1	0.0733133	SRP14, SRP19
...GO:0031429	CC	e	box H/ACA snoRNP complex	2/1004	4/26528	0.00815972	5	2	1	1	1	0.0733133	NHP2, NOP10
...GO:0070390	CC	e	transcription export complex 2	2/1004	4/26528	0.00815972	3	2	1	1	1	0.0733133	EFCAB11, ENY2
....GO:0001405	CC	e	PAM complex, Tim23 associated import motor	2/1004	4/26528	0.00815972	4	2	1	1	1	0.0733133	DNAJC19, GRPEL1
....GO:0072588	CC	e	box H/ACA RNP complex	2/1004	4/26528	0.00815972	4	2	1	1	1	0.0733133	NHP2, NOP10
...GO:0008622	CC	e	epsilon DNA polymerase complex	2/1004	4/26528	0.00815972	6	2	1	1	1	0.0733133	CHRAC1, POLE4
..GO:0030017	CC	e	sarcomere	5/1004	34/26528	0.00859408	2	5	1	1	1	0.0768259	ARF1, CALM2, CALM3, LOC105614854, PSMA6
....GO:0005736	CC	e	RNA polymerase I complex	3/1004	12/26528	0.00920281	8	3	1	1	1	0.0810397	LOC105604154, POLR2F, POLR2H
...GO:0046930	CC	e	pore complex	3/1004	12/26528	0.00920281	3	3	1	1	1	0.0810397	VDAC1, VDAC2, VDAC3
...GO:0005845	CC	e	mRNA cap binding complex	3/1004	12/26528	0.00920281	3	3	1	1	1	0.0810397	FAM103A1, LSM1, NCBP2
..GO:0036452	CC	e	ESCRT complex	4/1004	23/26528	0.0101656	2	4	1	1	1	0.0886357	CHMP4B, SNF8, TSG101, VPS28
....GO:0032040	CC	e	small-subunit processome	5/1004	36/26528	0.0109447	4	5	1	1	1	0.0944982	EMG1, FBL, IMP3, RPS7, SNU13
..GO:0034518	CC	e	RNA cap binding complex	3/1004	13/26528	0.011631	2	3	1	1	1	0.0985019	FAM103A1, LSM1, NCBP2
..GO:0031082	CC	e	BLOC complex	3/1004	13/26528	0.011631	2	3	1	1	1	0.0985019	BLOC1S1, BLOC1S2, STX12
....GO:0030118	CC	e	clathrin coat	3/1004	13/26528	0.011631	4	3	1	1	1	0.0985019	CLTA, CLTB, LOC106991563
..GO:0000930	CC	e	gamma-tubulin complex	3/1004	13/26528	0.011631	2	3	1	1	1	0.0985019	BLOC1S2, MARK4, UXT
....GO:0005669	CC	e	transcription factor TFIID complex	4/1004	24/26528	0.0118402	4	4	1	1	1	0.0997956	ERCC1, GTF2A2, GTF2H5, TAF9
....GO:0042405	CC	e	nuclear inclusion body	2/1004	5/26528	0.0132593	4	2	1	1	1	0.110183	PABPN1, STUB1
....GO:0005947	CC	e	mitochondrial alpha-ketoglutarate dehydrogenase complex	2/1004	5/26528	0.0132593	5	2	1	1	1	0.110183	BCKDHB, BCKDK
....GO:0042721	CC	e	TIM22 mitochondrial import inner membrane insertion complex	2/1004	5/26528	0.0132593	4	2	1	1	1	0.110183	TIMM10, TIMM22
...GO:0005813	CC	e	centrosome	26/1004	420/26528	0.013741	3	26	1	1	1	0.113652	B9D1, BCCIP, BLOC1S2, C7H14orf166, CALM2, CALM3, CAPRIN2, CCDC85B, CIB1, DCTN3, DYNLL1, DYNLRB1, EFCAB11, IFT20, LOC101104012, LOC105614854, MARK4, NUP62CL, PSMB5, RANBP1, RILPL2, RPS7, SIRT2, SKP1, UNC119, UXT
.....GO:0000177	CC	e	cytoplasmic exosome (RNase complex)	3/1004	14/26528	0.0143924	5	3	1	1	1	0.118486	CARHSP1, EXOSC3, EXOSC4
...GO:0008023	CC	e	transcription elongation factor complex	5/1004	39/26528	0.0152371	3	5	1	1	1	0.12486	ELOF1, NELFE, TCEB1, TCEB2, WDR61
......GO:0000421	CC	e	autophagosome membrane	4/1004	26/26528	0.0156955	6	4	1	1	1	0.127436	GABARAP, GABARAPL2, MAP1LC3A, MAP1LC3B
..GO:0048471	CC	e	perinuclear region of cytoplasm	32/1004	543/26528	0.0161769	2	32	1	1	1	0.130745	APEX1, ARF1, ATRAID, C7H14orf166, CDK2AP1, CIB1, COPS5, COPS8, DCTN3, GABARAP, GNB2, ITGB1BP1, LOC101113728, MAP7, MAPRE3, MTPN, PARK7, PDLIM4, PPIB, PRDX5, PRDX6, PTOV1, RANGRF, SHTN1, SIRT2, SLC9A3R1, SNF8, STX8, TRMT112, TSTD1, WBSCR22, ZPR1
..GO:0016020	CC	e	membrane	271/1004	6313/26528	0.0172536	2	271	1	1	1	0.138813	AAMP, ABHD17A, ABHD17C, ADI1, AGTRAP, AKR1A1, ALDH1A3, ALDH3A2, ALDOA, AP3S1, APEH, AQP8, ARF1, ARFRP1, ARPC3, ARSA, ATG12, ATP5A1, ATP5B, ATP5G2, ATP6V0D1, ATP6V1E1, ATP6V1F, ATP6V1G1, ATRAID, AVEN, B3GAT3, B9D1, BCAP31, BLOC1S1, BLOC1S2, BORCS7, BZW2, C1H21orf2, C1QBP, C4H7orf73, C5H19orf70, CALM3, CAPNS1, CAPRIN2, CHCHD1, CHGA, CHMP2A, CHMP4B, CIB1, CISD1, CLDN11, CLTA, CLTB, CNP, COMMD1, COPE…
....GO:0014069	CC	e	postsynaptic density	15/1004	212/26528	0.017903	4	15	1	1	1	0.14274	ABHD17A, ABHD17C, ARF1, FABP5, RPL12, RPL18A, RPL30, RPL38, RPL8, RPLP0, RPS13, RPS14, RPS18, RPS19, RPS25
...GO:0099572	CC	e	postsynaptic specialization	15/1004	212/26528	0.017903	3	15	1	1	1	0.14274	ABHD17A, ABHD17C, ARF1, FABP5, RPL12, RPL18A, RPL30, RPL38, RPL8, RPLP0, RPS13, RPS14, RPS18, RPS19, RPS25
....GO:1990246	CC	e	uniplex complex	2/1004	6/26528	0.0193929	7	2	1	1	1	0.151213	MICU2, SMDT1
..GO:0097452	CC	e	GAIT complex	2/1004	6/26528	0.0193929	2	2	1	1	1	0.151213	GAPDH, RPL13A
......GO:0022626	CC	e	cytosolic ribosome	2/1004	6/26528	0.0193929	6	2	1	1	1	0.151213	NAA10, RPL11
....GO:0031428	CC	e	box C/D RNP complex	2/1004	6/26528	0.0193929	4	2	1	1	1	0.151213	FBL, SNU13
....GO:0030132	CC	e	clathrin coat of coated pit	2/1004	6/26528	0.0193929	5	2	1	1	1	0.151213	CLTA, CLTB
...GO:0005697	CC	e	telomerase holoenzyme complex	3/1004	16/26528	0.0209342	3	3	1	1	1	0.161806	NHP2, NOP10, SNRPE
.......GO:0044754	CC	e	autolysosome	3/1004	16/26528	0.0209342	9	3	1	1	1	0.161806	FTL, MAP1LC3A, MAP1LC3B
..GO:0030496	CC	e	midbody	11/1004	139/26528	0.0213575	2	11	1	1	1	0.16436	ANKRD54, CCDC69, CHMP4B, DCTN3, ERH, MAPRE3, MARK4, PIN1, PKN1, RALB, SIRT2
......GO:0031307	CC	e	integral component of mitochondrial outer membrane	3/1004	17/26528	0.0247192	6	3	1	1	1	0.187781	FIS1, FUNDC1, TOMM20
.....GO:0031306	CC	e	intrinsic component of mitochondrial outer membrane	3/1004	17/26528	0.0247192	5	3	1	1	1	0.187781	FIS1, FUNDC1, TOMM20
..GO:0022624	CC	e	proteasome accessory complex	3/1004	17/26528	0.0247192	2	3	1	1	1	0.187781	PSMC3, PSMD4, PSMD8
.....GO:0071339	CC	e	MLL1 complex	4/1004	30/26528	0.0255562	7	4	1	1	1	0.191876	C11H17orf49, MCRS1, RUVBL1, TAF9
....GO:0044665	CC	e	MLL1/2 complex	4/1004	30/26528	0.0255562	6	4	1	1	1	0.191876	C11H17orf49, MCRS1, RUVBL1, TAF9
......GO:0055038	CC	e	recycling endosome membrane	6/1004	60/26528	0.0255834	7	6	1	1	1	0.191876	ABHD17C, PDLIM4, RAB12, RAB17, STX12, VTI1B
.....GO:0000243	CC	e	commitment complex	2/1004	7/26528	0.0264751	5	2	1	1	1	0.194332	SNRPC, SNRPD1
..GO:0005861	CC	e	troponin complex	2/1004	7/26528	0.0264751	2	2	1	1	1	0.194332	TNNI3, TNNT1
..GO:0061574	CC	e	ASAP complex	2/1004	7/26528	0.0264751	2	2	1	1	1	0.194332	RNPS1, SAP18
...GO:0016461	CC	e	unconventional myosin complex	2/1004	7/26528	0.0264751	3	2	1	1	1	0.194332	MYL6, MYL6B
...GO:0005642	CC	e	annulate lamellae	2/1004	7/26528	0.0264751	3	2	1	1	1	0.194332	LOC101121157, NUP62CL
.......GO:0005881	CC	e	cytoplasmic microtubule	6/1004	61/26528	0.0274982	7	6	1	1	1	0.200295	DYNLT1, LOC101118133, LOC101121396, LOC105606262, LOC106990101, MAPRE3
....GO:0031301	CC	e	integral component of organelle membrane	17/1004	256/26528	0.0297886	4	17	1	1	1	0.215207	DPM2, EMC6, ERGIC3, FIS1, FUNDC1, LOC101112076, LOC101118606, LOC101118849, LOC101121607, MFF, PET100, SLC25A4, SMDT1, STX12, TIMM17A, TMEM70, TOMM20
....GO:1902493	CC	e	acetyltransferase complex	7/1004	80/26528	0.031768	4	7	1	1	1	0.227649	ENY2, MCRS1, NAA10, NAA20, NAA38, RUVBL1, TAF9
...GO:0031248	CC	e	protein acetyltransferase complex	7/1004	80/26528	0.031768	5	7	1	1	1	0.227649	ENY2, MCRS1, NAA10, NAA20, NAA38, RUVBL1, TAF9
........GO:0005767	CC	e	secondary lysosome	3/1004	19/26528	0.0333153	8	3	1	1	1	0.231074	FTL, MAP1LC3A, MAP1LC3B
...GO:0000346	CC	e	transcription export complex	2/1004	8/26528	0.0344256	3	2	1	1	1	0.231074	CHTOP, SARNP
....GO:0106068	CC	e	SUMO ligase complex	2/1004	8/26528	0.0344256	4	2	1	1	1	0.231074	LOC105606137, NSMCE3
.....GO:0030915	CC	e	Smc5-Smc6 complex	2/1004	8/26528	0.0344256	5	2	1	1	1	0.231074	LOC105606137, NSMCE3
..GO:0032153	CC	e	cell division site	2/1004	8/26528	0.0344256	2	2	1	1	1	0.231074	RHOC, RND2
...GO:0034098	CC	e	VCP-NPL4-UFD1 AAA ATPase complex	2/1004	8/26528	0.0344256	3	2	1	1	1	0.231074	UBXN1, UFD1L
...GO:0005869	CC	e	dynactin complex	2/1004	8/26528	0.0344256	3	2	1	1	1	0.231074	ACTR10, DCTN3
...GO:0072669	CC	e	tRNA-splicing ligase complex	2/1004	8/26528	0.0344256	3	2	1	1	1	0.231074	C7H14orf166, RTCB
..GO:0008541	CC	e	proteasome regulatory particle, lid subcomplex	2/1004	8/26528	0.0344256	2	2	1	1	1	0.231074	LOC101119038, PSMD8
....GO:0000274	CC	e	mitochondrial proton-transporting ATP synthase, stator stalk	1/1004	1/26528	0.0378468	4	1	1	1	1	0.231074	ATP5H
......GO:0034777	CC	e	recycling endosome lumen	1/1004	1/26528	0.0378468	6	1	1	1	1	0.231074	PDLIM4
....GO:1990070	CC	e	TRAPPI protein complex	1/1004	1/26528	0.0378468	4	1	1	1	1	0.231074	TRAPPC5
...GO:0031205	CC	e	endoplasmic reticulum Sec complex	1/1004	1/26528	0.0378468	3	1	1	1	1	0.231074	SEC61B
...GO:0005956	CC	e	protein kinase CK2 complex	1/1004	1/26528	0.0378468	3	1	1	1	1	0.231074	CSNK2B
.....GO:0036027	CC	e	protein C inhibitor-PLAU complex	1/1004	1/26528	0.0378468	5	1	1	1	1	0.231074	SERPINA5
.....GO:0097181	CC	e	protein C inhibitor-coagulation factor V complex	1/1004	1/26528	0.0378468	5	1	1	1	1	0.231074	SERPINA5
...GO:0032144	CC	e	4-aminobutyrate transaminase complex	1/1004	1/26528	0.0378468	4	1	1	1	1	0.231074	ABAT
....GO:0045282	CC	e	plasma membrane succinate dehydrogenase complex	1/1004	1/26528	0.0378468	5	1	1	1	1	0.231074	SDHA
.....GO:0036029	CC	e	protein C inhibitor-KLK3 complex	1/1004	1/26528	0.0378468	5	1	1	1	1	0.231074	SERPINA5
...GO:0045265	CC	e	proton-transporting ATP synthase, stator stalk	1/1004	1/26528	0.0378468	3	1	1	1	1	0.231074	ATP5H
....GO:0000110	CC	e	nucleotide-excision repair factor 1 complex	1/1004	1/26528	0.0378468	4	1	1	1	1	0.231074	ERCC1
....GO:1902636	CC	e	kinociliary basal body	1/1004	1/26528	0.0378468	4	1	1	1	1	0.231074	IFT20
.....GO:0097183	CC	e	protein C inhibitor-coagulation factor XI complex	1/1004	1/26528	0.0378468	5	1	1	1	1	0.231074	SERPINA5
.....GO:0036024	CC	e	protein C inhibitor-TMPRSS7 complex	1/1004	1/26528	0.0378468	5	1	1	1	1	0.231074	SERPINA5
.....GO:0036030	CC	e	protein C inhibitor-plasma kallikrein complex	1/1004	1/26528	0.0378468	5	1	1	1	1	0.231074	SERPINA5
...GO:0070992	CC	e	translation initiation complex	1/1004	1/26528	0.0378468	3	1	1	1	1	0.231074	RPL38
....GO:0097630	CC	e	intrinsic component of omegasome membrane	1/1004	1/26528	0.0378468	4	1	1	1	1	0.231074	EMC6
....GO:0045244	CC	e	succinate-CoA ligase complex (GDP-forming)	1/1004	1/26528	0.0378468	4	1	1	1	1	0.231074	SUCLG1
......GO:1990406	CC	e	CGRP receptor complex	1/1004	1/26528	0.0378468	7	1	1	1	1	0.231074	RAMP1
.......GO:0150056	CC	e	amylin receptor complex 1	1/1004	1/26528	0.0378468	8	1	1	1	1	0.231074	RAMP1
.....GO:0036025	CC	e	protein C inhibitor-TMPRSS11E complex	1/1004	1/26528	0.0378468	5	1	1	1	1	0.231074	SERPINA5
.....GO:0097182	CC	e	protein C inhibitor-coagulation factor Xa complex	1/1004	1/26528	0.0378468	5	1	1	1	1	0.231074	SERPINA5
....GO:0033291	CC	e	eukaryotic 80S initiation complex	1/1004	1/26528	0.0378468	4	1	1	1	1	0.231074	RPL38
..GO:1990356	CC	e	sumoylated E2 ligase complex	1/1004	1/26528	0.0378468	2	1	1	1	1	0.231074	UBE2I
...GO:0061850	CC	e	growth cone leading edge	1/1004	1/26528	0.0378468	3	1	1	1	1	0.231074	ARPC3
.....GO:0097456	CC	e	terminal loop	1/1004	1/26528	0.0378468	5	1	1	1	1	0.231074	SIRT2
.....GO:0036028	CC	e	protein C inhibitor-thrombin complex	1/1004	1/26528	0.0378468	5	1	1	1	1	0.231074	SERPINA5
.....GO:0036026	CC	e	protein C inhibitor-PLAT complex	1/1004	1/26528	0.0378468	5	1	1	1	1	0.231074	SERPINA5
.....GO:0097631	CC	e	integral component of omegasome membrane	1/1004	1/26528	0.0378468	5	1	1	1	1	0.231074	EMC6
...GO:0031533	CC	e	mRNA cap methyltransferase complex	1/1004	1/26528	0.0378468	5	1	1	1	1	0.231074	FAM103A1
...GO:0042709	CC	e	succinate-CoA ligase complex	1/1004	1/26528	0.0378468	3	1	1	1	1	0.231074	SUCLG1
...GO:1905354	CC	e	exoribonuclease complex	3/1004	20/26528	0.0381207	3	3	1	1	1	0.231074	CARHSP1, EXOSC3, EXOSC4
....GO:0000178	CC	e	exosome (RNase complex)	3/1004	20/26528	0.0381207	4	3	1	1	1	0.231074	CARHSP1, EXOSC3, EXOSC4
..GO:0044232	CC	e	organelle membrane contact site	3/1004	20/26528	0.0381207	2	3	1	1	1	0.231074	C5H19orf70, FATE1, TOMM20
..GO:0012505	CC	e	endomembrane system	6/1004	66/26528	0.0384836	2	6	1	1	1	0.232478	AVEN, MAP1LC3A, MAP1LC3B, SLC9A3R1, STX12, STX8
...GO:0031371	CC	e	ubiquitin conjugating enzyme complex	2/1004	9/26528	0.0431685	4	2	1	1	1	0.256633	STUB1, UBE2V1
....GO:0070847	CC	e	core mediator complex	2/1004	9/26528	0.0431685	4	2	1	1	1	0.256633	MED31, MED6
....GO:0033179	CC	e	proton-transporting V-type ATPase, V0 domain	2/1004	9/26528	0.0431685	4	2	1	1	1	0.256633	ATP6V0D1, ATP6V0E1
...GO:0034663	CC	e	endoplasmic reticulum chaperone complex	2/1004	9/26528	0.0431685	3	2	1	1	1	0.256633	PPIB, SDF2L1
....GO:0005680	CC	e	anaphase-promoting complex	3/1004	21/26528	0.0432585	6	3	1	1	1	0.256633	ANAPC11, ANAPC16, UBE2S
..GO:0005875	CC	e	microtubule associated complex	10/1004	139/26528	0.0433521	2	10	1	1	1	0.256633	ACTR10, DCTN3, DYNLL1, DYNLRB1, DYNLT1, GABARAP, KIF21A, KLC3, MAP7, SHTN1
....GO:0005868	CC	e	cytoplasmic dynein complex	3/1004	22/26528	0.0487226	4	3	1	1	1	0.284617	DYNLL1, DYNLRB1, DYNLT1
...GO:0032045	CC	e	guanyl-nucleotide exchange factor complex	3/1004	22/26528	0.0487226	3	3	1	1	1	0.284617	LAMTOR1, LAMTOR4, LAMTOR5
..GO:0031224	CC	p	intrinsic component of membrane	110/1004	4780/26528	3.81e-10	2	110	6.74e-07	6.57e-07	6.53e-07	1.18e-08	AGTRAP, ALDH3A2, AQP8, ARSA, ATP5G1, ATP5G2, ATP5G3, ATP5J2, ATP6V0E1, ATRAID, B3GAT3, BCAP31, C24H16orf91, C25H10orf35, C4H7orf73, C6H4orf3, C7H14orf37, CCDC167, CISD1, CLDN11, DAD1, DNAJC19, DNAJC4, DPM2, EMC6, ERGIC3, FATE1, FIS1, FUNDC1, GHITM, HIGD2A, IFITM5, KCNK12, KRTCAP2, LOC101102183, LOC101107266, LOC101111410, LOC101112076, LOC101113001, LOC101113599, LOC101115236, LOC101116886, LOC10…
...GO:0031226	CC	p	intrinsic component of plasma membrane	9/1004	1086/26528	1.03e-09	3	9	1.83e-06	1.78e-06	1.77e-06	3.05e-08	AQP8, IFITM5, KCNK12, MIEN1, NINJ2, PHB, SLC52A3, STX8, TMEM150A
...GO:0005886	CC	p	plasma membrane	66/1004	3257/26528	1.81e-09	3	66	3.2e-06	3.12e-06	3.09e-06	4.93e-08	AAMP, ADI1, ALDH1A3, AQP8, ARF1, ARSA, ATP5A1, ATP5B, ATP6V1G1, ATRAID, C1H21orf2, C1QBP, CALM3, CAPNS1, CAPRIN2, CIB1, CLDN11, CLTA, CLTB, CRYAB, CSNK1G2, CYTH2, ENHO, ENO1, EPS8L3, GABARAP, GAPDH, GLO1, GNB2, IFITM5, ITGAE, ITGB1BP1, KIF21A, LAMTOR1, LOC101102072, LOC101104062, LOC101111215, LOC101112071, LOC101112330, LOC105614854, LOC105616898, LOC106991563, MARCKSL1, NELFE, NT5E, PARK7, PDAP…
....GO:0005887	CC	p	integral component of plasma membrane	8/1004	1014/26528	2.3e-09	4	8	4.07e-06	3.97e-06	3.92e-06	6.13e-08	AQP8, IFITM5, KCNK12, NINJ2, PHB, SLC52A3, STX8, TMEM150A
...GO:0016021	CC	p	integral component of membrane	108/1004	4627/26528	2.49e-09	3	108	4.41e-06	4.3e-06	4.24e-06	6.48e-08	AGTRAP, ALDH3A2, AQP8, ARSA, ATP5G1, ATP5G2, ATP5G3, ATP5J2, ATP6V0E1, ATRAID, B3GAT3, BCAP31, C24H16orf91, C25H10orf35, C4H7orf73, C6H4orf3, C7H14orf37, CCDC167, CISD1, CLDN11, DAD1, DNAJC19, DNAJC4, DPM2, EMC6, ERGIC3, FATE1, FIS1, FUNDC1, GHITM, HIGD2A, IFITM5, KCNK12, KRTCAP2, LOC101102183, LOC101107266, LOC101111410, LOC101112076, LOC101113001, LOC101113599, LOC101115236, LOC101116886, LOC10…
..GO:0030312	CC	p	external encapsulating structure	1/1004	299/26528	0.000196634	2	1	0.348043	0.339272	0.32366	0.00276346	TIMP2
...GO:0031012	CC	p	extracellular matrix	1/1004	298/26528	0.000196721	3	1	0.348197	0.339422	0.323606	0.00276346	TIMP2
..GO:0005615	CC	p	extracellular space	22/1004	1110/26528	0.000694197	2	22	1	1	1	0.00883978	ALDOA, APOA1BP, BLOC1S1, CCL25, CCS, CHGA, CNP, COPS3, FABP5, GNB2, INHA, LOC101111911, LOC101113728, MIF, OXT, PCSK1N, PEBP1, PGK1, PPP1R1A, SERPINA5, TIMM8B, TIMP2
....GO:0062023	CC	p	collagen-containing extracellular matrix	0/1004	185/26528	0.00147121	4	0	1	1	1	0.0165862
..GO:0005576	CC	p	extracellular region	26/1004	1122/26528	0.00645408	2	26	1	1	1	0.0624247	ALDOA, ASIP, C1QBP, CHGA, DYNLT1, ENHO, GYG1, HEBP2, LOC101103584, LOC101105017, LOC101112071, LOC101112330, LOC101119757, LOC105611516, PDAP1, PLA2G1B, PLAC1, PLAC9, PPIA-1, PSMA2, PSMC3, PSMD7, SAMD1, SVBP, TRAPPC1, TXN
...GO:0098590	CC	p	plasma membrane region	20/1004	904/26528	0.00982575	3	20	1	1	1	0.0860969	ABHD17A, ABHD17C, AKR1A1, ARF1, ATP6V0D1, ATP6V1E1, CIB1, DCTN3, EPS8L3, FABP5, LOC106991563, MAP7, PDLIM4, PDZD11, PKN1, RAB17, RALA, RHOC, SLC9A3R1, TESC
....GO:0099240	CC	p	intrinsic component of synaptic membrane	0/1004	131/26528	0.0104536	4	0	1	1	1	0.0907003
.....GO:0099699	CC	p	integral component of synaptic membrane	0/1004	122/26528	0.0155951	5	0	1	1	1	0.127204
....GO:0005911	CC	p	cell-cell junction	6/1004	368/26528	0.0265697	4	6	1	1	1	0.194332	CLDN11, CYTH2, PDZD11, SIRT2, TJP2, ZYX
..GO:0043235	CC	p	receptor complex	4/1004	284/26528	0.0281959	2	4	1	1	1	0.204536	CAPRIN2, DIABLO, ITGAE, RAMP1
.....GO:0098936	CC	p	intrinsic component of postsynaptic membrane	0/1004	101/26528	0.0345735	5	0	1	1	1	0.231074
.....GO:0005794	CC	p	Golgi apparatus	17/1004	720/26528	0.0466998	5	17	1	1	1	0.275529	AP3S1, ARF1, ARFRP1, C15H11orf31, DBI, DPY30, DYNLT1, FAM114A1, GABARAPL2, IFT20, LOC105612082, PEBP1, PEX5, RPS12, VTI1B, ZDHHC4, ZNF622
...GO:0031225	CC	p	anchored component of membrane	1/1004	150/26528	0.0485218	3	1	1	1	1	0.284617	NT5E
..GO:0003735	MF	e	structural constituent of ribosome	89/1004	297/26528	1.16e-54	2	89	4.79e-51	4.66e-51	4.79e-51	4.79e-51	LOC101102690, LOC101103316, LOC101104725, LOC101109155, LOC101109655, LOC101121371, LOC101121718, LOC101123279, LOC101123533, MRPL11, MRPL14, MRPL16, MRPL17, MRPL2, MRPL20, MRPL22, MRPL24, MRPL27, MRPL28, MRPL30, MRPL36, MRPL37, MRPL41, MRPL43, MRPL55, MRPL57, MRPS11, MRPS16, MRPS18B, MRPS21, MRPS23, MRPS24, MRPS25, MRPS26, MRPS31, MRPS34, MRPS6, NDUFA7, RPL11, RPL12, RPL13, RPL13A, RPL15, RPL18,…
GO:0003674	MF	e	molecular_function	759/1004	14480/26528	1.32e-44	0	759	5.42e-41	5.28e-41	5.42e-41	2.71e-41	AAMP, ABAT, ABHD11, ABHD17A, ABHD17C, ABHD4, ACAA2, ACAT1, ACBD6, ACBD7, ACO2, ACY1, ADI1, ADSL, AES, AHSA1, AKR1A1, AKR1B1, ALAD, ALDH1A1, ALDH1A3, ALDH2, ALDH3A2, ALDOA, ALKBH7, AMDHD2, ANAPC11, ANKRD54, AP3S1, APEH, APEX1, APOA1BP, AQP8, ARF1, ARFRP1, ARHGAP36, ARPC2, ARPC3, ARPC5, ARPC5L, ARSA, AS3MT, ASIP, ATG12, ATOX1, ATP5A1, ATP5B, ATP5C1, ATP5G1, ATP5G2, ATP5G3, ATP5H, ATP5J, ATP5J2, ATP…
....GO:0003723	MF	e	RNA binding	157/1004	1376/26528	2.9e-36	4	157	1.19e-32	1.16e-32	1.19e-32	3.98e-33	ALDOA, APEX1, C15H11orf31, C17H12orf65, C1QBP, C5H19orf43, C7H14orf166, CAPRIN2, CARHSP1, CHCHD1, CHTOP, CIRBP, CNBP, CNP, COPS5, CRYZ, CSDC2, DCPS, DTD1, EDF1, EEF1D, EEF1G, EIF1AX, EIF3H, EIF3I, EIF3K, EIF3M, EIF4A1, EIF6, EMG1, ERH, EXOSC3, EXOSC4, FAM103A1, FAM32A, FBL, FLYWCH2, HSD17B10, HTATSF1, ICT1, IMP3, LACTB2, LOC101102690, LOC101103316, LOC101104725, LOC101109655, LOC101111215, LOC101…
.GO:0005198	MF	e	structural molecule activity	109/1004	738/26528	6.91e-35	1	109	2.84e-31	2.77e-31	2.84e-31	7.11e-32	ARPC2, ARPC3, ARPC5, CLDN11, CLTA, CLTB, COPE, CRYAB, LOC101102690, LOC101103316, LOC101104725, LOC101109155, LOC101109655, LOC101118133, LOC101121371, LOC101121396, LOC101121718, LOC101123279, LOC101123533, LOC106990101, MAP7, MRPL11, MRPL14, MRPL16, MRPL17, MRPL2, MRPL20, MRPL22, MRPL24, MRPL27, MRPL28, MRPL30, MRPL36, MRPL37, MRPL41, MRPL43, MRPL55, MRPL57, MRPS11, MRPS16, MRPS18B, MRPS21, MRP…
...GO:0009055	MF	e	electron transfer activity	38/1004	100/26528	2.8e-28	3	38	1.15e-24	1.13e-24	1.15e-24	2.31e-25	COX5A, ETFA, ETFB, GLRX2, GLRX5, LOC101110066, LOC101110664, LOC101113001, LOC101113599, LOC101115773, LOC101116886, LOC101117965, LOC101119721, LOC101121285, LOC101121420, LOC105609918, LOC106991840, NDUFA12, NDUFA13, NDUFA4, NDUFA5, NDUFA7, NDUFB4, NDUFB7, NDUFB8, NDUFC2, NDUFS2, NDUFS3, NDUFS4, NDUFS7, NDUFS8, NDUFV1, NDUFV2, P4HA2, SDHA, SDHB, SDHC, UQCRH
.....GO:0015453	MF	e	oxidoreduction-driven active transmembrane transporter activity	30/1004	59/26528	2.98e-27	5	30	1.23e-23	1.19e-23	1.22e-23	2.04e-24	COX5A, LOC101110066, LOC101110664, LOC101113001, LOC101113599, LOC101115773, LOC101116886, LOC101117965, LOC101119721, LOC101121285, LOC101121420, LOC105609918, LOC106991840, NDUFA12, NDUFA13, NDUFA4, NDUFA5, NDUFA7, NDUFB4, NDUFB7, NDUFB8, NDUFC2, NDUFS2, NDUFS3, NDUFS4, NDUFS7, NDUFS8, NDUFV1, NDUFV2, UQCRH
..GO:0016491	MF	e	oxidoreductase activity	95/1004	727/26528	2.67e-26	2	95	1.1e-22	1.07e-22	1.1e-22	1.57e-23	ADI1, AKR1A1, AKR1B1, ALDH1A1, ALDH1A3, ALDH2, ALDH3A2, ALKBH7, APEX1, BCKDHB, CCS, CDO1, COQ7, COX5A, CRYZ, DHDH, ETFA, ETFB, ETHE1, G6PD, GAPDH, GLRX2, GLRX5, GPX1, GPX4, GRHPR, HIBADH, HSD17B10, HSD17B8, IDH1, IDH3A, IDH3G, LDHB, LOC101110066, LOC101110664, LOC101112223, LOC101113001, LOC101113599, LOC101115773, LOC101116886, LOC101117965, LOC101119050, LOC101119721, LOC101121285, LOC101121420…
....GO:0015399	MF	e	primary active transmembrane transporter activity	40/1004	141/26528	3.96e-24	4	40	1.63e-20	1.59e-20	1.63e-20	2.04e-21	ATP5B, ATP6V0D1, ATP6V0E1, ATP6V1E1, ATP6V1F, ATP6V1G1, COX5A, LOC101102183, LOC101110066, LOC101110664, LOC101113001, LOC101113599, LOC101115773, LOC101116886, LOC101117965, LOC101118849, LOC101119721, LOC101121285, LOC101121420, LOC105609918, LOC106991840, NDUFA12, NDUFA13, NDUFA4, NDUFA5, NDUFA7, NDUFB4, NDUFB7, NDUFB8, NDUFC2, NDUFS2, NDUFS3, NDUFS4, NDUFS7, NDUFS8, NDUFV1, NDUFV2, TIMM17A, T…
.GO:0003824	MF	e	catalytic activity	341/1004	5444/26528	4.76e-24	1	341	1.96e-20	1.91e-20	1.96e-20	2.18e-21	ABAT, ABHD11, ABHD17A, ABHD17C, ABHD4, ACAA2, ACAT1, ACO2, ACY1, ADI1, ADSL, AKR1A1, AKR1B1, ALAD, ALDH1A1, ALDH1A3, ALDH2, ALDH3A2, ALDOA, ALKBH7, AMDHD2, ANAPC11, APEH, APEX1, APOA1BP, ARSA, AS3MT, ATG12, ATP5A1, ATP5B, ATP5C1, ATP5G3, ATP5J, ATP5J2, ATP5O, B3GAT3, BCAT2, BCKDHB, BCKDK, BLMH, C5H19orf43, CA5A, CA5B, CAPNS1, CARS2, CCS, CDO1, CHRAC1, CMAS, CMBL, CNP, COPS5, COQ7, COX5A, CROT, CR…
.GO:0005488	MF	e	binding	566/1004	11265/26528	2.12e-19	1	566	8.74e-16	8.52e-16	8.72e-16	8.74e-17	AAMP, ABAT, ACAT1, ACBD6, ACBD7, ACO2, ACY1, ADI1, AES, AHSA1, ALAD, ALDH1A1, ALDH1A3, ALDH2, ALDOA, ALKBH7, AMDHD2, ANAPC11, ANKRD54, APEH, APEX1, APOA1BP, ARF1, ARFRP1, ARPC2, ARPC3, ARPC5, ARPC5L, ARSA, ASIP, ATP5A1, ATP5B, ATP5G1, ATP5G2, ATP5G3, ATP6V0D1, ATP6V1G1, B3GAT3, BANF1, BCCIP, BCKDK, BEX4, BLOC1S2, BZW2, C11H17orf49, C15H11orf31, C17H12orf65, C1H1orf50, C1QBP, C21H11orf73, C5H19orf…
.....GO:0015078	MF	e	proton transmembrane transporter activity	31/1004	126/26528	4.73e-17	6	31	1.95e-13	1.9e-13	1.94e-13	1.77e-14	ATP5A1, ATP5B, ATP5C1, ATP5G1, ATP5G2, ATP5G3, ATP5H, ATP5J, ATP5L, ATP5O, ATP6V0D1, ATP6V0E1, ATP6V1E1, ATP6V1F, ATP6V1G1, COX5A, LOC101102454, LOC101110066, LOC101110664, LOC101113001, LOC101113599, LOC101116886, LOC101117965, LOC101119721, LOC101121285, LOC101121420, LOC105606223, LOC105609918, LOC106991840, NDUFA4, UQCRH
....GO:0016655	MF	e	oxidoreductase activity, acting on NAD(P)H, quinone or similar compound as acceptor	18/1004	38/26528	3.59e-16	4	18	1.48e-12	1.44e-12	1.47e-12	1.23e-13	CRYZ, LOC101115773, LOC105606262, NDUFA12, NDUFA13, NDUFA5, NDUFA7, NDUFB4, NDUFB7, NDUFB8, NDUFC2, NDUFS2, NDUFS3, NDUFS4, NDUFS7, NDUFS8, NDUFV1, NDUFV2
.....GO:0004298	MF	e	threonine-type endopeptidase activity	14/1004	21/26528	1.03e-15	5	14	4.24e-12	4.13e-12	4.22e-12	3.26e-13	PSMA1, PSMA2, PSMA4, PSMA5, PSMA6, PSMA7, PSMB1, PSMB2, PSMB3, PSMB4, PSMB5, PSMB6, PSMB7, PSMB9
....GO:0003954	MF	e	NADH dehydrogenase activity	17/1004	35/26528	1.4e-15	4	17	5.78e-12	5.63e-12	5.76e-12	4.13e-13	LOC101115773, NDUFA12, NDUFA13, NDUFA5, NDUFA7, NDUFB1, NDUFB4, NDUFB7, NDUFB8, NDUFC2, NDUFS2, NDUFS3, NDUFS4, NDUFS7, NDUFS8, NDUFV1, NDUFV2
..GO:1901363	MF	e	heterocyclic compound binding	304/1004	5321/26528	4.29e-15	2	304	1.77e-11	1.72e-11	1.76e-11	1.18e-12	ABAT, ACBD6, ACBD7, ALDH1A1, ALDH1A3, ALDH2, ALDOA, APEX1, APOA1BP, ARF1, ARFRP1, ATP5A1, ATP5B, BANF1, BCKDK, C11H17orf49, C15H11orf31, C17H12orf65, C1QBP, C5H19orf43, C7H14orf166, CAPRIN2, CARHSP1, CARS2, CDC37, CHCHD1, CHCHD2, CHRAC1, CHTOP, CIRBP, CITED1, CNBP, CNP, COPS5, CRYZ, CSDC2, CSNK1G2, DBI, DCPS, DCTPP1, DMRT1, DRAP1, DRG1, DTD1, ECI2, EDF1, EEF1D, EEF1G, EIF1AX, EIF3H, EIF3I, EIF3K,…
.....GO:0050136	MF	e	NADH dehydrogenase (quinone) activity	16/1004	32/26528	5.36e-15	6	16	2.21e-11	2.15e-11	2.2e-11	1.3e-12	LOC101115773, NDUFA12, NDUFA13, NDUFA5, NDUFA7, NDUFB4, NDUFB7, NDUFB8, NDUFC2, NDUFS2, NDUFS3, NDUFS4, NDUFS7, NDUFS8, NDUFV1, NDUFV2
....GO:0008137	MF	e	NADH dehydrogenase (ubiquinone) activity	16/1004	32/26528	5.36e-15	7	16	2.21e-11	2.15e-11	2.2e-11	1.3e-12	LOC101115773, NDUFA12, NDUFA13, NDUFA5, NDUFA7, NDUFB4, NDUFB7, NDUFB8, NDUFC2, NDUFS2, NDUFS3, NDUFS4, NDUFS7, NDUFS8, NDUFV1, NDUFV2
..GO:0097159	MF	e	organic cyclic compound binding	304/1004	5383/26528	2.04e-14	2	304	8.42e-11	8.21e-11	8.38e-11	4.68e-12	ABAT, ACBD6, ACBD7, ALDH1A1, ALDH1A3, ALDH2, ALDOA, APEX1, APOA1BP, ARF1, ARFRP1, ATP5A1, ATP5B, BANF1, BCKDK, C11H17orf49, C15H11orf31, C17H12orf65, C1QBP, C5H19orf43, C7H14orf166, CAPRIN2, CARHSP1, CARS2, CDC37, CHCHD1, CHCHD2, CHRAC1, CHTOP, CIRBP, CITED1, CNBP, CNP, COPS5, CRYZ, CSDC2, CSNK1G2, DBI, DCPS, DCTPP1, DMRT1, DRAP1, DRG1, DTD1, ECI2, EDF1, EEF1D, EEF1G, EIF1AX, EIF3H, EIF3I, EIF3K,…
.....GO:0003955	MF	e	NAD(P)H dehydrogenase (quinone) activity	16/1004	35/26528	3.25e-14	5	16	1.34e-10	1.31e-10	1.33e-10	7.05e-12	LOC101115773, NDUFA12, NDUFA13, NDUFA5, NDUFA7, NDUFB4, NDUFB7, NDUFB8, NDUFC2, NDUFS2, NDUFS3, NDUFS4, NDUFS7, NDUFS8, NDUFV1, NDUFV2
....GO:0070003	MF	e	threonine-type peptidase activity	14/1004	26/26528	7.15e-14	4	14	2.95e-10	2.87e-10	2.93e-10	1.47e-11	PSMA1, PSMA2, PSMA4, PSMA5, PSMA6, PSMA7, PSMB1, PSMB2, PSMB3, PSMB4, PSMB5, PSMB6, PSMB7, PSMB9
.....GO:0019843	MF	e	rRNA binding	24/1004	114/26528	6.12e-12	5	24	2.52e-08	2.46e-08	2.51e-08	1.1e-09	CIRBP, EMG1, IMP3, LOC101121718, MRPL11, MRPL16, MRPL20, MRPS11, MRPS6, RPL11, RPL12, RPL23, RPL23A, RPL37, RPL5, RPL8, RPLP0, RPS13, RPS14, RPS18, RPS4X, RPS5, RPS9, TST
....GO:0051287	MF	e	NAD binding	16/1004	49/26528	1.63e-11	5	16	6.71e-08	6.54e-08	6.67e-08	2.69e-09	ALDH1A1, ALDH1A3, ALDH2, GAPDH, GRHPR, HIBADH, HSD17B8, IDH1, IDH3A, IDH3G, ME1, NDUFS2, NDUFV1, PHGDH, QDPR, SIRT2
...GO:0016651	MF	e	oxidoreductase activity, acting on NAD(P)H	19/1004	73/26528	1.87e-11	3	19	7.7e-08	7.5e-08	7.65e-08	2.96e-09	CRYZ, LOC101115773, LOC105606262, NDUFA12, NDUFA13, NDUFA5, NDUFA7, NDUFB1, NDUFB4, NDUFB7, NDUFB8, NDUFC2, NDUFS2, NDUFS3, NDUFS4, NDUFS7, NDUFS8, NDUFV1, NDUFV2
...GO:0003676	MF	e	nucleic acid binding	204/1004	3453/26528	4.33e-11	3	204	1.78e-07	1.74e-07	1.77e-07	6.6e-09	ALDOA, APEX1, BANF1, C11H17orf49, C15H11orf31, C17H12orf65, C1QBP, C5H19orf43, C7H14orf166, CAPRIN2, CARHSP1, CHCHD1, CHCHD2, CHRAC1, CHTOP, CIRBP, CITED1, CNBP, CNP, COPS5, CRYZ, CSDC2, DCPS, DMRT1, DRAP1, DTD1, EDF1, EEF1D, EEF1G, EIF1AX, EIF3H, EIF3I, EIF3K, EIF3M, EIF4A1, EIF6, EMG1, ERCC1, ERH, EXOSC3, EXOSC4, FAM103A1, FAM32A, FBL, FLYWCH2, GTF2H5, HMGN3, HSD17B10, HTATSF1, ICT1, IMP3, LACT…
...GO:0022804	MF	e	active transmembrane transporter activity	41/1004	357/26528	3.04e-10	3	41	1.25e-06	1.22e-06	1.24e-06	4.47e-08	ATP5B, ATP6V0D1, ATP6V0E1, ATP6V1E1, ATP6V1F, ATP6V1G1, COX5A, LOC101102183, LOC101110066, LOC101110664, LOC101113001, LOC101113599, LOC101115773, LOC101116886, LOC101117965, LOC101118849, LOC101119721, LOC101121285, LOC101121420, LOC105609918, LOC106991840, NDUFA12, NDUFA13, NDUFA4, NDUFA5, NDUFA7, NDUFB4, NDUFB7, NDUFB8, NDUFC2, NDUFS2, NDUFS3, NDUFS4, NDUFS7, NDUFS8, NDUFV1, NDUFV2, SLC25A4, T…
..GO:0051540	MF	e	metal cluster binding	16/1004	64/26528	1.4e-09	2	16	5.75e-06	5.6e-06	5.71e-06	1.92e-07	ABAT, ACO2, CISD1, CISD3, GLRX2, GLRX5, ISCU, LOC101113001, NDUFS2, NDUFS7, NDUFS8, NDUFV1, NDUFV2, NFU1, NUBP1, SDHB
...GO:0051536	MF	e	iron-sulfur cluster binding	16/1004	64/26528	1.4e-09	3	16	5.75e-06	5.6e-06	5.71e-06	1.92e-07	ABAT, ACO2, CISD1, CISD3, GLRX2, GLRX5, ISCU, LOC101113001, NDUFS2, NDUFS7, NDUFS8, NDUFV1, NDUFV2, NFU1, NUBP1, SDHB
..GO:0016829	MF	e	lyase activity	26/1004	192/26528	1.9e-08	2	26	7.83e-05	7.63e-05	7.77e-05	2.53e-06	ACAT1, ACO2, ADSL, ALAD, ALDOA, APEX1, CA5A, CA5B, ECHS1, ECI1, ENO1, FAHD1, FH, GLO1, HACL1, HMGCL, LOC101111911, LOC101117028, ME1, ODC1, PARK7, PCBD2, PTS, SDS, SDSL, TSEN34
...GO:0016675	MF	e	oxidoreductase activity, acting on a heme group of donors	9/1004	21/26528	3e-08	3	9	0.000123473	0.000120361	0.000122544	3.74e-06	COX5A, LOC101110066, LOC101110664, LOC101116886, LOC101117965, LOC101121285, LOC105609918, LOC106991840, NDUFA4
....GO:0004129	MF	e	cytochrome-c oxidase activity	9/1004	21/26528	3e-08	7	9	0.000123473	0.000120361	0.000122544	3.74e-06	COX5A, LOC101110066, LOC101110664, LOC101116886, LOC101117965, LOC101121285, LOC105609918, LOC106991840, NDUFA4
....GO:0016616	MF	e	oxidoreductase activity, acting on the CH-OH group of donors, NAD or NADP as acceptor	21/1004	135/26528	3.87e-08	4	21	0.000159288	0.000155273	0.000158012	4.68e-06	AKR1A1, AKR1B1, DHDH, G6PD, GRHPR, HIBADH, HSD17B10, HSD17B8, IDH1, IDH3A, IDH3G, LDHB, LOC101112223, LOC101119050, LOC105606262, MDH1, MDH2, ME1, PGD, PHGDH, PTGR1
.....GO:0003729	MF	e	mRNA binding	28/1004	238/26528	1.18e-07	5	28	0.000485716	0.000473472	0.000481588	1.35e-05	C1QBP, CARHSP1, CIRBP, CRYZ, CSDC2, EIF4A1, EXOSC4, LSM1, MRPS11, NCBP2, NUDT16, PABPC4, PAIP2, PARK7, RBM4, RBM8A, RNPS1, RPL13A, RPL35, RPS13, RPS14, RPS2, RPS26, RPS5, RPS7, SLBP, SNRPC, SSB
...GO:0016614	MF	e	oxidoreductase activity, acting on CH-OH group of donors	21/1004	144/26528	1.21e-07	3	21	0.000498596	0.000486028	0.000494238	1.35e-05	AKR1A1, AKR1B1, DHDH, G6PD, GRHPR, HIBADH, HSD17B10, HSD17B8, IDH1, IDH3A, IDH3G, LDHB, LOC101112223, LOC101119050, LOC105606262, MDH1, MDH2, ME1, PGD, PHGDH, PTGR1
.GO:0045182	MF	e	translation regulator activity	21/1004	146/26528	1.54e-07	1	21	0.000633955	0.000617974	0.00062826	1.67e-05	C17H12orf65, C1QBP, CIRBP, COPS5, EEF1D, EEF1G, EIF1AX, EIF3H, EIF3I, EIF3K, EIF3M, EIF4A1, EIF6, ICT1, LOC101111215, LOC101121157, MIF4GD, PAIP2, RPL22, RPS14, RPS9
...GO:0051082	MF	e	unfolded protein binding	18/1004	111/26528	1.88e-07	3	18	0.000773265	0.000753773	0.000766131	1.98e-05	AAMP, CDC37, CRYAB, DNAJC4, GRPEL1, HSPD1, LOC101114533, LOC101119757, NUDC, PET100, PFDN1, PFDN2, PFDN5, PFDN6, PPIA-1, PPIB, PPIH, TOMM20
..GO:0051920	MF	e	peroxiredoxin activity	6/1004	9/26528	2.21e-07	4	6	0.000908459	0.000885558	0.000899857	2.27e-05	PARK7, PRDX1, PRDX2, PRDX3, PRDX5, PRDX6
...GO:0008022	MF	e	protein C-terminus binding	20/1004	142/26528	4.27e-07	3	20	0.00176054	0.00171616	0.00174344	4.28e-05	BANF1, BLOC1S2, CALM2, CITED1, DYNLL1, DYNLT1, ERCC1, LOC105616898, LOC106991563, MAPRE3, MIF4GD, PDZD11, PEX5, PHB, PHB2, PRDX3, SH3GL3, SNF8, UBE2I, YWHAQ
...GO:0016679	MF	e	oxidoreductase activity, acting on diphenols and related substances as donors	5/1004	6/26528	4.47e-07	3	5	0.00184107	0.00179466	0.00182274	4.28e-05	LOC101113001, LOC101113599, LOC101119721, LOC101121420, UQCRH
....GO:0008121	MF	e	ubiquinol-cytochrome-c reductase activity	5/1004	6/26528	4.47e-07	7	5	0.00184107	0.00179466	0.00182274	4.28e-05	LOC101113001, LOC101113599, LOC101119721, LOC101121420, UQCRH
...GO:0016835	MF	e	carbon-oxygen lyase activity	14/1004	74/26528	6.21e-07	3	14	0.00255681	0.00249236	0.00253012	5.81e-05	ACO2, ALAD, APEX1, CA5A, CA5B, ECHS1, ECI1, ENO1, FH, LOC101117028, PARK7, PCBD2, PTS, SDSL
...GO:0046933	MF	e	proton-transporting ATP synthase activity, rotational mechanism	6/1004	11/26528	1.14e-06	8	6	0.00468014	0.00456216	0.00462901	0.000101742	ATP5A1, ATP5B, ATP5C1, ATP5G3, ATP5O, LOC105606223
....GO:0051537	MF	e	2 iron, 2 sulfur cluster binding	9/1004	31/26528	1.46e-06	4	9	0.00601827	0.00586656	0.0059496	0.000125381	ABAT, CISD1, CISD3, GLRX2, GLRX5, ISCU, LOC101113001, NDUFV2, SDHB
....GO:0016836	MF	e	hydro-lyase activity	12/1004	62/26528	3.05e-06	4	12	0.012549	0.0122327	0.0123997	0.00025098	ACO2, ALAD, CA5A, CA5B, ECHS1, ECI1, ENO1, FH, LOC101117028, PARK7, PCBD2, SDSL
...GO:0047485	MF	e	protein N-terminus binding	12/1004	64/26528	4.32e-06	3	12	0.0177972	0.0173485	0.0175768	0.000342253	BANF1, CALM2, CALM3, CFAP36, HYPK, LOC101121157, LOC105614854, PHB2, RND2, RPS21, SNF8, YWHAQ
....GO:0061650	MF	e	ubiquitin-like protein conjugating enzyme activity	9/1004	35/26528	4.47e-06	4	9	0.0183926	0.0179289	0.0181604	0.000347029	UBE2D1, UBE2E1, UBE2E3, UBE2I, UBE2L3, UBE2L6, UBE2Q1, UBE2S, UBE2V1
....GO:0004364	MF	e	glutathione transferase activity	8/1004	27/26528	4.78e-06	4	8	0.0197059	0.0192091	0.0194523	0.000364923	GSTA1, GSTM3, GSTT2B, LOC101106291, LOC101106720, LOC101107232, LOC101118990, MGST1
..GO:0090079	MF	e	translation regulator activity, nucleic acid binding	16/1004	113/26528	5.58e-06	4	16	0.0229958	0.0224162	0.0226944	0.000418106	C17H12orf65, C1QBP, COPS5, EEF1D, EEF1G, EIF1AX, EIF3H, EIF3I, EIF3K, EIF3M, EIF4A1, EIF6, ICT1, LOC101111215, LOC101121157, MIF4GD
...GO:0016684	MF	e	oxidoreductase activity, acting on peroxide as acceptor	9/1004	37/26528	7.35e-06	3	9	0.0302736	0.0295105	0.029862	0.000521958	GPX1, GPX4, PARK7, PRDX1, PRDX2, PRDX3, PRDX5, PRDX6, TXNDC17
....GO:0051539	MF	e	4 iron, 4 sulfur cluster binding	9/1004	37/26528	7.35e-06	4	9	0.0302736	0.0295105	0.029862	0.000521958	ACO2, ISCU, NDUFS2, NDUFS7, NDUFS8, NDUFV1, NFU1, NUBP1, SDHB
...GO:0042802	MF	e	identical protein binding	78/1004	1227/26528	7.62e-06	3	78	0.0314026	0.030611	0.0309604	0.000532248	ABAT, AES, ALAD, ALDH1A3, ALDOA, APEH, APOA1BP, BANF1, C1H1orf50, C7H14orf166, CHMP4B, CISD1, CITED1, CRYAB, CSNK2B, DMRT1, DNPH1, DPY30, DRAP1, DRG1, DYNLL1, DYNLT1, ESD, FTL, G6PD, GAPDH, GNPDA1, GRHPR, GRPEL1, GSTM3, GTF2A2, HACL1, HMGCL, HPRT1, HSCB, ITPA, LOC101107232, LOC101108193, LOC101110916, LOC101112223, LOC105606262, MAPRE3, MDH2, MFF, MIF, NGFRAP1, NR0B1, NUDT16, NUTF2, ODC1, PAFAH1B…
...GO:0008379	MF	e	thioredoxin peroxidase activity	4/1004	5/26528	9.89e-06	5	4	0.0407453	0.0397182	0.0401617	0.000667956	PRDX1, PRDX2, PRDX3, PRDX5
....GO:0000104	MF	e	succinate dehydrogenase activity	4/1004	5/26528	9.89e-06	4	4	0.0407453	0.0397182	0.0401617	0.000667956	SDHA, SDHAF4, SDHB, SDHC
.GO:0016209	MF	e	antioxidant activity	11/1004	60/26528	1.35e-05	1	11	0.0557149	0.0543105	0.0548898	0.000898628	CCS, GPX1, GPX4, PARK7, PRDX1, PRDX2, PRDX3, PRDX5, PRDX6, SOD2, TXNDC17
..GO:0004601	MF	e	peroxidase activity	8/1004	33/26528	2.45e-05	4	8	0.100715	0.0981758	0.0991986	0.00155485	GPX1, GPX4, PRDX1, PRDX2, PRDX3, PRDX5, PRDX6, TXNDC17
.....GO:0061631	MF	e	ubiquitin conjugating enzyme activity	8/1004	33/26528	2.45e-05	5	8	0.100715	0.0981758	0.0991986	0.00155485	UBE2D1, UBE2E1, UBE2E3, UBE2L3, UBE2L6, UBE2Q1, UBE2S, UBE2V1
......GO:0015252	MF	e	proton channel activity	6/1004	17/26528	2.5e-05	7	6	0.103088	0.100489	0.101461	0.00155485	ATP5A1, ATP5B, ATP5C1, ATP5G3, ATP5O, LOC105606223
..GO:0016853	MF	e	isomerase activity	17/1004	141/26528	2.53e-05	2	17	0.104175	0.101549	0.102506	0.00155485	APOA1BP, ECH1, ECI1, ECI2, FKBP3, GNPDA1, HYI, ISYNA1, LOC101108851, LOC101119757, MCEE, MIF, PIN1, PIN4, PPIA-1, PPIB, PPIH
...GO:0008135	MF	e	translation factor activity, RNA binding	14/1004	101/26528	2.71e-05	5	14	0.111593	0.10878	0.109778	0.00164107	C17H12orf65, COPS5, EEF1D, EEF1G, EIF1AX, EIF3H, EIF3I, EIF3K, EIF3M, EIF4A1, EIF6, ICT1, LOC101111215, LOC101121157
...GO:0016531	MF	e	copper chaperone activity	4/1004	6/26528	2.88e-05	3	4	0.118554	0.115565	0.116597	0.00170311	ATOX1, CCS, LOC101107153, PARK7
.....GO:0019855	MF	e	calcium channel inhibitor activity	5/1004	11/26528	2.94e-05	5	5	0.120921	0.117873	0.118895	0.00170311	CALM2, CALM3, LOC105614854, PHPT1, TNNI3
......GO:0070181	MF	e	small ribosomal subunit rRNA binding	5/1004	11/26528	2.94e-05	6	5	0.120921	0.117873	0.118895	0.00170311	CIRBP, MRPS11, MRPS6, RPS13, RPS14
......GO:0004029	MF	e	aldehyde dehydrogenase (NAD+) activity	5/1004	12/26528	4.88e-05	6	5	0.200822	0.19576	0.19736	0.00278919	ALDH1A1, ALDH1A3, ALDH2, ALDH3A2, LOC101112223
....GO:0031997	MF	e	N-terminal myristoylation domain binding	3/1004	3/26528	5.41e-05	4	3	0.222654	0.217041	0.218762	0.00300883	CALM2, CALM3, LOC105614854
....GO:0010856	MF	e	adenylate cyclase activator activity	3/1004	3/26528	5.41e-05	4	3	0.222654	0.217041	0.218762	0.00300883	CALM2, CALM3, LOC105614854
..GO:0016530	MF	e	metallochaperone activity	4/1004	7/26528	6.51e-05	2	4	0.268303	0.26154	0.263418	0.00343979	ATOX1, CCS, LOC101107153, PARK7
....GO:0016615	MF	e	malate dehydrogenase activity	4/1004	7/26528	6.51e-05	4	4	0.268303	0.26154	0.263418	0.00343979	MDH1, MDH2, ME1, PHGDH
...GO:0015450	MF	e	protein-transporting ATPase activity	4/1004	7/26528	6.51e-05	6	4	0.268303	0.26154	0.263418	0.00343979	LOC101102183, LOC101118849, TIMM17A, TOMM20
...GO:0016765	MF	e	transferase activity, transferring alkyl or aryl (other than methyl) groups	10/1004	59/26528	6.71e-05	3	10	0.276549	0.269578	0.271312	0.00350062	DHPS, GSTA1, GSTM3, GSTT2B, HMBS, LOC101106291, LOC101106720, LOC101107232, LOC101118990, MGST1
.....GO:0031625	MF	e	ubiquitin protein ligase binding	20/1004	199/26528	7.27e-05	5	20	0.299653	0.292099	0.293906	0.00374566	FATE1, GABARAP, LOC101113728, LOC106990101, MAP1LC3A, NDUFS2, NEDD8, OTUB1, PRDX6, RPS27A, STUB1, STX8, TCEB2, TSG101, TUBB, UBB, UBE2D1, UBE2L3, UBE2L6, UBXN1
..GO:0005515	MF	e	protein binding	255/1004	5410/26528	8.93e-05	2	255	0.367888	0.358614	0.360654	0.00448644	AAMP, ABAT, AES, AHSA1, ALAD, ALDH1A3, ALDOA, ANAPC11, APEH, APOA1BP, ARF1, ARPC2, ARPC3, ARPC5, ARPC5L, ASIP, ATP5B, ATP6V1G1, BANF1, BCCIP, BEX4, BLOC1S2, BZW2, C1H1orf50, C1QBP, C21H11orf73, C7H14orf166, CALM2, CALM3, CAPRIN2, CCDC69, CCL25, CDC37, CDK2AP1, CFAP36, CHCHD2, CHMP4B, CHRAC1, CIB1, CISD1, CITED1, CLTA, CLTB, COPS5, CRYAB, CSDC2, CSNK1G2, CSNK2B, CTNNAL1, CTNNBIP1, CUTA, DBI, DMRT1…
.....GO:0004030	MF	e	aldehyde dehydrogenase [NAD(P)+] activity	5/1004	14/26528	0.000115678	5	5	0.476478	0.464467	0.466877	0.00567236	ALDH1A1, ALDH1A3, ALDH2, ALDH3A2, LOC101112223
....GO:0042803	MF	e	protein homodimerization activity	42/1004	597/26528	0.000123645	4	42	0.509293	0.496455	0.498907	0.00599168	ABAT, ALDH1A3, APOA1BP, BANF1, CHMP4B, CITED1, CRYAB, DMRT1, DNPH1, DPY30, DYNLL1, G6PD, GRHPR, GRPEL1, GSTM3, GTF2A2, HMGCL, HPRT1, LOC101107232, LOC101108193, LOC101110916, LOC101112223, MDH2, MFF, NR0B1, NUDT16, ODC1, PARK7, PDCD6, PDLIM4, PEX7, PRDX6, PSMD7, PTS, RPS19, S100A11, SDS, SNF8, STUB1, TESC, TIMM9, TSG101
....GO:0003743	MF	e	translation initiation factor activity	9/1004	53/26528	0.00015218	6	9	0.626828	0.611027	0.613892	0.00728869	COPS5, EIF1AX, EIF3H, EIF3I, EIF3K, EIF3M, EIF4A1, EIF6, LOC101111215
..GO:0140318	MF	e	protein transporter activity	5/1004	15/26528	0.000168116	2	5	0.692469	0.675013	0.678011	0.00786896	LOC101102183, LOC101118849, TIMM17A, TIMM22, TOMM20
...GO:0008320	MF	e	protein transmembrane transporter activity	5/1004	15/26528	0.000168116	4	5	0.692469	0.675013	0.678011	0.00786896	LOC101102183, LOC101118849, TIMM17A, TIMM22, TOMM20
....GO:0044389	MF	e	ubiquitin-like protein ligase binding	20/1004	212/26528	0.000173179	4	20	0.713322	0.695341	0.698083	0.00801486	FATE1, GABARAP, LOC101113728, LOC106990101, MAP1LC3A, NDUFS2, NEDD8, OTUB1, PRDX6, RPS27A, STUB1, STX8, TCEB2, TSG101, TUBB, UBB, UBE2D1, UBE2L3, UBE2L6, UBXN1
......GO:0098519	MF	e	nucleotide phosphatase activity, acting on free nucleotides	3/1004	4/26528	0.000210101	6	3	0.865407	0.843592	0.846708	0.0094066	NTPCR, NUDT16, PGP
.....GO:0008177	MF	e	succinate dehydrogenase (ubiquinone) activity	3/1004	4/26528	0.000210101	5	3	0.865407	0.843592	0.846708	0.0094066	SDHA, SDHAF4, SDHB
.....GO:0030060	MF	e	L-malate dehydrogenase activity	3/1004	4/26528	0.000210101	5	3	0.865407	0.843592	0.846708	0.0094066	MDH1, MDH2, PHGDH
....GO:0050661	MF	e	NADP binding	7/1004	37/26528	0.000414737	5	7	1	1	1	0.0181734	CRYZ, G6PD, GAPDH, GRHPR, HIBADH, PGD, QDPR
....GO:0016635	MF	e	oxidoreductase activity, acting on the CH-CH group of donors, quinone or related compound as acceptor	3/1004	5/26528	0.000510415	4	3	1	1	1	0.0216742	SDHA, SDHAF4, SDHB
...GO:0001094	MF	e	TFIID-class transcription factor complex binding	3/1004	5/26528	0.000510415	6	3	1	1	1	0.0216742	EDF1, ERCC1, FBL
.....GO:0004448	MF	e	isocitrate dehydrogenase activity	3/1004	5/26528	0.000510415	5	3	1	1	1	0.0216742	IDH1, IDH3A, IDH3G
..GO:0140678	MF	e	molecular function inhibitor activity	6/1004	28/26528	0.000533371	2	6	1	1	1	0.0221748	CALM2, CALM3, LOC101110916, LOC105614854, PHPT1, TNNI3
.....GO:0072542	MF	e	protein phosphatase activator activity	4/1004	11/26528	0.000543738	5	4	1	1	1	0.0221748	B3GAT3, CALM2, CALM3, LOC105614854
.GO:0031386	MF	e	protein tag	4/1004	11/26528	0.000543738	1	4	1	1	1	0.0221748	LOC101110503, NEDD8, RPS27A, UBB
....GO:0016863	MF	e	intramolecular oxidoreductase activity, transposing C=C bonds	4/1004	11/26528	0.000543738	4	4	1	1	1	0.0221748	ECI1, ECI2, LOC101108851, MIF
...GO:0022884	MF	e	macromolecule transmembrane transporter activity	5/1004	19/26528	0.000573796	3	5	1	1	1	0.0230681	LOC101102183, LOC101118849, TIMM17A, TIMM22, TOMM20
...GO:0003755	MF	e	peptidyl-prolyl cis-trans isomerase activity	7/1004	39/26528	0.000580175	4	7	1	1	1	0.0230681	FKBP3, LOC101119757, PIN1, PIN4, PPIA-1, PPIB, PPIH
...GO:1901265	MF	e	nucleoside phosphate binding	104/1004	1975/26528	0.000582444	3	104	1	1	1	0.0230681	ACBD6, ACBD7, ALDH1A1, ALDH1A3, ALDH2, APOA1BP, ARF1, ARFRP1, ATP5A1, ATP5B, BCKDK, CARS2, CDC37, CHTOP, CRYZ, CSNK1G2, DBI, DCTPP1, DRG1, ECI2, EIF4A1, ERH, ETFA, ETFB, ETNK2, G6PD, GAPDH, GRHPR, GRPEL1, HIBADH, HINT2, HPRT1, HSD17B8, HSPD1, IDH1, IDH3A, IDH3G, IFT22, ITPA, KIF21A, LOC101102072, LOC101104062, LOC101114310, LOC101114533, LOC101118133, LOC101121396, LOC106990101, LONP1, MAPK13, MA…
....GO:0022853	MF	e	active ion transmembrane transporter activity	21/1004	249/26528	0.000617405	4	21	1	1	1	0.024024	ATP5B, ATP6V0D1, ATP6V0E1, ATP6V1E1, ATP6V1F, ATP6V1G1, COX5A, LOC101110066, LOC101110664, LOC101113001, LOC101113599, LOC101116886, LOC101117965, LOC101119721, LOC101121285, LOC101121420, LOC105609918, LOC106991840, NDUFA4, SLC25A4, UQCRH
...GO:0046983	MF	e	protein dimerization activity	59/1004	987/26528	0.000618244	3	59	1	1	1	0.024024	ABAT, ALDH1A3, APOA1BP, ARF1, BANF1, CHMP4B, CHRAC1, CITED1, CRYAB, DBI, DMRT1, DNPH1, DPY30, DRAP1, DYNLL1, G6PD, GRHPR, GRPEL1, GSTM3, GTF2A2, HMGCL, HPRT1, LOC101107232, LOC101108193, LOC101110916, LOC101112223, LOC101118100, LOC105606137, LSM6, MDH2, MFF, MICU2, NR0B1, NSMCE3, NUDT16, ODC1, PARK7, PDCD6, PDLIM4, PEF1, PEX7, POLE4, PRDX5, PRDX6, PSMD7, PTS, RILPL2, RPS19, S100A11, SDS, SNF8, S…
.....GO:0009678	MF	e	pyrophosphate hydrolysis-driven proton transmembrane transporter activity	6/1004	29/26528	0.000651158	7	6	1	1	1	0.0250666	ATP5B, ATP6V0D1, ATP6V0E1, ATP6V1E1, ATP6V1F, ATP6V1G1
......GO:0003899	MF	e	DNA-directed 5'-3' RNA polymerase activity	7/1004	40/26528	0.000680525	7	7	1	1	1	0.0257163	LOC105604154, POLR2F, POLR2G, POLR2H, POLR2I, POLR3H, POLR3K
....GO:0046961	MF	e	proton-transporting ATPase activity, rotational mechanism	5/1004	20/26528	0.000741362	8	5	1	1	1	0.0272649	ATP5B, ATP6V0D1, ATP6V0E1, ATP6V1E1, ATP6V1F
....GO:0044769	MF	e	ATPase activity, coupled to transmembrane movement of ions, rotational mechanism	5/1004	20/26528	0.000741362	7	5	1	1	1	0.0272649	ATP5B, ATP6V0D1, ATP6V0E1, ATP6V1E1, ATP6V1F
...GO:0042625	MF	e	ATPase-coupled ion transmembrane transporter activity	5/1004	20/26528	0.000741362	6	5	1	1	1	0.0272649	ATP5B, ATP6V0D1, ATP6V0E1, ATP6V1E1, ATP6V1F
.....GO:0030515	MF	e	snoRNA binding	6/1004	30/26528	0.000788125	5	6	1	1	1	0.0281988	IMP3, NHP2, NOP10, NUDT16, NUDT16L1, SNU13
....GO:0019211	MF	e	phosphatase activator activity	4/1004	12/26528	0.00079123	4	4	1	1	1	0.0281988	B3GAT3, CALM2, CALM3, LOC105614854
.....GO:0034062	MF	e	5'-3' RNA polymerase activity	7/1004	41/26528	0.000794139	6	7	1	1	1	0.0281988	LOC105604154, POLR2F, POLR2G, POLR2H, POLR2I, POLR3H, POLR3K
....GO:0097747	MF	e	RNA polymerase activity	7/1004	41/26528	0.000794139	5	7	1	1	1	0.0281988	LOC105604154, POLR2F, POLR2G, POLR2H, POLR2I, POLR3H, POLR3K
...GO:0000166	MF	e	nucleotide binding	103/1004	1974/26528	0.000901973	4	103	1	1	1	0.0316552	ACBD6, ACBD7, ALDH1A1, ALDH1A3, ALDH2, APOA1BP, ARF1, ARFRP1, ATP5A1, ATP5B, BCKDK, CARS2, CDC37, CHTOP, CRYZ, CSNK1G2, DBI, DCTPP1, DRG1, ECI2, EIF4A1, ERH, ETFA, ETFB, ETNK2, G6PD, GAPDH, GRHPR, GRPEL1, HIBADH, HINT2, HPRT1, HSD17B8, HSPD1, IDH1, IDH3A, IDH3G, IFT22, ITPA, KIF21A, LOC101102072, LOC101104062, LOC101114310, LOC101114533, LOC101118133, LOC101121396, LOC106990101, LONP1, MAPK13, MA…
....GO:0051117	MF	e	ATPase binding	7/1004	42/26528	0.000922221	4	7	1	1	1	0.0316552	ATP6V1G1, FBL, LOC101110916, SNU13, TAF9, UBXN1, UFD1L
...GO:0016859	MF	e	cis-trans isomerase activity	7/1004	42/26528	0.000922221	3	7	1	1	1	0.0316552	FKBP3, LOC101119757, PIN1, PIN4, PPIA-1, PPIB, PPIH
...GO:0016903	MF	e	oxidoreductase activity, acting on the aldehyde or oxo group of donors	7/1004	42/26528	0.000922221	3	7	1	1	1	0.0316552	ALDH1A1, ALDH1A3, ALDH2, ALDH3A2, BCKDHB, GAPDH, LOC101112223
....GO:0016620	MF	e	oxidoreductase activity, acting on the aldehyde or oxo group of donors, NAD or NADP as acceptor	6/1004	31/26528	0.000946295	4	6	1	1	1	0.0322131	ALDH1A1, ALDH1A3, ALDH2, ALDH3A2, GAPDH, LOC101112223
..GO:0042626	MF	e	ATPase-coupled transmembrane transporter activity	10/1004	82/26528	0.00104549	5	10	1	1	1	0.0352981	ATP5B, ATP6V0D1, ATP6V0E1, ATP6V1E1, ATP6V1F, ATP6V1G1, LOC101102183, LOC101118849, TIMM17A, TOMM20
...GO:0051087	MF	e	chaperone binding	9/1004	69/26528	0.00113532	3	9	1	1	1	0.0380192	AHSA1, CDC37, DNLZ, GRPEL1, HSCB, LOC101114533, PFDN6, STUB1, TIMM9
.......GO:0008266	MF	e	poly(U) RNA binding	5/1004	22/26528	0.00118253	7	5	1	1	1	0.039281	CIRBP, MCRS1, PABPC4, RPS7, SSB
....GO:0015036	MF	e	disulfide oxidoreductase activity	7/1004	44/26528	0.00122686	4	7	1	1	1	0.0403007	GLRX2, GLRX5, PGK1, TXN, TXN2, TXNDC17, TXNL1
..GO:0036094	MF	e	small molecule binding	115/1004	2266/26528	0.0012328	2	115	1	1	1	0.0403007	ABAT, ACBD6, ACBD7, ALDH1A1, ALDH1A3, ALDH2, ALDOA, APOA1BP, ARF1, ARFRP1, ATP5A1, ATP5B, BCKDK, CARS2, CDC37, CHTOP, CRABP2, CRYZ, CSNK1G2, CYTH2, DBI, DCTPP1, DRG1, ECI2, EIF4A1, ERH, ETFA, ETFB, ETNK2, G6PD, GAPDH, GRHPR, GRPEL1, HACL1, HIBADH, HINT2, HPRT1, HSD17B8, HSPD1, IDH1, IDH3A, IDH3G, IFT22, ITPA, KIF21A, LOC101102072, LOC101104062, LOC101114310, LOC101114533, LOC101115773, LOC1011181…
...GO:0003713	MF	e	transcription coactivator activity	19/1004	229/26528	0.00134415	3	19	1	1	1	0.0435949	APEX1, CITED1, COPS5, DRAP1, EDF1, ENY2, GTF2A2, MED21, MED31, PARK7, PKN1, SETD3, SRA1, SS18L2, SUB1, TAF9, TSG101, UBE2L3, VGLL1
.....GO:0004794	MF	e	L-threonine ammonia-lyase activity	2/1004	2/26528	0.00143101	5	2	1	1	1	0.0449948	SDS, SDSL
...GO:0043532	MF	e	angiostatin binding	2/1004	2/26528	0.00143101	3	2	1	1	1	0.0449948	ATP5B, LOC101110916
....GO:0016532	MF	e	superoxide dismutase copper chaperone activity	2/1004	2/26528	0.00143101	4	2	1	1	1	0.0449948	CCS, PARK7
.......GO:0035870	MF	e	dITP diphosphatase activity	2/1004	2/26528	0.00143101	7	2	1	1	1	0.0449948	ITPA, NUDT16
...GO:0016667	MF	e	oxidoreductase activity, acting on a sulfur group of donors	8/1004	58/26528	0.00146526	3	8	1	1	1	0.0457228	GLRX2, GLRX5, MSRB1, PGK1, TXN, TXN2, TXNDC17, TXNL1
...GO:0016830	MF	e	carbon-carbon lyase activity	8/1004	59/26528	0.00163983	3	8	1	1	1	0.0507854	ACAT1, ALDOA, FAHD1, HACL1, HMGCL, LOC101111911, ME1, ODC1
......GO:0015288	MF	e	porin activity	3/1004	7/26528	0.00168723	6	3	1	1	1	0.0514793	VDAC1, VDAC2, VDAC3
...GO:0030235	MF	e	nitric-oxide synthase regulator activity	3/1004	7/26528	0.00168723	3	3	1	1	1	0.0514793	CALM3, DYNLL1, LOC105614854
...GO:0019899	MF	e	enzyme binding	78/1004	1440/26528	0.00170591	3	78	1	1	1	0.0516666	ABAT, ATP6V1G1, BANF1, BEX4, C7H14orf166, CALM2, CALM3, CDC37, CDK2AP1, CIB1, COPS5, CUTA, DYNLL1, ELOF1, FATE1, FBL, GABARAP, GNB2, HDHD2, IFT20, ITGB1BP1, LOC101110916, LOC101111911, LOC101113728, LOC105614854, LOC106990101, LOC106991563, MAP1LC3A, MAPRE3, MIF, NDUFS2, NEDD8, NUTF2, OTUB1, PABPN1, PARK7, PDLIM4, PEBP1, PEX7, PHB, PIN1, PKN1, PPIB, PPP1R35, PRDX3, PRDX6, PRMT1, RANBP1, RHOC, RIL…
...GO:0016769	MF	e	transferase activity, transferring nitrogenous groups	5/1004	24/26528	0.00179263	3	5	1	1	1	0.0535062	ABAT, BCAT2, GAPDH, OAT, PSAT1
......GO:0008187	MF	e	poly-pyrimidine tract binding	5/1004	24/26528	0.00179263	6	5	1	1	1	0.0535062	CIRBP, MCRS1, PABPC4, RPS7, SSB
..GO:0022857	MF	e	transmembrane transporter activity	59/1004	1034/26528	0.0019813	2	59	1	1	1	0.0586228	AQP8, ATP5A1, ATP5B, ATP5C1, ATP5G1, ATP5G2, ATP5G3, ATP5H, ATP5J, ATP5L, ATP5O, ATP6V0D1, ATP6V0E1, ATP6V1E1, ATP6V1F, ATP6V1G1, COX5A, KCNK12, LOC101102183, LOC101102454, LOC101110066, LOC101110664, LOC101113001, LOC101113599, LOC101115773, LOC101116886, LOC101117965, LOC101118849, LOC101119721, LOC101121285, LOC101121420, LOC105606223, LOC105609918, LOC106991840, NDUFA12, NDUFA13, NDUFA4, NDUF…
.....GO:0000339	MF	e	RNA cap binding	4/1004	15/26528	0.00199252	5	4	1	1	1	0.0586228	DCPS, EIF4A1, LSM1, NCBP2
...GO:0016248	MF	e	channel inhibitor activity	5/1004	25/26528	0.00217173	3	5	1	1	1	0.0629954	CALM2, CALM3, LOC105614854, PHPT1, TNNI3
....GO:0008200	MF	e	ion channel inhibitor activity	5/1004	25/26528	0.00217173	4	5	1	1	1	0.0629954	CALM2, CALM3, LOC105614854, PHPT1, TNNI3
.....GO:0000287	MF	e	magnesium ion binding	17/1004	202/26528	0.00222864	5	17	1	1	1	0.0641942	ARF1, CSNK1G2, DCTPP1, ENO1, EPHX2, HACL1, HMGCL, HPRT1, IDH1, IDH3A, IDH3G, NUDT16, PDCD6, PGP, SRPK2, TESC, TNNI3
.....GO:0004550	MF	e	nucleoside diphosphate kinase activity	4/1004	16/26528	0.00257772	6	4	1	1	1	0.0732249	LOC101102072, NME2, NME4, SUCLG1
....GO:0005246	MF	e	calcium channel regulator activity	6/1004	38/26528	0.00283389	4	6	1	1	1	0.0799508	CALM2, CALM3, GNB2, LOC105614854, PHPT1, TNNI3
.GO:0005215	MF	e	transporter activity	63/1004	1142/26528	0.00321012	1	63	1	1	1	0.0880549	AP3S1, AQP8, ATP5A1, ATP5B, ATP5C1, ATP5G1, ATP5G2, ATP5G3, ATP5H, ATP5J, ATP5L, ATP5O, ATP6V0D1, ATP6V0E1, ATP6V1E1, ATP6V1F, ATP6V1G1, COX5A, KCNK12, LOC101102183, LOC101102454, LOC101110066, LOC101110664, LOC101113001, LOC101113599, LOC101115773, LOC101116886, LOC101117965, LOC101118849, LOC101119721, LOC101121285, LOC101121420, LOC105606223, LOC105609918, LOC106991840, NDUFA12, NDUFA13, NDUFA…
.....GO:0017069	MF	e	snRNA binding	6/1004	39/26528	0.00324366	5	6	1	1	1	0.0880549	LOC101121157, LSM3, LSM7, NCBP2, SNRPC, SNU13
...GO:0015035	MF	e	protein-disulfide reductase activity	6/1004	39/26528	0.00324366	5	6	1	1	1	0.0880549	GLRX2, GLRX5, PGK1, TXN, TXN2, TXNDC17
...GO:0000062	MF	e	fatty-acyl-CoA binding	4/1004	17/26528	0.00327079	9	4	1	1	1	0.0880549	ACBD6, ACBD7, DBI, ECI2
....GO:0016018	MF	e	cyclosporin A binding	4/1004	17/26528	0.00327079	4	4	1	1	1	0.0880549	LOC101119757, PPIA-1, PPIB, PPIH
.....GO:0048487	MF	e	beta-tubulin binding	5/1004	28/26528	0.00365787	5	5	1	1	1	0.097205	GABARAP, PDCD5, TBCA, TTLL7, UXT
......GO:0047429	MF	e	nucleoside-triphosphate diphosphatase activity	3/1004	9/26528	0.00382531	6	3	1	1	1	0.0990973	DCTPP1, ITPA, NUDT16
.....GO:0001091	MF	e	RNA polymerase II general transcription initiation factor binding	3/1004	9/26528	0.00382531	5	3	1	1	1	0.0990973	EDF1, ERCC1, FBL
...GO:0010851	MF	e	cyclase regulator activity	3/1004	9/26528	0.00382531	3	3	1	1	1	0.0990973	CALM2, CALM3, LOC105614854
.....GO:0008649	MF	e	rRNA methyltransferase activity	4/1004	18/26528	0.00408064	6	4	1	1	1	0.0996396	EMG1, FBL, TFB2M, WBSCR22
....GO:0140102	MF	e	catalytic activity, acting on a rRNA	4/1004	18/26528	0.00408064	4	4	1	1	1	0.0996396	EMG1, FBL, TFB2M, WBSCR22
..GO:1901567	MF	e	fatty acid derivative binding	4/1004	18/26528	0.00408064	2	4	1	1	1	0.0996396	ACBD6, ACBD7, DBI, ECI2
.....GO:0003727	MF	e	single-stranded RNA binding	9/1004	83/26528	0.0041227	5	9	1	1	1	0.0996396	CIRBP, CNBP, LACTB2, MCRS1, PABPC4, POLR2G, RPS7, SRA1, SSB
......GO:0004449	MF	e	isocitrate dehydrogenase (NAD+) activity	2/1004	3/26528	0.00418491	6	2	1	1	1	0.0996396	IDH3A, IDH3G
...GO:0016822	MF	e	hydrolase activity, acting on acid carbon-carbon bonds	2/1004	3/26528	0.00418491	3	2	1	1	1	0.0996396	FAH, FAHD1
.....GO:0003941	MF	e	L-serine ammonia-lyase activity	2/1004	3/26528	0.00418491	5	2	1	1	1	0.0996396	SDS, SDSL
....GO:0070404	MF	e	NADH binding	2/1004	3/26528	0.00418491	6	2	1	1	1	0.0996396	HSD17B8, QDPR
....GO:0016823	MF	e	hydrolase activity, acting on acid carbon-carbon bonds, in ketonic substances	2/1004	3/26528	0.00418491	4	2	1	1	1	0.0996396	FAH, FAHD1
.....GO:0004416	MF	e	hydroxyacylglutathione hydrolase activity	2/1004	3/26528	0.00418491	5	2	1	1	1	0.0996396	HAGH, PNKD
.....GO:1990446	MF	e	U1 snRNP binding	2/1004	3/26528	0.00418491	5	2	1	1	1	0.0996396	SNRPD1, SNRPD2
.....GO:0001758	MF	e	retinal dehydrogenase activity	2/1004	3/26528	0.00418491	5	2	1	1	1	0.0996396	ALDH1A1, ALDH1A3
.....GO:0000268	MF	e	peroxisome targeting sequence binding	2/1004	3/26528	0.00418491	5	2	1	1	1	0.0996396	PEX5, PEX7
...GO:0001098	MF	e	basal transcription machinery binding	5/1004	29/26528	0.00428427	3	5	1	1	1	0.100839	C7H14orf166, EDF1, ELOF1, ERCC1, FBL
....GO:0001099	MF	e	basal RNA polymerase II transcription machinery binding	5/1004	29/26528	0.00428427	4	5	1	1	1	0.100839	C7H14orf166, EDF1, ELOF1, ERCC1, FBL
...GO:0048306	MF	e	calcium-dependent protein binding	6/1004	42/26528	0.00473864	3	6	1	1	1	0.109654	LOC105614854, PDCD6, PEF1, S100A11, TNNI3, TSG101
.GO:0140104	MF	e	molecular carrier activity	6/1004	42/26528	0.00473864	1	6	1	1	1	0.109654	ATOX1, CCS, LOC101107153, LOC101115773, NUTF2, PARK7
...GO:0016860	MF	e	intramolecular oxidoreductase activity	6/1004	42/26528	0.00473864	3	6	1	1	1	0.109654	ECI1, ECI2, GNPDA1, HYI, LOC101108851, MIF
......GO:0048027	MF	e	mRNA 5'-UTR binding	4/1004	19/26528	0.0050158	6	4	1	1	1	0.115419	MRPS11, RPS13, RPS14, RPS7
....GO:0070402	MF	e	NADPH binding	3/1004	10/26528	0.00531187	6	3	1	1	1	0.120217	CRYZ, GRHPR, QDPR
....GO:0015631	MF	e	tubulin binding	21/1004	296/26528	0.00542391	4	21	1	1	1	0.122082	ALDOA, BCCIP, BEX4, BLOC1S2, CCDC69, EFCAB11, GABARAP, GAPDH, GAS2L1, KIF21A, LOC101104012, MAP1LC3A, MAP1LC3B, MAPRE3, MARK4, PDCD5, REEP1, STMN1, TBCA, TTLL7, UXT
......GO:0003730	MF	e	mRNA 3'-UTR binding	9/1004	88/26528	0.00606754	6	9	1	1	1	0.13474	CARHSP1, CIRBP, CRYZ, CSDC2, EXOSC4, PABPC4, RBM4, RNPS1, RPS7
...GO:0120227	MF	e	acyl-CoA binding	4/1004	20/26528	0.00608441	8	4	1	1	1	0.13474	ACBD6, ACBD7, DBI, ECI2
..GO:0005200	MF	e	structural constituent of cytoskeleton	8/1004	73/26528	0.00626192	2	8	1	1	1	0.13793	ARPC2, ARPC3, ARPC5, LOC101118133, LOC101121396, LOC106990101, TUBB, VILL
...GO:0043021	MF	e	ribonucleoprotein complex binding	11/1004	124/26528	0.00750376	3	11	1	1	1	0.160979	C1QBP, CSNK2B, EIF3K, EIF6, LOC101121157, PPIH, RBM3, SNRPD1, SNRPD2, SRP19, ZNF593
.....GO:0008312	MF	e	7S RNA binding	2/1004	4/26528	0.00815972	5	2	1	1	1	0.164754	SRP14, SRP19
.....GO:0030943	MF	e	mitochondrion targeting sequence binding	2/1004	4/26528	0.00815972	5	2	1	1	1	0.164754	TIMM22, TOMM20
..GO:0004784	MF	e	superoxide dismutase activity	2/1004	4/26528	0.00815972	4	2	1	1	1	0.164754	CCS, SOD2
...GO:0016721	MF	e	oxidoreductase activity, acting on superoxide radicals as acceptor	2/1004	4/26528	0.00815972	3	2	1	1	1	0.164754	CCS, SOD2
......GO:0034513	MF	e	box H/ACA snoRNA binding	2/1004	4/26528	0.00815972	6	2	1	1	1	0.164754	NHP2, NOP10
.....GO:0008948	MF	e	oxaloacetate decarboxylase activity	2/1004	4/26528	0.00815972	5	2	1	1	1	0.164754	FAHD1, ME1
....GO:0051538	MF	e	3 iron, 4 sulfur cluster binding	2/1004	4/26528	0.00815972	4	2	1	1	1	0.164754	ACO2, SDHB
....GO:0042296	MF	e	ISG15 transferase activity	2/1004	4/26528	0.00815972	4	2	1	1	1	0.164754	UBE2E1, UBE2L6
......GO:0000405	MF	e	bubble DNA binding	2/1004	4/26528	0.00815972	6	2	1	1	1	0.164754	LOC101112071, LOC101112330
.....GO:0004165	MF	e	dodecenoyl-CoA delta-isomerase activity	2/1004	4/26528	0.00815972	5	2	1	1	1	0.164754	ECI1, ECI2
..GO:0016874	MF	e	ligase activity	13/1004	154/26528	0.00841755	2	13	1	1	1	0.169131	ACAT1, ATP5A1, ATP5B, ATP5C1, ATP5G3, ATP5O, CARS2, LOC101114310, LOC105606223, PCCB, RTCB, SUCLG1, TTLL7
..GO:0033218	MF	e	amide binding	19/1004	266/26528	0.00854771	2	19	1	1	1	0.170913	ACBD6, ACBD7, CRYAB, CSNK1G2, DBI, ECI2, LOC101114310, LOC101115773, LOC101119757, PEX5, PEX7, PHB2, PPIA-1, PPIB, PPIH, RAMP1, SRP14, TIMM22, TOMM20
....GO:0016702	MF	e	oxidoreductase activity, acting on single donors with incorporation of molecular oxygen, incorporation of two atoms of oxygen	4/1004	22/26528	0.00865231	4	4	1	1	1	0.171953	ADI1, CDO1, ETHE1, P4HA2
......GO:0017070	MF	e	U6 snRNA binding	3/1004	12/26528	0.00920281	6	3	1	1	1	0.177964	LOC101121157, LSM3, LSM7
.....GO:0004300	MF	e	enoyl-CoA hydratase activity	3/1004	12/26528	0.00920281	5	3	1	1	1	0.177964	ECHS1, ECI1, LOC101117028
....GO:0031432	MF	e	titin binding	3/1004	12/26528	0.00920281	4	3	1	1	1	0.177964	CALM2, CALM3, LOC105614854
...GO:0016840	MF	e	carbon-nitrogen lyase activity	3/1004	12/26528	0.00920281	3	3	1	1	1	0.177964	ADSL, SDS, SDSL
...GO:0016701	MF	e	oxidoreductase activity, acting on single donors with incorporation of molecular oxygen	4/1004	23/26528	0.0101656	3	4	1	1	1	0.192958	ADI1, CDO1, ETHE1, P4HA2
....GO:0008483	MF	e	transaminase activity	4/1004	23/26528	0.0101656	4	4	1	1	1	0.192958	ABAT, BCAT2, OAT, PSAT1
..GO:0017056	MF	e	structural constituent of nuclear pore	4/1004	23/26528	0.0101656	2	4	1	1	1	0.192958	NUP62CL, NUP85, NUP88, NUTF2
....GO:0097718	MF	e	disordered domain specific binding	4/1004	23/26528	0.0101656	4	4	1	1	1	0.192958	CALM2, CALM3, GAPDH, LOC105614854
...GO:0004602	MF	e	glutathione peroxidase activity	3/1004	13/26528	0.011631	5	3	1	1	1	0.214835	GPX1, GPX4, PRDX6
....GO:0008179	MF	e	adenylate cyclase binding	3/1004	13/26528	0.011631	4	3	1	1	1	0.214835	CALM2, CALM3, LOC105614854
....GO:0043023	MF	e	ribosomal large subunit binding	3/1004	13/26528	0.011631	4	3	1	1	1	0.214835	EIF6, RBM3, ZNF593
...GO:0019787	MF	e	ubiquitin-like protein transferase activity	22/1004	331/26528	0.0124555	3	22	1	1	1	0.229036	ANAPC11, ATG12, LOC101107266, LOC105606137, MED31, PJA1, RNF181, RNF187, SKP1, STUB1, UBE2D1, UBE2E1, UBE2E3, UBE2I, UBE2L3, UBE2L6, UBE2M, UBE2Q1, UBE2Q2, UBE2S, UBE2V1, UFC1
....GO:0044388	MF	e	small protein activating enzyme binding	2/1004	5/26528	0.0132593	4	2	1	1	1	0.235409	PARK7, UBE2I
....GO:0031014	MF	e	troponin T binding	2/1004	5/26528	0.0132593	4	2	1	1	1	0.235409	TNNI3, TNNT1
.......GO:1903136	MF	e	cuprous ion binding	2/1004	5/26528	0.0132593	7	2	1	1	1	0.235409	LOC101107153, PARK7
.....GO:0036435	MF	e	K48-linked polyubiquitin modification-dependent protein binding	2/1004	5/26528	0.0132593	5	2	1	1	1	0.235409	UBXN1, UFD1L
....GO:0070990	MF	e	snRNP binding	2/1004	5/26528	0.0132593	4	2	1	1	1	0.235409	SNRPD1, SNRPD2
......GO:0019784	MF	e	NEDD8-specific protease activity	2/1004	5/26528	0.0132593	6	2	1	1	1	0.235409	COPS5, OTUB1
....GO:0016841	MF	e	ammonia-lyase activity	2/1004	5/26528	0.0132593	4	2	1	1	1	0.235409	SDS, SDSL
.....GO:0043878	MF	e	glyceraldehyde-3-phosphate dehydrogenase (NAD+) (non-phosphorylating) activity	2/1004	5/26528	0.0132593	5	2	1	1	1	0.235409	ALDH2, ALDH3A2
...GO:0019829	MF	e	ATPase-coupled cation transmembrane transporter activity	6/1004	52/26528	0.0133854	6	6	1	1	1	0.236628	ATP5B, ATP6V0D1, ATP6V0E1, ATP6V1E1, ATP6V1F, ATP6V1G1
..GO:0048038	MF	e	quinone binding	4/1004	25/26528	0.0136818	2	4	1	1	1	0.239809	NDUFS2, NDUFS7, SDHB, SDHC
....GO:0005048	MF	e	signal sequence binding	5/1004	39/26528	0.0152371	4	5	1	1	1	0.265939	PEX5, PEX7, SRP14, TIMM22, TOMM20
...GO:0019208	MF	e	phosphatase regulator activity	8/1004	86/26528	0.0161505	3	8	1	1	1	0.276033	B3GAT3, CALM2, CALM3, LOC105614854, PPP1R14B, PPP1R1A, PPP1R35, TESC
......GO:0004869	MF	e	cysteine-type endopeptidase inhibitor activity	5/1004	40/26528	0.0168858	6	5	1	1	1	0.28159	CSTB, LOC101103584, LOC101105017, PRDX3, PRDX5
....GO:0016790	MF	e	thiolester hydrolase activity	5/1004	40/26528	0.0168858	4	5	1	1	1	0.28159	ABHD17A, ABHD17C, ESD, HAGH, PNKD
...GO:0016627	MF	e	oxidoreductase activity, acting on the CH-CH group of donors	6/1004	55/26528	0.0173375	3	6	1	1	1	0.287956	DHDH, PTGR1, SDHA, SDHAF4, SDHB, SDHC
.....GO:0022829	MF	e	wide pore channel activity	3/1004	15/26528	0.0174924	5	3	1	1	1	0.289361	VDAC1, VDAC2, VDAC3
....GO:0140296	MF	e	general transcription initiation factor binding	4/1004	27/26528	0.0178861	4	4	1	1	1	0.294691	EDF1, ERCC1, FBL, GTF2A2
......GO:0050072	MF	e	m7G(5')pppN diphosphatase activity	2/1004	6/26528	0.0193929	6	2	1	1	1	0.314485	DCPS, NUDT16
...GO:1904047	MF	e	S-adenosyl-L-methionine binding	2/1004	6/26528	0.0193929	4	2	1	1	1	0.314485	PRMT1, TPMT
......GO:0044378	MF	e	non-sequence-specific DNA binding, bending	2/1004	6/26528	0.0193929	6	2	1	1	1	0.314485	LOC101112071, LOC101112330
....GO:0010521	MF	e	telomerase inhibitor activity	2/1004	6/26528	0.0193929	4	2	1	1	1	0.314485	MCRS1, TEN1
....GO:0002020	MF	e	protease binding	6/1004	57/26528	0.0203772	4	6	1	1	1	0.326631	LOC101111911, MIF, PARK7, SERPINA5, SRI, TIMP2
....GO:0019888	MF	e	protein phosphatase regulator activity	7/1004	73/26528	0.0203797	4	7	1	1	1	0.326631	B3GAT3, CALM2, CALM3, LOC105614854, PPP1R14B, PPP1R1A, PPP1R35
...GO:0016854	MF	e	racemase and epimerase activity	3/1004	16/26528	0.0209342	3	3	1	1	1	0.334217	APOA1BP, HYI, MCEE
..GO:0016787	MF	e	hydrolase activity	108/1004	2305/26528	0.022122	2	108	1	1	1	0.351816	ABHD11, ABHD17A, ABHD17C, ABHD4, ACY1, AMDHD2, APEH, APEX1, ARSA, ATP5B, ATP5J, ATP5J2, BLMH, C5H19orf43, CAPNS1, CMBL, CNP, COPS5, DCPS, DCTPP1, DNPH1, DTD1, DUSP21, EIF3H, EPHX2, ERCC1, ESD, ETHE1, EXOSC4, FAH, FAHD1, FAHD2A, GNB2, GNG11, GNG5, GNPDA1, HAGH, HDHD2, HINT2, HSPD1, ICT1, ITPA, JOSD2, KIF21A, LACTB, LACTB2, LOC101102454, LOC101102527, LOC101104062, LOC101108851, LOC101110095, LOC10…
..GO:0016247	MF	e	channel regulator activity	9/1004	109/26528	0.0226177	2	9	1	1	1	0.356984	CALM2, CALM3, GNB2, LOC105614854, PHPT1, SLC9A3R1, SNF8, STX8, TNNI3
....GO:0004842	MF	e	ubiquitin-protein transferase activity	20/1004	309/26528	0.0226202	4	20	1	1	1	0.356984	ANAPC11, LOC101107266, LOC105606137, MED31, PJA1, RNF181, RNF187, SKP1, STUB1, UBE2D1, UBE2E1, UBE2E3, UBE2I, UBE2L3, UBE2L6, UBE2M, UBE2Q1, UBE2Q2, UBE2S, UBE2V1
....GO:0008327	MF	e	methyl-CpG binding	3/1004	17/26528	0.0247192	6	3	1	1	1	0.383968	CHTOP, ERH, PRMT1
....GO:0022890	MF	e	inorganic cation transmembrane transporter activity	32/1004	566/26528	0.0251247	5	32	1	1	1	0.383968	ATP5A1, ATP5B, ATP5C1, ATP5G1, ATP5G2, ATP5G3, ATP5H, ATP5J, ATP5L, ATP5O, ATP6V0D1, ATP6V0E1, ATP6V1E1, ATP6V1F, ATP6V1G1, COX5A, KCNK12, LOC101102454, LOC101110066, LOC101110664, LOC101113001, LOC101113599, LOC101116886, LOC101117965, LOC101119721, LOC101121285, LOC101121420, LOC105606223, LOC105609918, LOC106991840, NDUFA4, UQCRH
.....GO:0036002	MF	e	pre-mRNA binding	4/1004	30/26528	0.0255562	5	4	1	1	1	0.383968	LSM1, RBM4, SLBP, SNRPC
..GO:0003712	MF	e	transcription coregulator activity	25/1004	416/26528	0.0262532	2	25	1	1	1	0.383968	AES, APEX1, C1QBP, CITED1, COPS5, DRAP1, EDF1, ENY2, GTF2A2, MED21, MED31, NR0B1, PARK7, PKN1, RALY, SETD3, SRA1, SS18L2, SUB1, TAF9, TFB2M, TSG101, UBE2L3, UXT, VGLL1
...GO:0001846	MF	e	opsonin binding	2/1004	7/26528	0.0264751	3	2	1	1	1	0.383968	C1QBP, PHB
....GO:0032050	MF	e	clathrin heavy chain binding	2/1004	7/26528	0.0264751	4	2	1	1	1	0.383968	CLTA, CLTB
......GO:0003988	MF	e	acetyl-CoA C-acyltransferase activity	2/1004	7/26528	0.0264751	6	2	1	1	1	0.383968	ACAA2, ACAT1
.....GO:0042288	MF	e	MHC class I protein binding	2/1004	7/26528	0.0264751	5	2	1	1	1	0.383968	ATP5B, TUBB
......GO:0000340	MF	e	RNA 7-methylguanosine cap binding	2/1004	7/26528	0.0264751	6	2	1	1	1	0.383968	DCPS, NCBP2
...GO:0004857	MF	e	enzyme inhibitor activity	21/1004	335/26528	0.0287719	3	21	1	1	1	0.383968	CIB1, CSTB, DYNLL1, GAPDH, LOC101103584, LOC101105017, LOC105611516, MCRS1, PCSK1N, PEBP1, PKIG, PPP1R14B, PPP1R1A, PPP1R35, PRDX3, PRDX5, RPS7, SERPINA5, TEN1, TESC, TIMP2
.....GO:0016408	MF	e	C-acyltransferase activity	3/1004	18/26528	0.0288469	5	3	1	1	1	0.383968	ACAA2, ACAT1, SCP2
...GO:0019842	MF	e	vitamin binding	10/1004	126/26528	0.0291794	3	10	1	1	1	0.383968	ABAT, CRABP2, HACL1, LOC101114310, LOC101115773, OAT, P4HA2, PHYH, SDS, SDSL
...GO:0016741	MF	e	transferase activity, transferring one-carbon groups	15/1004	218/26528	0.0293297	3	15	1	1	1	0.383968	AS3MT, DPY30, EMG1, FAM98A, FBL, GAMT, GATM, LCMT1, NDUFAF5, NTMT1, PRMT1, SETD3, TFB2M, TPMT, WBSCR22
..GO:0140096	MF	e	catalytic activity, acting on a protein	97/1004	2069/26528	0.0305134	2	97	1	1	1	0.383968	ABHD17A, ABHD17C, ACY1, ANAPC11, APEH, ATG12, BCKDK, BLMH, CAPNS1, COPS5, CSNK1G2, DPY30, DUSP21, EIF3H, FAM98A, FBL, FKBP3, GAPDH, GLRX2, GLRX5, JOSD2, LACTB, LCMT1, LOC101102527, LOC101107266, LOC101110095, LOC101119757, LOC105606137, LONP1, MAPK13, MARK4, MED31, NME2, NTMT1, NUDT16, OTUB1, P4HA2, PARK7, PDK3, PEPD, PGK1, PGP, PHPT1, PIN1, PIN4, PJA1, PKN1, PPIA-1, PPIB, PPIH, PPP4C, PRMT1, PSM…
....GO:0043130	MF	e	ubiquitin binding	6/1004	63/26528	0.0316061	4	6	1	1	1	0.383968	NUP62CL, OTUB1, SIRT2, TSG101, UBXN1, UCHL3
.....GO:0008757	MF	e	S-adenosylmethionine-dependent methyltransferase activity	11/1004	151/26528	0.0317008	5	11	1	1	1	0.383968	AS3MT, DPY30, EMG1, FBL, GAMT, LCMT1, PRMT1, SETD3, TFB2M, TPMT, WBSCR22
.....GO:0030283	MF	e	testosterone dehydrogenase [NAD(P)] activity	2/1004	8/26528	0.0344256	6	2	1	1	1	0.383968	HSD17B10, HSD17B8
...GO:0016885	MF	e	ligase activity, forming carbon-carbon bonds	2/1004	8/26528	0.0344256	3	2	1	1	1	0.383968	ACAT1, PCCB
...GO:0032794	MF	e	GTPase activating protein binding	2/1004	8/26528	0.0344256	3	2	1	1	1	0.383968	PIN1, TUBB
....GO:0016861	MF	e	intramolecular oxidoreductase activity, interconverting aldoses and ketoses	2/1004	8/26528	0.0344256	4	2	1	1	1	0.383968	GNPDA1, HYI
....GO:0047134	MF	e	protein-disulfide reductase (NAD(P)) activity	2/1004	8/26528	0.0344256	6	2	1	1	1	0.383968	PGK1, TXNDC17
.....GO:0003747	MF	e	translation release factor activity	2/1004	8/26528	0.0344256	7	2	1	1	1	0.383968	C17H12orf65, ICT1
...GO:0008494	MF	e	translation activator activity	2/1004	8/26528	0.0344256	5	2	1	1	1	0.383968	C1QBP, MIF4GD
......GO:0097100	MF	e	supercoiled DNA binding	2/1004	8/26528	0.0344256	6	2	1	1	1	0.383968	LOC101112071, LOC101112330
....GO:0008079	MF	e	translation termination factor activity	2/1004	8/26528	0.0344256	6	2	1	1	1	0.383968	C17H12orf65, ICT1
......GO:0030145	MF	e	manganese ion binding	5/1004	49/26528	0.0371526	6	5	1	1	1	0.383968	HMGCL, ME1, NUDT16, PEPD, SOD2
.....GO:0017172	MF	e	cysteine dioxygenase activity	1/1004	1/26528	0.0378468	5	1	1	1	1	0.383968	CDO1
......GO:0030791	MF	e	arsenite methyltransferase activity	1/1004	1/26528	0.0378468	6	1	1	1	1	0.383968	AS3MT
....GO:0008452	MF	e	RNA ligase activity	1/1004	1/26528	0.0378468	4	1	1	1	1	0.383968	RTCB
....GO:0004418	MF	e	hydroxymethylbilane synthase activity	1/1004	1/26528	0.0378468	4	1	1	1	1	0.383968	HMBS
.....GO:0015068	MF	e	glycine amidinotransferase activity	1/1004	1/26528	0.0378468	5	1	1	1	1	0.383968	GATM
......GO:0016150	MF	e	translation release factor activity, codon nonspecific	1/1004	1/26528	0.0378468	8	1	1	1	1	0.383968	ICT1
.....GO:0004018	MF	e	N6-(1,2-dicarboxyethyl)AMP AMP-lyase (fumarate-forming) activity	1/1004	1/26528	0.0378468	5	1	1	1	1	0.383968	ADSL
.....GO:0030272	MF	e	5-formyltetrahydrofolate cyclo-ligase activity	1/1004	1/26528	0.0378468	5	1	1	1	1	0.383968	LOC101114310
......GO:0000121	MF	e	glycerol-1-phosphatase activity	1/1004	1/26528	0.0378468	6	1	1	1	1	0.383968	PGP
.....GO:0004345	MF	e	glucose-6-phosphate dehydrogenase activity	1/1004	1/26528	0.0378468	5	1	1	1	1	0.383968	G6PD
.....GO:0010309	MF	e	acireductone dioxygenase [iron(II)-requiring] activity	1/1004	1/26528	0.0378468	5	1	1	1	1	0.383968	ADI1
.....GO:0047621	MF	e	acylpyruvate hydrolase activity	1/1004	1/26528	0.0378468	5	1	1	1	1	0.383968	FAHD1
......GO:0004306	MF	e	ethanolamine-phosphate cytidylyltransferase activity	1/1004	1/26528	0.0378468	6	1	1	1	1	0.383968	PCYT2
....GO:0008448	MF	e	N-acetylglucosamine-6-phosphate deacetylase activity	1/1004	1/26528	0.0378468	5	1	1	1	1	0.383968	AMDHD2
.......GO:0050061	MF	e	long-chain-aldehyde dehydrogenase activity	1/1004	1/26528	0.0378468	7	1	1	1	1	0.383968	ALDH3A2
......GO:0033885	MF	e	10-hydroxy-9-(phosphonooxy)octadecanoate phosphatase activity	1/1004	1/26528	0.0378468	6	1	1	1	1	0.383968	EPHX2
.....GO:0017057	MF	e	6-phosphogluconolactonase activity	1/1004	1/26528	0.0378468	5	1	1	1	1	0.383968	PGLS
.....GO:0004648	MF	e	O-phospho-L-serine:2-oxoglutarate aminotransferase activity	1/1004	1/26528	0.0378468	5	1	1	1	1	0.383968	PSAT1
......GO:0045127	MF	e	N-acetylglucosamine kinase activity	1/1004	1/26528	0.0378468	6	1	1	1	1	0.383968	NAGK
......GO:0051748	MF	e	UTP-monosaccharide-1-phosphate uridylyltransferase activity	1/1004	1/26528	0.0378468	6	1	1	1	1	0.383968	UGP2
.....GO:0033981	MF	e	D-dopachrome decarboxylase activity	1/1004	1/26528	0.0378468	5	1	1	1	1	0.383968	LOC101111911
....GO:0047323	MF	e	[3-methyl-2-oxobutanoate dehydrogenase (acetyl-transferring)] kinase activity	1/1004	1/26528	0.0378468	6	1	1	1	1	0.383968	BCKDK
......GO:0030627	MF	e	pre-mRNA 5'-splice site binding	1/1004	1/26528	0.0378468	6	1	1	1	1	0.383968	SNRPC
....GO:0036470	MF	e	tyrosine 3-monooxygenase activator activity	1/1004	1/26528	0.0378468	4	1	1	1	1	0.383968	PARK7
....GO:0034038	MF	e	deoxyhypusine synthase activity	1/1004	1/26528	0.0378468	4	1	1	1	1	0.383968	DHPS
....GO:0047419	MF	e	N-acetylgalactosamine-6-phosphate deacetylase activity	1/1004	1/26528	0.0378468	5	1	1	1	1	0.383968	AMDHD2
......GO:0033814	MF	e	propanoyl-CoA C-acyltransferase activity	1/1004	1/26528	0.0378468	6	1	1	1	1	0.383968	SCP2
...GO:0036524	MF	e	protein deglycase activity	1/1004	1/26528	0.0378468	5	1	1	1	1	0.383968	PARK7
.....GO:0004333	MF	e	fumarate hydratase activity	1/1004	1/26528	0.0378468	5	1	1	1	1	0.383968	FH
.....GO:0050337	MF	e	thiosulfate-thiol sulfurtransferase activity	1/1004	1/26528	0.0378468	5	1	1	1	1	0.383968	TSTD1
.....GO:0003972	MF	e	RNA ligase (ATP) activity	1/1004	1/26528	0.0378468	5	1	1	1	1	0.383968	RTCB
......GO:0090632	MF	e	N-glycolylneuraminic acid (Neu5Gc) cytidylyltransferase activity	1/1004	1/26528	0.0378468	6	1	1	1	1	0.383968	CMAS
.....GO:0042586	MF	e	peptide deformylase activity	1/1004	1/26528	0.0378468	5	1	1	1	1	0.383968	PDF
.....GO:1901640	MF	e	XTP binding	1/1004	1/26528	0.0378468	7	1	1	1	1	0.383968	NUDT16
......GO:0030731	MF	e	guanidinoacetate N-methyltransferase activity	1/1004	1/26528	0.0378468	6	1	1	1	1	0.383968	GAMT
.....GO:0003867	MF	e	4-aminobutyrate transaminase activity	1/1004	1/26528	0.0378468	5	1	1	1	1	0.383968	ABAT
.....GO:0047115	MF	e	trans-1,2-dihydrobenzene-1,2-diol dehydrogenase activity	1/1004	1/26528	0.0378468	5	1	1	1	1	0.383968	DHDH
.....GO:0004617	MF	e	phosphoglycerate dehydrogenase activity	1/1004	1/26528	0.0378468	5	1	1	1	1	0.383968	PHGDH
.....GO:0004452	MF	e	isopentenyl-diphosphate delta-isomerase activity	1/1004	1/26528	0.0378468	5	1	1	1	1	0.383968	LOC101108851
.....GO:0061656	MF	e	SUMO conjugating enzyme activity	1/1004	1/26528	0.0378468	5	1	1	1	1	0.383968	UBE2I
....GO:0001850	MF	e	complement component C3a binding	1/1004	1/26528	0.0378468	4	1	1	1	1	0.383968	PHB
......GO:0102009	MF	e	proline dipeptidase activity	1/1004	1/26528	0.0378468	6	1	1	1	1	0.383968	PEPD
.....GO:0003960	MF	e	NADPH:quinone reductase activity	1/1004	1/26528	0.0378468	5	1	1	1	1	0.383968	CRYZ
.....GO:0070626	MF	e	(S)-2-(5-amino-1-(5-phospho-D-ribosyl)imidazole-4-carboxamido) succinate lyase (fumarate-forming) activity	1/1004	1/26528	0.0378468	5	1	1	1	1	0.383968	ADSL
......GO:0005053	MF	e	peroxisome matrix targeting signal-2 binding	1/1004	1/26528	0.0378468	6	1	1	1	1	0.383968	PEX7
.......GO:0047840	MF	e	dCTP diphosphatase activity	1/1004	1/26528	0.0378468	7	1	1	1	1	0.383968	DCTPP1
....GO:0032145	MF	e	succinate-semialdehyde dehydrogenase binding	1/1004	1/26528	0.0378468	4	1	1	1	1	0.383968	ABAT
......GO:0016890	MF	e	site-specific endodeoxyribonuclease activity, specific for altered base	1/1004	1/26528	0.0378468	7	1	1	1	1	0.383968	APEX1
......GO:0005175	MF	e	CD27 receptor binding	1/1004	1/26528	0.0378468	6	1	1	1	1	0.383968	SIVA1
.....GO:0008442	MF	e	3-hydroxyisobutyrate dehydrogenase activity	1/1004	1/26528	0.0378468	5	1	1	1	1	0.383968	HIBADH
......GO:0070037	MF	e	rRNA (pseudouridine) methyltransferase activity	1/1004	1/26528	0.0378468	7	1	1	1	1	0.383968	EMG1
......GO:0008967	MF	e	phosphoglycolate phosphatase activity	1/1004	1/26528	0.0378468	6	1	1	1	1	0.383968	PGP
.....GO:0047006	MF	e	17-alpha,20-alpha-dihydroxypregn-4-en-3-one dehydrogenase activity	1/1004	1/26528	0.0378468	6	1	1	1	1	0.383968	AKR1B1
....GO:0004512	MF	e	inositol-3-phosphate synthase activity	1/1004	1/26528	0.0378468	4	1	1	1	1	0.383968	ISYNA1
.....GO:0003874	MF	e	6-pyruvoyltetrahydropterin synthase activity	1/1004	1/26528	0.0378468	5	1	1	1	1	0.383968	PTS
......GO:0016414	MF	e	O-octanoyltransferase activity	1/1004	1/26528	0.0378468	6	1	1	1	1	0.383968	CROT
....GO:0015067	MF	e	amidinotransferase activity	1/1004	1/26528	0.0378468	4	1	1	1	1	0.383968	GATM
.....GO:0070773	MF	e	protein-N-terminal glutamine amidohydrolase activity	1/1004	1/26528	0.0378468	5	1	1	1	1	0.383968	WDYHV1
.....GO:0018738	MF	e	S-formylglutathione hydrolase activity	1/1004	1/26528	0.0378468	5	1	1	1	1	0.383968	ESD
......GO:0008119	MF	e	thiopurine S-methyltransferase activity	1/1004	1/26528	0.0378468	6	1	1	1	1	0.383968	TPMT
...GO:0016872	MF	e	intramolecular lyase activity	1/1004	1/26528	0.0378468	3	1	1	1	1	0.383968	ISYNA1
....GO:0036478	MF	e	L-dopa decarboxylase activator activity	1/1004	1/26528	0.0378468	4	1	1	1	1	0.383968	PARK7
.....GO:0034545	MF	e	fumarylpyruvate hydrolase activity	1/1004	1/26528	0.0378468	5	1	1	1	1	0.383968	FAHD1
....GO:0036455	MF	e	iron-sulfur transferase activity	1/1004	1/26528	0.0378468	4	1	1	1	1	0.383968	ISCU
.....GO:0070694	MF	e	deoxyribonucleoside 5'-monophosphate N-glycosidase activity	1/1004	1/26528	0.0378468	5	1	1	1	1	0.383968	DNPH1
.......GO:0097158	MF	e	pre-mRNA intronic pyrimidine-rich binding	1/1004	1/26528	0.0378468	7	1	1	1	1	0.383968	RBM4
.....GO:0047837	MF	e	D-xylose 1-dehydrogenase (NADP+) activity	1/1004	1/26528	0.0378468	5	1	1	1	1	0.383968	DHDH
......GO:0045340	MF	e	mercury ion binding	1/1004	1/26528	0.0378468	6	1	1	1	1	0.383968	PARK7
.....GO:0004046	MF	e	aminoacylase activity	1/1004	1/26528	0.0378468	5	1	1	1	1	0.383968	ACY1
.....GO:1990259	MF	e	histone-glutamine methyltransferase activity	1/1004	1/26528	0.0378468	7	1	1	1	1	0.383968	FBL
....GO:0004462	MF	e	lactoylglutathione lyase activity	1/1004	1/26528	0.0378468	4	1	1	1	1	0.383968	GLO1
......GO:0097643	MF	e	amylin receptor activity	1/1004	1/26528	0.0378468	7	1	1	1	1	0.383968	RAMP1
......GO:0018423	MF	e	protein C-terminal leucine carboxyl O-methyltransferase activity	1/1004	1/26528	0.0378468	9	1	1	1	1	0.383968	LCMT1
...GO:0035605	MF	e	peptidyl-cysteine S-nitrosylase activity	1/1004	1/26528	0.0378468	4	1	1	1	1	0.383968	GAPDH
.....GO:0004334	MF	e	fumarylacetoacetase activity	1/1004	1/26528	0.0378468	5	1	1	1	1	0.383968	FAH
.....GO:0051903	MF	e	S-(hydroxymethyl)glutathione dehydrogenase activity	1/1004	1/26528	0.0378468	5	1	1	1	1	0.383968	LOC101112223
.....GO:0004616	MF	e	phosphogluconate dehydrogenase (decarboxylating) activity	1/1004	1/26528	0.0378468	5	1	1	1	1	0.383968	PGD
.....GO:0050313	MF	e	sulfur dioxygenase activity	1/1004	1/26528	0.0378468	5	1	1	1	1	0.383968	ETHE1
.....GO:1901641	MF	e	ITP binding	1/1004	1/26528	0.0378468	7	1	1	1	1	0.383968	NUDT16
.......GO:0018467	MF	e	formaldehyde dehydrogenase activity	1/1004	1/26528	0.0378468	7	1	1	1	1	0.383968	LOC101112223
.......GO:0008458	MF	e	carnitine O-octanoyltransferase activity	1/1004	1/26528	0.0378468	7	1	1	1	1	0.383968	CROT
.......GO:0005185	MF	e	neurohypophyseal hormone activity	1/1004	1/26528	0.0378468	7	1	1	1	1	0.383968	OXT
......GO:0034386	MF	e	4-aminobutyrate:2-oxoglutarate transaminase activity	1/1004	1/26528	0.0378468	6	1	1	1	1	0.383968	ABAT
....GO:0010698	MF	e	acetyltransferase activator activity	1/1004	1/26528	0.0378468	4	1	1	1	1	0.383968	PDCD5
......GO:0031800	MF	e	type 3 metabotropic glutamate receptor binding	1/1004	1/26528	0.0378468	6	1	1	1	1	0.383968	LOC105614854
.....GO:0008903	MF	e	hydroxypyruvate isomerase activity	1/1004	1/26528	0.0378468	5	1	1	1	1	0.383968	HYI
......GO:0035402	MF	e	histone kinase activity (H3-T11 specific)	1/1004	1/26528	0.0378468	8	1	1	1	1	0.383968	PKN1
.....GO:0004655	MF	e	porphobilinogen synthase activity	1/1004	1/26528	0.0378468	5	1	1	1	1	0.383968	ALAD
.....GO:0004098	MF	e	cerebroside-sulfatase activity	1/1004	1/26528	0.0378468	5	1	1	1	1	0.383968	ARSA
....GO:0047066	MF	e	phospholipid-hydroperoxide glutathione peroxidase activity	1/1004	1/26528	0.0378468	4	1	1	1	1	0.383968	GPX4
......GO:0032448	MF	e	DNA hairpin binding	1/1004	1/26528	0.0378468	6	1	1	1	1	0.383968	NR0B1
.....GO:0008531	MF	e	riboflavin kinase activity	1/1004	1/26528	0.0378468	5	1	1	1	1	0.383968	RFK
......GO:0090633	MF	e	keto-deoxynonulosonic acid (KDN) cytidylyltransferase activity	1/1004	1/26528	0.0378468	6	1	1	1	1	0.383968	CMAS
......GO:0043136	MF	e	glycerol-3-phosphatase activity	1/1004	1/26528	0.0378468	6	1	1	1	1	0.383968	PGP
.......GO:0052814	MF	e	medium-chain-aldehyde dehydrogenase activity	1/1004	1/26528	0.0378468	7	1	1	1	1	0.383968	ALDH3A2
...GO:0030984	MF	e	kininogen binding	1/1004	1/26528	0.0378468	3	1	1	1	1	0.383968	C1QBP
.....GO:0004155	MF	e	6,7-dihydropteridine reductase activity	1/1004	1/26528	0.0378468	5	1	1	1	1	0.383968	QDPR
.....GO:0050178	MF	e	phenylpyruvate tautomerase activity	1/1004	1/26528	0.0378468	5	1	1	1	1	0.383968	MIF
.....GO:0032440	MF	e	2-alkenal reductase [NAD(P)+] activity	1/1004	1/26528	0.0378468	5	1	1	1	1	0.383968	PTGR1
......GO:0046970	MF	e	NAD-dependent histone deacetylase activity (H4-K16 specific)	1/1004	1/26528	0.0378468	8	1	1	1	1	0.383968	SIRT2
....GO:0043398	MF	e	HLH domain binding	1/1004	1/26528	0.0378468	4	1	1	1	1	0.383968	UBE2I
.......GO:1990599	MF	e	3' overhang single-stranded DNA endodeoxyribonuclease activity	1/1004	1/26528	0.0378468	8	1	1	1	1	0.383968	ERCC1
....GO:0004493	MF	e	methylmalonyl-CoA epimerase activity	1/1004	1/26528	0.0378468	4	1	1	1	1	0.383968	MCEE
...GO:1904855	MF	e	proteasome regulatory particle binding	1/1004	1/26528	0.0378468	3	1	1	1	1	0.383968	UBXN1
.....GO:0047015	MF	e	3-hydroxy-2-methylbutyryl-CoA dehydrogenase activity	1/1004	1/26528	0.0378468	5	1	1	1	1	0.383968	HSD17B10
.....GO:0018773	MF	e	acetylpyruvate hydrolase activity	1/1004	1/26528	0.0378468	5	1	1	1	1	0.383968	FAHD1
.......GO:0003983	MF	e	UTP:glucose-1-phosphate uridylyltransferase activity	1/1004	1/26528	0.0378468	7	1	1	1	1	0.383968	UGP2
.......GO:0004113	MF	e	2',3'-cyclic-nucleotide 3'-phosphodiesterase activity	1/1004	1/26528	0.0378468	7	1	1	1	1	0.383968	CNP
.....GO:1990407	MF	e	calcitonin gene-related peptide binding	1/1004	1/26528	0.0378468	6	1	1	1	1	0.383968	RAMP1
.....GO:0047939	MF	e	L-glucuronate reductase activity	1/1004	1/26528	0.0378468	5	1	1	1	1	0.383968	AKR1A1
.....GO:0047298	MF	e	(S)-3-amino-2-methylpropionate transaminase activity	1/1004	1/26528	0.0378468	5	1	1	1	1	0.383968	ABAT
....GO:0097726	MF	e	LEM domain binding	1/1004	1/26528	0.0378468	4	1	1	1	1	0.383968	BANF1
....GO:0016811	MF	e	hydrolase activity, acting on carbon-nitrogen (but not peptide) bonds, in linear amides	6/1004	66/26528	0.0384836	4	6	1	1	1	0.389469	ACY1, AMDHD2, PDF, SIRT2, SUDS3, WDYHV1
.....GO:0016462	MF	e	pyrophosphatase activity	27/1004	482/26528	0.0401735	5	27	1	1	1	0.405575	ATP5B, ATP5J, ATP5J2, DCPS, DCTPP1, GNB2, GNG11, GNG5, ITPA, KIF21A, LOC101102454, LOC101118133, LOC101121396, LOC106990101, NKIRAS2, NTPCR, NUDT16, PSMC3, RAB12, RAB17, RALA, RALB, RHEB, RHOC, RND2, TNNI3, TUBB
....GO:0008168	MF	e	methyltransferase activity	14/1004	208/26528	0.0410203	4	14	1	1	1	0.413112	AS3MT, DPY30, EMG1, FAM98A, FBL, GAMT, LCMT1, NDUFAF5, NTMT1, PRMT1, SETD3, TFB2M, TPMT, WBSCR22
....GO:0016776	MF	e	phosphotransferase activity, phosphate group as acceptor	4/1004	35/26528	0.0421486	4	4	1	1	1	0.423439	LOC101102072, NME2, NME4, SUCLG1
...GO:0048039	MF	e	ubiquinone binding	2/1004	9/26528	0.0431685	3	2	1	1	1	0.428321	SDHB, SDHC
....GO:0016668	MF	e	oxidoreductase activity, acting on a sulfur group of donors, NAD(P) as acceptor	2/1004	9/26528	0.0431685	4	2	1	1	1	0.428321	PGK1, TXNDC17
.....GO:0070567	MF	e	cytidylyltransferase activity	2/1004	9/26528	0.0431685	5	2	1	1	1	0.428321	CMAS, PCYT2
....GO:0050998	MF	e	nitric-oxide synthase binding	2/1004	9/26528	0.0431685	4	2	1	1	1	0.428321	CALM3, LOC105614854
.....GO:0004090	MF	e	carbonyl reductase (NADPH) activity	2/1004	9/26528	0.0431685	5	2	1	1	1	0.428321	LOC101119050, LOC105606262
.....GO:0000217	MF	e	DNA secondary structure binding	3/1004	21/26528	0.0432585	5	3	1	1	1	0.428321	LOC101112071, LOC101112330, NR0B1
.GO:0060090	MF	e	molecular adaptor activity	14/1004	218/26528	0.0484968	1	14	1	1	1	0.478137	CIB1, GAS2L1, ISCU, LAMTOR1, LAMTOR4, LOC106991563, NUP62CL, PDCD6, PEF1, SLC9A3R1, STUB1, STX12, STX8, VTI1B
.GO:0060089	MF	p	molecular transducer activity	3/1004	1009/26528	1.13e-13	1	3	4.64e-10	4.52e-10	4.61e-10	2.11e-11	B9D1, NR0B1, RAMP1
..GO:0038023	MF	p	signaling receptor activity	3/1004	1009/26528	1.13e-13	2	3	4.64e-10	4.52e-10	4.61e-10	2.11e-11	B9D1, NR0B1, RAMP1
...GO:0004888	MF	p	transmembrane signaling receptor activity	2/1004	824/26528	1.16e-11	3	2	4.8e-08	4.68e-08	4.77e-08	2e-09	B9D1, RAMP1
....GO:0004930	MF	p	G protein-coupled receptor activity	1/1004	533/26528	5.24e-08	4	1	0.000215927	0.000210484	0.000214144	6.17e-06	RAMP1
......GO:0000977	MF	p	RNA polymerase II transcription regulatory region sequence-specific DNA binding	3/1004	563/26528	1.04e-06	8	3	0.0042993	0.00419093	0.00425338	9.55e-05	CNBP, DMRT1, SOX9
..GO:0003700	MF	p	DNA-binding transcription factor activity	19/1004	1281/26528	1.24e-06	2	19	0.00509152	0.00496317	0.00503466	0.00010833	BOLA2B, C2H9orf40, CNBP, DMRT1, DRAP1, LOC101104563, LOC101107495, LOC101108193, MBNL3, NR0B1, PHB, PHF5A, SOX9, SUB1, TCF25, TSC22D4, ZNF593, ZNF622, ZNF771
...GO:0000981	MF	p	DNA-binding transcription factor activity, RNA polymerase II-specific	15/1004	1096/26528	2.16e-06	3	15	0.00891682	0.00869204	0.0088129	0.000181976	BOLA2B, C2H9orf40, CNBP, DMRT1, DRAP1, LOC101104563, LOC101107495, MBNL3, NR0B1, PHB, SOX9, SUB1, ZNF593, ZNF622, ZNF771
.....GO:0046873	MF	p	metal ion transmembrane transporter activity	1/1004	412/26528	3.18e-06	6	1	0.013078	0.0127483	0.0129192	0.000256431	KCNK12
.......GO:0000978	MF	p	RNA polymerase II cis-regulatory region sequence-specific DNA binding	1/1004	391/26528	6.76e-06	9	1	0.0278359	0.0271342	0.0274642	0.000497069	SOX9
......GO:0000987	MF	p	cis-regulatory region sequence-specific DNA binding	2/1004	417/26528	2.48e-05	8	2	0.102194	0.0996179	0.100606	0.00155485	DMRT1, SOX9
....GO:0001067	MF	p	transcription regulatory region nucleic acid binding	9/1004	715/26528	6.23e-05	4	9	0.256747	0.250275	0.252134	0.00342329	CITED1, CNBP, DMRT1, DRAP1, LONP1, PHB, PRDX5, SOX9, TAF9
.....GO:0000976	MF	p	transcription cis-regulatory region binding	9/1004	712/26528	8.6e-05	7	9	0.354084	0.345159	0.347207	0.00437141	CITED1, CNBP, DMRT1, DRAP1, LONP1, PHB, PRDX5, SOX9, TAF9
.....GO:0003964	MF	p	RNA-directed DNA polymerase activity	0/1004	259/26528	9.78e-05	6	0	0.402691	0.39254	0.394674	0.00485169
......GO:1990837	MF	p	sequence-specific double-stranded DNA binding	11/1004	744/26528	0.00027813	6	11	1	1	1	0.0123185	CITED1, CNBP, DMRT1, DRAP1, GTF2H5, LONP1, PHB, PRDX5, SOX9, SUB1, TAF9
....GO:0035091	MF	p	phosphatidylinositol binding	0/1004	203/26528	0.000660346	4	0	1	1	1	0.0251849
.....GO:0003690	MF	p	double-stranded DNA binding	15/1004	802/26528	0.00248664	5	15	1	1	1	0.0711283	CITED1, CNBP, DMRT1, DRAP1, GTF2H5, LOC101112071, LOC101112330, LONP1, MTERF2, PHB, PRDX5, SOX9, STRA13, SUB1, TAF9
....GO:0001228	MF	p	DNA-binding transcription activator activity, RNA polymerase II-specific	3/1004	324/26528	0.00300384	4	3	1	1	1	0.0836001	DMRT1, SOX9, SUB1
...GO:0001216	MF	p	DNA-binding transcription activator activity	3/1004	324/26528	0.00300384	3	3	1	1	1	0.0836001	DMRT1, SOX9, SUB1
....GO:0034061	MF	p	DNA polymerase activity	2/1004	274/26528	0.00357035	5	2	1	1	1	0.0954954	CHRAC1, POLE4
..GO:0030545	MF	p	signaling receptor regulator activity	5/1004	411/26528	0.00368352	2	5	1	1	1	0.0972592	CCL25, ENHO, INHA, MIF, OXT
....GO:0015291	MF	p	secondary active transmembrane transporter activity	1/1004	225/26528	0.0040114	4	1	1	1	1	0.0996396	SLC25A4
....GO:0046943	MF	p	carboxylic acid transmembrane transporter activity	0/1004	159/26528	0.0050834	4	0	1	1	1	0.116325
...GO:0005342	MF	p	organic acid transmembrane transporter activity	0/1004	160/26528	0.00517611	3	0	1	1	1	0.117792
.....GO:0043565	MF	p	sequence-specific DNA binding	21/1004	967/26528	0.00580031	5	21	1	1	1	0.129845	CHCHD2, CHTOP, CITED1, CNBP, DMRT1, DRAP1, EDF1, ERH, GTF2H5, LOC101104563, LOC101108193, LONP1, MTPN, NR0B1, PHB, PRDX5, PRMT1, SOX9, SUB1, TAF9, TEN1
...GO:0140097	MF	p	catalytic activity, acting on DNA	5/1004	381/26528	0.00645135	3	5	1	1	1	0.140869	APEX1, CHRAC1, ERCC1, POLE4, RUVBL1
....GO:0048018	MF	p	receptor ligand activity	5/1004	382/26528	0.00646377	4	5	1	1	1	0.140869	CCL25, ENHO, INHA, MIF, OXT
...GO:0030546	MF	p	signaling receptor activator activity	5/1004	387/26528	0.00660895	3	5	1	1	1	0.143275	CCL25, ENHO, INHA, MIF, OXT
.....GO:0015293	MF	p	symporter activity	0/1004	145/26528	0.00717306	5	0	1	1	1	0.15469
...GO:0001217	MF	p	DNA-binding transcription repressor activity	1/1004	202/26528	0.00806098	3	1	1	1	1	0.164754	CNBP
....GO:0001227	MF	p	DNA-binding transcription repressor activity, RNA polymerase II-specific	1/1004	202/26528	0.00806098	4	1	1	1	1	0.164754	CNBP
.....GO:0022836	MF	p	gated channel activity	4/1004	336/26528	0.00869162	5	4	1	1	1	0.171953	KCNK12, VDAC1, VDAC2, VDAC3
....GO:0003677	MF	p	DNA binding	58/1004	2104/26528	0.00872496	4	58	1	1	1	0.171953	APEX1, BANF1, C11H17orf49, CARHSP1, CHCHD2, CHRAC1, CHTOP, CITED1, CNBP, CRYZ, CSDC2, DMRT1, DRAP1, DTD1, EDF1, ERCC1, ERH, GTF2H5, HMGN3, LOC101104563, LOC101107495, LOC101108193, LOC101112071, LOC101112330, LOC101118100, LOC105604154, LONP1, MED6, MLF2, MTERF2, MTPN, NME2, NR0B1, PDCD5, PHB, PHF5A, PIN4, POLDIP2, POLE4, POLR2F, POLR2G, POLR2H, POLR3H, PRDX5, PRMT1, PUF60, SARNP, SOX9, STRA13, S…
....GO:0016773	MF	p	phosphotransferase activity, alcohol group as acceptor	12/1004	624/26528	0.0104983	4	12	1	1	1	0.198359	BCKDK, CSNK1G2, ETNK2, MAPK13, MARK4, NME2, PDK3, PKN1, RFK, SOX9, SRPK2, VRK1
.....GO:0022843	MF	p	voltage-gated cation channel activity	0/1004	135/26528	0.0106769	8	0	1	1	1	0.200814
......GO:0015081	MF	p	sodium ion transmembrane transporter activity	0/1004	139/26528	0.0112618	7	0	1	1	1	0.210852
.GO:0140110	MF	p	transcription regulator activity	41/1004	1552/26528	0.0134444	1	41	1	1	1	0.236655	AES, APEX1, BOLA2B, C1QBP, C2H9orf40, CITED1, CNBP, COPS5, DMRT1, DRAP1, EDF1, ENY2, GTF2A2, LOC101104563, LOC101107495, LOC101108193, MBNL3, MED21, MED31, NR0B1, PARK7, PHB, PHF5A, PKN1, RALY, SETD3, SOX9, SRA1, SS18L2, SUB1, TAF9, TCF25, TFB2M, TSC22D4, TSG101, UBE2L3, UXT, VGLL1, ZNF593, ZNF622, ZNF771
...GO:0005543	MF	p	phospholipid binding	5/1004	348/26528	0.0155745	3	5	1	1	1	0.27068	MAP1LC3A, NME4, NUP62CL, PLA2G1B, SERPINA5
.....GO:1901981	MF	p	phosphatidylinositol phosphate binding	0/1004	124/26528	0.0157709	5	0	1	1	1	0.272943
....GO:0004984	MF	p	olfactory receptor activity	0/1004	125/26528	0.0159077	4	0	1	1	1	0.273016
......GO:0015085	MF	p	calcium ion transmembrane transporter activity	0/1004	125/26528	0.0159077	7	0	1	1	1	0.273016
......GO:0016888	MF	p	endodeoxyribonuclease activity, producing 5'-phosphomonoesters	0/1004	127/26528	0.0162795	7	0	1	1	1	0.277088
......GO:0016893	MF	p	endonuclease activity, active with either ribo- or deoxyribonucleic acids and producing 5'-phosphomonoesters	1/1004	181/26528	0.0165605	6	1	1	1	1	0.280711	RPP21
.....GO:0015276	MF	p	ligand-gated ion channel activity	0/1004	129/26528	0.0167836	7	0	1	1	1	0.28159
......GO:0022834	MF	p	ligand-gated channel activity	0/1004	129/26528	0.0167836	6	0	1	1	1	0.28159
...GO:0004672	MF	p	protein kinase activity	10/1004	520/26528	0.020019	5	10	1	1	1	0.323366	BCKDK, CSNK1G2, MAPK13, MARK4, NME2, PDK3, PKN1, SOX9, SRPK2, VRK1
......GO:0015666	MF	p	restriction endodeoxyribonuclease activity	0/1004	115/26528	0.0237289	7	0	1	1	1	0.371633
.......GO:0009036	MF	p	type II site-specific deoxyribonuclease activity	0/1004	115/26528	0.0237289	8	0	1	1	1	0.371633
....GO:0005096	MF	p	GTPase activator activity	2/1004	214/26528	0.0279515	5	2	1	1	1	0.383968	ARHGAP36, RANBP1
....GO:0017124	MF	p	SH3 domain binding	0/1004	100/26528	0.0345256	4	0	1	1	1	0.383968
......GO:0005262	MF	p	calcium channel activity	0/1004	103/26528	0.0348741	8	0	1	1	1	0.383968
....GO:0004553	MF	p	hydrolase activity, hydrolyzing O-glycosyl compounds	0/1004	105/26528	0.0354464	4	0	1	1	1	0.383968
....GO:0004713	MF	p	protein tyrosine kinase activity	0/1004	109/26528	0.0374026	6	0	1	1	1	0.383968
......GO:0015079	MF	p	potassium ion transmembrane transporter activity	1/1004	150/26528	0.0485218	7	1	1	1	1	0.478137	KCNK12

## Sheet: goea_results_2
Table S5: GO analysis of DEGs in each cell cluster by GOATOOLS
# GO	NS	enrichment	name	ratio_in_study	ratio_in_pop	p_uncorrected	depth	study_count	p_bonferroni	p_sidak	p_holm	p_fdr_bh	study_items
.GO:0032502	BP	e	developmental process	167/572	3761/26528	6.91455e-21	1	167	9.2088e-17	8.97663e-17	9.2088e-17	9.2088e-17	ACSL3, ACTN1, ADAMTS9, AFF2, ANGPT4, ANO6, ANXA6, APOD, ARL13B, ARSB, ARX, ASH1L, ASPH, ASPN, ATP2C1, ATRX, AVIL, BMPR1A, BPTF, CAPN2, CD9, CHD2, CKB-1, CLIC4, CNN3, COL14A1, COL1A1, COL1A2, COL21A1, COL27A1, COL4A1, COL6A1, COL6A3, CPQ, CTGF, DDX17, DKK3, DLK1, DPYSL3, DTX1, DZIP1, EDIL3, EDNRA, ELF2, EMILIN1, EPC1, ETV1, FAP, FBN1, FHL2, FLNA, FNDC3A, FOS, FOXS1, GJC1, GNB2L1, GNB4, GREB1L, HEY…
...GO:0050794	BP	e	regulation of cellular process	278/572	8070/26528	4.56597e-20	3	278	6.08096e-16	5.92765e-16	6.0805e-16	2.69874e-16	ACSL3, ACTN1, ADAMTS9, ADGRL2, AFF2, AHNAK, ANO6, ANXA6, APBB2, APOD, APPL1, APPL2, ARHGAP10, ARHGAP28, ARHGEF11, ARHGEF25, ARL13B, ARSB, ARX, ASH1L, ASPH, ASPN, ATAD1, ATP2A2, ATP2C1, ATRX, AVIL, BAZ2B, BMPR1A, BPTF, CAPN2, CCDC80, CD9, CDC42BPA, CDKN2AIP, CHD2, CHD6, CIRBP, CLIC4, CLK1, CNN1, COL1A1, COL1A2, COL4A1, COL4A6, CPSF6, CREBRF, CREBZF, CTGF, CXCL12, DAAM1, DDAH2, DDX17, DKK3, DLK1, D…
GO:0008150	BP	e	biological_process	426/572	14900/26528	6.37981e-20	0	426	8.49664e-16	8.28242e-16	8.49536e-16	2.69874e-16	ACSL3, ACTA2, ACTG2, ACTN1, ADAMTS9, ADGRL2, AFF2, AHNAK, ANGPT4, ANO6, ANXA6, APBB2, APOD, APOE, APPL1, APPL2, ARHGAP10, ARHGAP28, ARHGEF11, ARHGEF25, ARL13B, ARSB, ARX, ASH1L, ASPH, ASPN, ATAD1, ATP1A2, ATP2A2, ATP2C1, ATRX, AVIL, BAZ2B, BGN, BMPR1A, BPTF, C2H9orf3, C7, CALD1, CAPN12, CAPN2, CCDC50, CCDC80, CD9, CD99, CDC42BPA, CDH7, CDKN2AIP, CERCAM, CHD2, CHD6, CHD9, CIRBP, CKAP4, CKB-1, CLIC…
..GO:0050789	BP	e	regulation of biological process	289/572	8564/26528	8.10555e-20	2	289	1.0795e-15	1.05228e-15	1.07925e-15	2.69874e-16	ACSL3, ACTA2, ACTG2, ACTN1, ADAMTS9, ADGRL2, AFF2, AHNAK, ANO6, ANXA6, APBB2, APOD, APPL1, APPL2, ARHGAP10, ARHGAP28, ARHGEF11, ARHGEF25, ARL13B, ARSB, ARX, ASH1L, ASPH, ASPN, ATAD1, ATP1A2, ATP2A2, ATP2C1, ATRX, AVIL, BAZ2B, BMPR1A, BPTF, C7, CAPN2, CCDC80, CD9, CD99, CDC42BPA, CDKN2AIP, CHD2, CHD6, CHD9, CIRBP, CLIC4, CLK1, CNN1, COL1A1, COL1A2, COL4A1, COL4A6, CPSF6, CREBRF, CREBZF, CTGF, CXCL…
.GO:0065007	BP	e	biological regulation	300/572	9097/26528	2.95007e-19	1	300	3.92891e-15	3.82985e-15	3.92773e-15	7.85782e-16	ACSL3, ACTA2, ACTG2, ACTN1, ADAMTS9, ADGRL2, AFF2, AHNAK, ANO6, ANXA6, APBB2, APOD, APPL1, APPL2, ARHGAP10, ARHGAP28, ARHGEF11, ARHGEF25, ARL13B, ARSB, ARX, ASH1L, ASPH, ASPN, ATAD1, ATP1A2, ATP2A2, ATP2C1, ATRX, AVIL, BAZ2B, BMPR1A, BPTF, C2H9orf3, C7, CAPN2, CCDC80, CD9, CD99, CDC42BPA, CDKN2AIP, CHD2, CHD6, CHD9, CIRBP, CKB-1, CLIC4, CLK1, CNN1, COL1A1, COL1A2, COL4A1, COL4A6, CPQ, CPSF6, CREB…
..GO:0048856	BP	e	anatomical structure development	121/572	2407/26528	6.23383e-19	2	121	8.30221e-15	8.0929e-15	8.2991e-15	1.3837e-15	ACSL3, ACTN1, ADAMTS9, AFF2, ANO6, ANXA6, APOD, ARSB, ARX, ASH1L, ASPH, ASPN, ATP2C1, ATRX, AVIL, BMPR1A, BPTF, CAPN2, CHD2, CKB-1, COL1A1, COL1A2, COL27A1, COL4A1, COL6A3, CPQ, CTGF, DKK3, DPYSL3, DZIP1, EDIL3, EDNRA, ETV1, FBN1, FHL2, FLNA, FNDC3A, FOS, FOXS1, GJC1, GNB4, GREB1L, HEYL, HTRA1, ICK, IGF2, IQGAP1, JAM3, JUNB, KANK2, KIAA1217, KLF10, KMT5B, LAMA2, LAMC3, LMO4, LOC101108984, LOC1011…
....GO:0045229	BP	e	external encapsulating structure organization	29/572	192/26528	1.79542e-16	4	29	2.39115e-12	2.33086e-12	2.39007e-12	2.98893e-13	ADAMTS9, APBB2, CCDC80, COL14A1, COL1A1, COL1A2, COL27A1, COL4A1, COL4A6, COL6A1, COL6A3, ECM2, EFEMP2, EMILIN1, FBLN5, GPM6B, ITGA9, JAM3, LAMA1, LAMA2, LAMC3, LUM, NID1, PDGFRA, PRDX4, SERPINH1, SH3PXD2A, SPINT2, VWA1
.....GO:0030198	BP	e	extracellular matrix organization	29/572	192/26528	1.79542e-16	5	29	2.39115e-12	2.33086e-12	2.39007e-12	2.98893e-13	ADAMTS9, APBB2, CCDC80, COL14A1, COL1A1, COL1A2, COL27A1, COL4A1, COL4A6, COL6A1, COL6A3, ECM2, EFEMP2, EMILIN1, FBLN5, GPM6B, ITGA9, JAM3, LAMA1, LAMA2, LAMC3, LUM, NID1, PDGFRA, PRDX4, SERPINH1, SH3PXD2A, SPINT2, VWA1
....GO:0043062	BP	e	extracellular structure organization	29/572	194/26528	2.38665e-16	4	29	3.17853e-12	3.0984e-12	3.17662e-12	3.5317e-13	ADAMTS9, APBB2, CCDC80, COL14A1, COL1A1, COL1A2, COL27A1, COL4A1, COL4A6, COL6A1, COL6A3, ECM2, EFEMP2, EMILIN1, FBLN5, GPM6B, ITGA9, JAM3, LAMA1, LAMA2, LAMC3, LUM, NID1, PDGFRA, PRDX4, SERPINH1, SH3PXD2A, SPINT2, VWA1
.GO:0009987	BP	e	cellular process	362/572	12515/26528	5.71377e-15	1	362	7.6096e-11	7.41775e-11	7.60446e-11	7.6096e-12	ACSL3, ACTN1, ADAMTS9, ADGRL2, AFF2, AHNAK, ANO6, ANXA6, APBB2, APOD, APPL1, APPL2, ARHGAP10, ARHGAP28, ARHGEF11, ARHGEF25, ARL13B, ARSB, ARX, ASH1L, ASPH, ATP1A2, ATP2A2, ATP2C1, ATRX, AVIL, BAZ2B, BGN, BMPR1A, BPTF, C2H9orf3, C7, CAPN2, CCDC80, CD9, CD99, CDC42BPA, CDH7, CDKN2AIP, CERCAM, CHD2, CHD6, CHD9, CIRBP, CKAP4, CKB-1, CLIC4, CLK1, CNN1, CNN3, CNTLN, COL14A1, COL1A1, COL1A2, COL27A1, CO…
....GO:0048523	BP	e	negative regulation of cellular process	137/572	3365/26528	1.13333e-13	4	137	1.50937e-09	1.47131e-09	1.50823e-09	1.37215e-10	ACTN1, ADAMTS9, ANXA6, APBB2, APOD, ARHGAP10, ARHGAP28, ASH1L, ASPH, ASPN, ATAD1, ATRX, AVIL, BMPR1A, BPTF, CD9, CDKN2AIP, CIRBP, CLIC4, CNN1, COL1A1, CREBRF, CREBZF, CTGF, DKK3, DLK1, DNAJB4, DNAJC3, DPYSL3, DTX1, ELF2, EMILIN1, EML4, EPC1, F2R, FAM129A, FAP, FBN1, FHL2, FLNA, FOXS1, GADD45A, GNB2L1, GOPC, GPM6B, HHIP, HPGD, HSPA5, HTRA1, IFI6, IGF1, IGF2, IQGAP1, ITSN1, JUN, JUNB, KANK2, KLF10,…
...GO:0016043	BP	e	cellular component organization	149/572	3814/26528	1.43125e-13	3	149	1.90614e-09	1.85808e-09	1.90456e-09	1.58845e-10	ACSL3, ACTN1, ADAMTS9, AFF2, AHNAK, ANO6, ANXA6, APBB2, APOD, ARHGAP10, ARHGAP28, ARHGEF11, ARL13B, ARSB, ASH1L, ATP2A2, ATP2C1, ATRX, AVIL, BAZ2B, BPTF, CCDC80, CD9, CDC42BPA, CDH7, CHD2, CHD6, CHD9, CIRBP, CNN1, CNN3, COL14A1, COL1A1, COL1A2, COL27A1, COL4A1, COL4A6, COL6A1, COL6A3, CPSF6, CXCL12, DAAM1, DES, DPYSL3, DZIP1, ECM2, EEA1, EFEMP2, EIF3E, EMILIN1, EML4, EMP2, EMP3, F2R, FBLN5, FLNA,…
..GO:0071840	BP	e	cellular component organization or biogenesis	150/572	3867/26528	2.01551e-13	2	150	2.68425e-09	2.61658e-09	2.68183e-09	2.06481e-10	ACSL3, ACTN1, ADAMTS9, AFF2, AHNAK, ANO6, ANXA6, APBB2, APOD, ARHGAP10, ARHGAP28, ARHGEF11, ARL13B, ARSB, ASH1L, ATP2A2, ATP2C1, ATRX, AVIL, BAZ2B, BPTF, CCDC80, CD9, CDC42BPA, CDH7, CHD2, CHD6, CHD9, CIRBP, CNN1, CNN3, COL14A1, COL1A1, COL1A2, COL27A1, COL4A1, COL4A6, COL6A1, COL6A3, CPSF6, CXCL12, DAAM1, DDX31, DES, DPYSL3, DZIP1, ECM2, EEA1, EFEMP2, EIF3E, EMILIN1, EML4, EMP2, EMP3, F2R, FBLN5…
...GO:0048519	BP	e	negative regulation of biological process	147/572	3761/26528	2.55453e-13	3	147	3.40213e-09	3.31636e-09	3.39881e-09	2.43009e-10	ACTN1, ADAMTS9, AFF2, ANXA6, APBB2, APOD, ARHGAP10, ARHGAP28, ASH1L, ASPH, ASPN, ATAD1, ATP1A2, ATP2A2, ATRX, AVIL, BMPR1A, BPTF, CD9, CDKN2AIP, CIRBP, CLIC4, CNN1, COL1A1, CREBRF, CREBZF, CTGF, DDX17, DKK3, DLK1, DNAJB4, DNAJC3, DPYSL3, DTX1, EIF3E, ELF2, EMILIN1, EML4, EPC1, F2R, FAM129A, FAP, FBN1, FHL2, FLNA, FOXS1, GADD45A, GNB2L1, GOPC, GPM6B, HHIP, HPGD, HSPA5, HTRA1, IFI6, IFITM3, IGF1, I…
....GO:0048522	BP	e	positive regulation of cellular process	152/572	4000/26528	7.03518e-13	4	152	9.36946e-09	9.13323e-09	9.35961e-09	6.2463e-10	ACSL3, ADAMTS9, ANO6, APBB2, ARHGEF11, ARSB, ASH1L, ASPH, ATAD1, ATP2C1, ATRX, AVIL, BMPR1A, BPTF, CCDC80, CDKN2AIP, CHD6, CIRBP, COL1A1, CPSF6, CREBRF, CTGF, CXCL12, DDAH2, DDX17, DNAJC3, DPYSL3, DZIP1, ECM2, EDIL3, EIF3E, ELF2, EMILIN1, EMP2, EPC1, EPM2AIP1, F2R, FAM129A, FAP, FBN1, FLNA, FOS, GADD45A, GNB2L1, GOLGA4, HEYL, HILPDA, HSPA5, IGF1, IGF2, IQGAP1, ITGB1, ITSN1, JUN, JUNB, KLF10, KLF1…
...GO:0048518	BP	e	positive regulation of biological process	163/572	4434/26528	1.19283e-12	3	163	1.58862e-08	1.54857e-08	1.58683e-08	9.92886e-10	ACSL3, ACTA2, ACTG2, ADAMTS9, ANO6, APBB2, ARHGEF11, ARSB, ARX, ASH1L, ASPH, ATAD1, ATP2C1, ATRX, AVIL, BMPR1A, BPTF, C7, CCDC80, CDKN2AIP, CHD6, CIRBP, COL1A1, CPSF6, CREBRF, CTGF, CXCL12, DDAH2, DDX17, DNAJC3, DPYSL3, DZIP1, ECM2, EDIL3, EIF3E, ELF2, EMILIN1, EMP2, EPC1, EPM2AIP1, F2R, FAM129A, FAP, FBN1, FLNA, FOS, FOXS1, GADD45A, GNB2L1, GOLGA4, GPM6B, HEYL, HILPDA, HSPA5, IGF1, IGF2, IQGAP1,…
..GO:0007155	BP	e	cell adhesion	47/572	691/26528	4.7269e-12	2	47	6.29528e-08	6.13657e-08	6.28772e-08	3.70311e-09	ADAMTS9, ATP2C1, CD9, CD99, CDH7, CERCAM, COL14A1, COL4A3, COL4A4, COL4A6, COL6A1, COL6A3, CTGF, EDIL3, EMILIN1, EMP2, FAP, FBLIM1, FBLN5, FBN1, FLNA, FNDC3A, ITGA9, ITGB1, JAM3, LAMA1, LAMA2, LAMB1, LAMC3, LOC101105495, MAGI1, MPDZ, MYH10, NEXN, NID1, NPTN, PCDH18, PDGFRA, PEAK1, PKN2, PLPP3, PPFIBP1, SORBS1, SPARCL1, SPON1, SSPN, TRIP6
.GO:0022610	BP	e	biological adhesion	47/572	693/26528	5.22773e-12	1	47	6.96229e-08	6.78676e-08	6.9534e-08	3.86794e-09	ADAMTS9, ATP2C1, CD9, CD99, CDH7, CERCAM, COL14A1, COL4A3, COL4A4, COL4A6, COL6A1, COL6A3, CTGF, EDIL3, EMILIN1, EMP2, FAP, FBLIM1, FBLN5, FBN1, FLNA, FNDC3A, ITGA9, ITGB1, JAM3, LAMA1, LAMA2, LAMB1, LAMC3, LOC101105495, MAGI1, MPDZ, MYH10, NEXN, NID1, NPTN, PCDH18, PDGFRA, PEAK1, PKN2, PLPP3, PPFIBP1, SORBS1, SPARCL1, SPON1, SSPN, TRIP6
..GO:0009653	BP	e	anatomical structure morphogenesis	56/572	965/26528	2.18765e-11	2	56	2.91352e-07	2.84006e-07	2.90958e-07	1.53343e-08	ADAMTS9, ARL13B, ASH1L, ASPH, ATRX, BMPR1A, CLIC4, COL14A1, COL1A1, COL1A2, COL21A1, COL4A1, COL6A1, COL6A3, DKK3, EMILIN1, FBN1, FLNA, FOXS1, GNB2L1, GREB1L, HEYL, HHIP, HPGD, IGF2, LAMA1, LAMB1, LAMC3, LOC101110922, LOC106991082, LUZP1, MAP1A, MAP1B, MATN2, MYH10, NFIC, NIPBL, PDGFRA, PEAK1, PKDCC, PLPP3, PTCH1, RBFOX2, RHOJ, SDC2, SLC39A1, SMARCD3, SPINT2, TCF21, TGFB1I1, TMEM106B, TSHZ1, TWSG…
.GO:0032501	BP	e	multicellular organismal process	104/572	2453/26528	2.32948e-11	1	104	3.10241e-07	3.02419e-07	3.09798e-07	1.5512e-08	ACSL3, ACTA2, ACTG2, ADAMTS9, AFF2, ANO6, ARHGEF11, ARL13B, ARX, ASH1L, ASPH, ATAD1, ATP1A2, ATP2A2, ATRX, BMPR1A, BPTF, CALD1, CCDC50, CLIC4, COL1A1, COL4A1, CTGF, DZIP1, EDIL3, EDNRA, EMP2, F2R, FOXS1, GJC1, GPM6B, GREB1L, HHIP, HPGD, ICK, IGF2, JAM3, KCNAB2, KLF10, LAMA1, LAMB1, LAMC3, LIMA1, LOC101105867, LOC101110922, LOC101116800, LOC101122777, LOC105606646, LOC106991082, LTBP4, LUM, MAGED1…
...GO:0050793	BP	e	regulation of developmental process	80/572	1741/26528	1.85268e-10	3	80	2.4674e-06	2.40519e-06	2.46369e-06	1.17495e-07	ADAMTS9, ANO6, ARX, ASPN, BMPR1A, COL1A1, CTGF, DAAM1, DDX17, DTX1, EMILIN1, EMP2, FBLIM1, FBN1, FLNA, FOS, FOXS1, GNB2L1, GOLGA4, GPM6B, HEYL, IGF2, IQGAP1, JUN, JUNB, KLF10, LAMA1, LAMA2, LIMS1, LMO4, LOC101105867, LOC101108984, LOC101110145, LOC101110922, LOC101111337, LOC101122777, LOC106991082, LTBP4, MACF1, MAP1B, MARK1, MTDH, MYADM, MYH10, MYOCD, N4BP2L2, NAP1L1, NIPBL, NPTN, OCIAD1, OSR1,…
...GO:0019222	BP	e	regulation of metabolic process	155/572	4459/26528	5.06482e-10	3	155	6.74533e-06	6.57527e-06	6.73469e-06	3.03256e-07	ACSL3, ACTA2, ACTG2, AFF2, AHNAK, APBB2, APOD, ARHGEF11, ARX, ASH1L, ASPH, ATAD1, ATRX, BAZ2B, BMPR1A, BPTF, CHD2, CHD6, CHD9, CIRBP, CLK1, COL1A1, CPSF6, CREBRF, CREBZF, CTGF, DDAH2, DDX17, DKK3, DNAJB4, DNAJC3, EIF3E, ELF2, EMILIN1, EMP2, EPC1, EPC2, EPM2AIP1, ETV1, F2R, FAM129A, FAP, FBN1, FHL2, FLNA, FOS, FOXS1, GADD45A, GNB2L1, GOLM1, HEYL, HILPDA, HNRNPDL, HNRNPH1, ICK, IFI6, IGF1, IGF2, IQ…
....GO:0060255	BP	e	regulation of macromolecule metabolic process	145/572	4080/26528	5.23718e-10	4	145	6.97488e-06	6.79903e-06	6.96336e-06	3.03256e-07	ACTA2, ACTG2, AFF2, AHNAK, APBB2, APOD, ARHGEF11, ARX, ASH1L, ASPH, ATAD1, ATRX, BAZ2B, BMPR1A, BPTF, CHD2, CHD6, CIRBP, CLK1, COL1A1, CPSF6, CREBRF, CREBZF, CTGF, DDX17, DKK3, DNAJB4, DNAJC3, EIF3E, ELF2, EMILIN1, EMP2, EPC1, EPC2, EPM2AIP1, ETV1, F2R, FAM129A, FBN1, FHL2, FLNA, FOS, FOXS1, GADD45A, GNB2L1, HEYL, HILPDA, HNRNPDL, HNRNPH1, ICK, IFI6, IGF1, IGF2, IQGAP1, JUN, JUNB, KANK2, KLF10, K…
....GO:0080090	BP	e	regulation of primary metabolic process	134/572	3708/26528	1.08957e-09	4	134	1.45109e-05	1.4145e-05	1.44858e-05	5.8776e-07	ACSL3, AFF2, AHNAK, APBB2, APOD, ARHGEF11, ASH1L, ASPH, ATRX, BAZ2B, BMPR1A, BPTF, CHD2, CHD6, CHD9, CIRBP, CLK1, COL1A1, CPSF6, CREBRF, CREBZF, DDX17, DKK3, DNAJB4, DNAJC3, EIF3E, ELF2, EMILIN1, EMP2, EPC1, EPC2, EPM2AIP1, ETV1, F2R, FAM129A, FBN1, FHL2, FLNA, FOS, FOXS1, GADD45A, GNB2L1, GOLM1, HEYL, HNRNPH1, IFI6, IGF1, IGF2, IQGAP1, JUN, JUNB, KANK2, KLF10, KLF11, LIMS1, LMO4, LOC101116548, L…
....GO:0031323	BP	e	regulation of cellular metabolic process	138/572	3875/26528	1.10332e-09	4	138	1.4694e-05	1.43235e-05	1.46675e-05	5.8776e-07	ACSL3, AFF2, AHNAK, APBB2, APOD, ARHGEF11, ASH1L, ASPH, ATAD1, ATRX, BAZ2B, BMPR1A, BPTF, CHD2, CHD6, CIRBP, CLK1, COL1A1, CPSF6, CREBRF, CREBZF, DDAH2, DDX17, DKK3, DNAJB4, DNAJC3, EIF3E, ELF2, EMILIN1, EMP2, EPC1, EPC2, EPM2AIP1, ETV1, F2R, FAM129A, FBN1, FHL2, FLNA, FOS, FOXS1, GADD45A, GNB2L1, HEYL, HNRNPH1, IFI6, IGF1, IGF2, IQGAP1, JUN, JUNB, KANK2, KLF10, KLF11, LIMS1, LMO4, LOC101111337, …
.....GO:0010468	BP	e	regulation of gene expression	116/572	3070/26528	1.24979e-09	5	116	1.66447e-05	1.6225e-05	1.66134e-05	6.40179e-07	ACTA2, ACTG2, AFF2, AHNAK, APBB2, APOD, ARHGEF11, ARX, ASH1L, ATRX, BAZ2B, BMPR1A, BPTF, CHD2, CHD6, CIRBP, CLK1, COL1A1, CREBRF, CREBZF, CTGF, DDX17, DKK3, DNAJB4, DNAJC3, EIF3E, ELF2, EMILIN1, EPC1, EPC2, ETV1, F2R, FAM129A, FHL2, FLNA, FOS, FOXS1, GNB2L1, HEYL, HILPDA, HNRNPDL, HNRNPH1, ICK, IGF2, IQGAP1, JUN, JUNB, KANK2, KLF10, KLF11, LIMS1, LMO4, LOC101110922, LOC101122777, LOC106991082, LT…
....GO:0051171	BP	e	regulation of nitrogen compound metabolic process	129/572	3578/26528	2.90988e-09	4	129	3.87537e-05	3.77767e-05	3.86781e-05	1.43532e-06	ACSL3, AFF2, AHNAK, APBB2, APOD, ARHGEF11, ASH1L, ASPH, ATRX, BAZ2B, BMPR1A, BPTF, CHD2, CHD6, CIRBP, CLK1, COL1A1, CPSF6, CREBRF, CREBZF, DDAH2, DDX17, DKK3, DNAJB4, DNAJC3, EIF3E, ELF2, EMILIN1, EMP2, EPC1, EPC2, ETV1, F2R, FAM129A, FBN1, FHL2, FLNA, FOS, FOXS1, GADD45A, GNB2L1, HEYL, HNRNPH1, IFI6, IGF2, IQGAP1, JUN, JUNB, KANK2, KLF10, KLF11, LIMS1, LMO4, LOC101116548, LOC101117112, LOC101122…
..GO:0048869	BP	e	cellular developmental process	85/572	2019/26528	3.29009e-09	2	85	4.38174e-05	4.27127e-05	4.37286e-05	1.56491e-06	ACTN1, ANXA6, ARX, ATRX, BMPR1A, CLIC4, CNN3, COL1A1, COL27A1, COL6A1, CTGF, DDX17, DLK1, DPYSL3, DTX1, DZIP1, ELF2, EPC1, ETV1, FHL2, FLNA, FNDC3A, FOS, FOXS1, GJC1, HEYL, HTRA1, IQGAP1, JAM3, JUNB, KCNAB2, LAMA1, LAMA2, LAMC3, LIMS1, LMO4, LOC101110922, LOC101111337, LOC106991082, MAP1A, MAP1B, MORC3, MXRA8, MYADM, MYH10, MYOCD, NDRG2, NHS, NIPBL, OSR1, PAFAH1B1, PBXIP1, PDGFRA, PKDCC, PLPP3, P…
....GO:0045595	BP	e	regulation of cell differentiation	55/572	1094/26528	6.74886e-09	4	55	8.98814e-05	8.76153e-05	8.96924e-05	3.09936e-06	ADAMTS9, BMPR1A, COL1A1, CTGF, DDX17, DTX1, EMP2, FBN1, FLNA, FOS, GOLGA4, HEYL, IGF2, JUN, JUNB, KLF10, LIMS1, LOC101105867, LOC101110145, LOC101110922, LOC101111337, LOC106991082, LTBP4, MACF1, MAP1B, MYADM, MYOCD, N4BP2L2, NAP1L1, NPTN, OCIAD1, OSR1, PDE5A, PDGFRA, PDLIM7, PHLDB2, PKDCC, PTCH1, RARRES2, RBFOX2, RBP1, SMAD5, SMARCD3, TCF4, TESC, TGFB1I1, TMEM119, TNRC6B, TRIB2, TWSG1, UFL1, VEZ…
....GO:0097435	BP	e	supramolecular fiber organization	27/572	344/26528	9.54155e-09	4	27	0.000127074	0.000123871	0.000126798	4.23581e-06	ACTN1, COL14A1, COL1A1, COL1A2, DES, DPYSL3, EFEMP2, EMILIN1, EMP2, FBLN5, FLNA, IQGAP2, LIMA1, LUM, MYH10, PDGFRA, PDLIM3, PLS3, RHOBTB3, RHOJ, SERPINH1, SORBS1, TMOD3, TPM2, TRDN, VIM, WASF3
....GO:0051094	BP	e	positive regulation of developmental process	47/572	874/26528	1.46032e-08	4	47	0.000194486	0.000189582	0.000194048	6.27373e-06	ADAMTS9, ANO6, ARX, BMPR1A, COL1A1, CTGF, FLNA, FOS, FOXS1, GNB2L1, GOLGA4, GPM6B, IQGAP1, JUN, JUNB, KLF10, LIMS1, LOC101105867, LOC101110145, LOC101110922, LOC101122777, MACF1, MAP1B, MTDH, MYADM, MYOCD, NAP1L1, NIPBL, NPTN, OSR1, PDE5A, PDLIM7, PHLDB2, PKDCC, PTCH1, RARRES2, SMAD5, SMARCD3, TCF4, TESC, TGFB1I1, TMEM106B, TMEM119, UFL1, VEZF1, WWTR1, ZEB1
......GO:0017015	BP	e	regulation of transforming growth factor beta receptor signaling pathway	12/572	66/26528	1.53654e-08	7	12	0.000204636	0.000199477	0.000204159	6.39487e-06	ASPN, DKK3, EMILIN1, FBN1, HTRA1, LTBP1, LTBP4, PMEPA1, RASL11B, SKIL, TGFB1I1, ZEB1
.....GO:1903844	BP	e	regulation of cellular response to transforming growth factor beta stimulus	12/572	67/26528	1.83547e-08	5	12	0.000244448	0.000238285	0.000243861	7.40752e-06	ASPN, DKK3, EMILIN1, FBN1, HTRA1, LTBP1, LTBP4, PMEPA1, RASL11B, SKIL, TGFB1I1, ZEB1
...GO:0051239	BP	e	regulation of multicellular organismal process	75/572	1761/26528	1.97218e-08	3	75	0.000262655	0.000256033	0.000262004	7.51386e-06	ADAMTS9, ANO6, ANXA6, APOD, ARSB, ARX, ASPN, ATP1A2, ATP2A2, BMPR1A, CD9, COL1A1, CTGF, DTX1, EMILIN1, EMP2, F2R, FBN1, FOS, FOXS1, GNB2L1, GOLGA4, GPM6B, HEYL, HILPDA, IQGAP1, KLF10, LAMA1, LAMA2, LOC101110145, LOC101110922, LOC101111337, LOC101122777, LOC106991082, LTBP1, LUM, MACF1, MAP1B, MTDH, MYLIP, MYOCD, NAP1L1, NIPBL, NPTN, OSR1, PDE5A, PDGFRA, PHLDB2, PKDCC, PLN, PRDX4, PROS1, PTCH1, RB…
...GO:0048513	BP	e	animal organ development	46/572	851/26528	1.97466e-08	3	46	0.000262985	0.000256355	0.000262314	7.51386e-06	ACSL3, AFF2, APOD, ASH1L, BMPR1A, BPTF, CHD2, CKB-1, COL1A1, COL4A1, COL6A3, CTGF, DKK3, ETV1, FBN1, GREB1L, HEYL, HTRA1, IGF2, JUNB, KMT5B, LAMA2, LMO4, LOC101108984, LOC101122777, MYH10, NIPBL, OSR1, PCDH18, PDGFRA, PDLIM3, PKDCC, PRDX4, PTCH1, RARRES2, RCN1, RHOBTB3, SEC63, SMAD5, SPARC, TCF21, TCF23, TRA2B, TWIST1, TWSG1, ZEB1
....GO:0009889	BP	e	regulation of biosynthetic process	97/572	2554/26528	3.63713e-08	4	97	0.000484392	0.00047218	0.000483119	1.34553e-05	ACSL3, AFF2, APBB2, ARHGEF11, ASH1L, ATRX, BAZ2B, BMPR1A, BPTF, CHD2, CHD6, CIRBP, COL1A1, CREBRF, CREBZF, DDAH2, DDX17, DKK3, DNAJB4, DNAJC3, EIF3E, ELF2, EMILIN1, EPC1, EPC2, EPM2AIP1, ETV1, F2R, FAM129A, FHL2, FLNA, FOS, FOXS1, GNB2L1, HEYL, IGF1, IGF2, JUN, JUNB, KANK2, KLF10, KLF11, LIMS1, LMO4, LOC101122777, LOC106991082, LUM, MTDH, N4BP2L2, NFIA, NFIC, NIPBL, NR2F2, NUCKS1, OSR1, PBXIP1, P…
.....GO:0010556	BP	e	regulation of macromolecule biosynthetic process	93/572	2419/26528	3.91766e-08	5	93	0.000521754	0.0005086	0.000520344	1.41015e-05	AFF2, APBB2, ARHGEF11, ASH1L, ATRX, BAZ2B, BMPR1A, BPTF, CHD2, CHD6, CIRBP, COL1A1, CREBRF, CREBZF, DDX17, DKK3, DNAJB4, DNAJC3, EIF3E, ELF2, EPC1, EPC2, EPM2AIP1, ETV1, F2R, FAM129A, FHL2, FLNA, FOS, FOXS1, GNB2L1, HEYL, IGF1, IGF2, JUN, JUNB, KANK2, KLF10, KLF11, LIMS1, LMO4, LOC101122777, LOC106991082, LUM, MTDH, N4BP2L2, NFIA, NFIC, NIPBL, NR2F2, NUCKS1, OSR1, PBXIP1, PDLIM1, PLPP3, PPP1R12A,…
.....GO:0051172	BP	e	negative regulation of nitrogen compound metabolic process	66/572	1503/26528	4.11354e-08	5	66	0.000547842	0.00053403	0.00054632	1.44169e-05	APOD, ATRX, BPTF, CIRBP, CREBRF, CREBZF, DKK3, DNAJB4, DNAJC3, ELF2, EMILIN1, EPC1, FAM129A, FHL2, FLNA, FOXS1, GADD45A, GNB2L1, IFI6, IGF2, JUN, JUNB, KANK2, KLF10, KLF11, LIMS1, LOC101116548, LOC101117112, LOC101122777, LOC106991082, MAP1A, MTDH, MYADM, N4BP2L2, NFIA, NFIC, NIPBL, NR2F2, OSR1, PBXIP1, PLPP3, PMEPA1, PTCH1, PUM1, RBFOX2, RBM23, SERPING1, SERPINH1, SKIL, SMAD5, SMARCC2, SPON1, TB…
.....GO:0031326	BP	e	regulation of cellular biosynthetic process	95/572	2507/26528	6.38601e-08	5	95	0.000850489	0.000829046	0.000848062	2.13889e-05	ACSL3, AFF2, APBB2, ARHGEF11, ASH1L, ATRX, BAZ2B, BMPR1A, BPTF, CHD2, CHD6, CIRBP, COL1A1, CREBRF, CREBZF, DDAH2, DDX17, DKK3, DNAJB4, DNAJC3, EIF3E, ELF2, EPC1, EPC2, EPM2AIP1, ETV1, F2R, FAM129A, FHL2, FLNA, FOS, FOXS1, GNB2L1, HEYL, IGF1, IGF2, JUN, JUNB, KANK2, KLF10, KLF11, LIMS1, LMO4, LOC101122777, LOC106991082, LUM, MTDH, N4BP2L2, NFIA, NFIC, NIPBL, NR2F2, NUCKS1, OSR1, PBXIP1, PDLIM1, PL…
...GO:0009888	BP	e	tissue development	26/572	353/26528	6.45918e-08	3	26	0.000860234	0.000838546	0.000857715	2.13889e-05	ADAMTS9, ANO6, ANXA6, ASH1L, ASPN, ATP2C1, BMPR1A, BPTF, COL1A1, GJC1, GREB1L, JUNB, KANK2, KLF10, LOC101110855, MYL6, OSR1, PKDCC, PLN, PTCH1, PTN, SMAD5, TBL1XR1, TCF21, TMEM119, VAMP5
.....GO:0045597	BP	e	positive regulation of cell differentiation	35/572	584/26528	6.58465e-08	5	35	0.000876944	0.000854835	0.00087431	2.13889e-05	ADAMTS9, BMPR1A, COL1A1, CTGF, FLNA, FOS, GOLGA4, JUN, JUNB, KLF10, LIMS1, LOC101105867, LOC101110145, LOC101110922, MACF1, MAP1B, MYADM, MYOCD, NAP1L1, NPTN, PDE5A, PDLIM7, PKDCC, PTCH1, RARRES2, SMAD5, SMARCD3, TCF4, TESC, TGFB1I1, TMEM119, UFL1, VEZF1, WWTR1, ZEB1
....GO:0051270	BP	e	regulation of cellular component movement	38/572	670/26528	7.48938e-08	4	38	0.000997436	0.000972289	0.000994365	2.37485e-05	ACTN1, ADAMTS9, ANO6, APOD, ARSB, BMPR1A, CLIC4, COL1A1, CXCL12, DPYSL3, EMILIN1, EMP2, F2R, FLNA, GNB2L1, HSPA5, IQGAP1, JAM3, LAMA1, LAMA2, LAMB1, LMO4, LOC101105867, LOC101111337, MACF1, MYADM, NEXN, NIPBL, PDGFRA, PHLDB2, PKN2, PLN, RARRES2, RHOJ, S100A14, SPARC, SPINT2, TRIP6
.....GO:0051252	BP	e	regulation of RNA metabolic process	88/572	2273/26528	8.76505e-08	6	88	0.00116733	0.0011379	0.00116365	2.65506e-05	AFF2, AHNAK, APBB2, ARHGEF11, ASH1L, ATRX, BAZ2B, BMPR1A, BPTF, CHD2, CHD6, CIRBP, CLK1, COL1A1, CPSF6, CREBRF, CREBZF, DDX17, DKK3, DNAJB4, ELF2, EPC1, EPC2, ETV1, F2R, FHL2, FLNA, FOS, FOXS1, HEYL, HNRNPH1, IGF2, JUN, JUNB, KANK2, KLF10, KLF11, LIMS1, LMO4, LOC101122777, LOC106991082, LUM, MTDH, N4BP2L2, NFIA, NFIC, NIPBL, NR2F2, OSR1, PBXIP1, PDLIM1, PLPP3, PPP1R12A, PTCH1, PUM1, RBFOX2, RBM23…
.....GO:0031325	BP	e	positive regulation of cellular metabolic process	82/572	2069/26528	8.7718e-08	5	82	0.00116823	0.00113877	0.00116446	2.65506e-05	ACSL3, ARHGEF11, ASH1L, ASPH, ATAD1, ATRX, BMPR1A, BPTF, CHD6, CIRBP, COL1A1, CREBRF, DDAH2, DDX17, DNAJC3, EIF3E, ELF2, EMP2, EPC1, EPM2AIP1, F2R, FAM129A, FBN1, GADD45A, GNB2L1, HEYL, IGF1, IQGAP1, JUN, JUNB, KLF10, LMO4, LUM, MTDH, NFIA, NFIC, NIPBL, NPTN, NR2F2, OSR1, PACSIN3, PDE5A, PDGFRA, PLGRKT, PLPP3, PPP1R12A, PPP1R15A, PRNP, PTCH1, PUM1, RARRES2, RBM23, RBPMS, SMAD5, SMARCA5, SMARCC2, …
....GO:0009893	BP	e	positive regulation of metabolic process	92/572	2422/26528	9.12381e-08	4	92	0.00121511	0.00118447	0.00121109	2.70024e-05	ACSL3, ACTA2, ACTG2, ARHGEF11, ARX, ASH1L, ASPH, ATAD1, ATRX, BMPR1A, BPTF, CHD6, CIRBP, COL1A1, CREBRF, DDAH2, DDX17, DNAJC3, EIF3E, ELF2, EMILIN1, EMP2, EPC1, EPM2AIP1, F2R, FAM129A, FBN1, GADD45A, GNB2L1, HEYL, HILPDA, IGF1, IQGAP1, JUN, JUNB, KLF10, LIMS1, LMO4, LOC101110922, LUM, MTDH, MYLIP, NFIA, NFIC, NFIL3, NIPBL, NPTN, NR2F2, OSR1, PACSIN3, PDE5A, PDGFRA, PLGRKT, PLPP3, PPP1R12A, PPP1R1…
....GO:2000145	BP	e	regulation of cell motility	36/572	627/26528	1.23136e-07	5	36	0.00163993	0.00159858	0.00163439	3.53037e-05	ADAMTS9, ANO6, APOD, ARSB, BMPR1A, CLIC4, COL1A1, CXCL12, DPYSL3, EMILIN1, EMP2, F2R, FLNA, GNB2L1, HSPA5, IQGAP1, JAM3, LAMA1, LAMA2, LAMB1, LMO4, LOC101105867, LOC101111337, MACF1, MYADM, NEXN, NIPBL, PDGFRA, PHLDB2, PKN2, RARRES2, RHOJ, S100A14, SPARC, SPINT2, TRIP6
.....GO:0007010	BP	e	cytoskeleton organization	39/572	712/26528	1.24589e-07	5	39	0.00165927	0.00161744	0.00165354	3.53037e-05	ACTN1, ARHGAP10, ARHGEF11, ATP2C1, ATRX, AVIL, CDC42BPA, CNN1, CNN3, DAAM1, DES, EML4, FLNA, GOLGA2, LOC101107036, LOC101108984, MACF1, MAP1A, MAP1B, MARK1, MYH10, PACSIN3, PAFAH1B1, PDGFRA, PDLIM7, PHLDB2, PRKCDBP, RAB13, RHOBTB3, RHOJ, ROCK2, SORBS1, SVIL, TAOK1, TMOD3, TNNT2, TRDN, VIM, WASF3
..GO:0007165	BP	e	signal transduction	112/572	3189/26528	1.5985e-07	4	112	0.00212888	0.00207521	0.00212137	4.43517e-05	ADGRL2, ANO6, ANXA6, APBB2, APPL1, APPL2, ARHGAP10, ARHGAP28, ARHGEF11, ARHGEF25, ARL13B, ATP2A2, ATRX, BMPR1A, CD9, CDC42BPA, COL1A1, COL1A2, COL4A1, COL4A6, CREBRF, CTGF, CXCL12, DAAM1, DDX17, DKK3, DTX1, DTX3, DZIP1, F2R, FBN1, FLNA, FOS, GADD45A, GNAO1, GNB2L1, GNB4, GRB14, HEYL, HHIP, HNRNPDL, HPGD, HSPA5, ICK, IFI6, IFITM3, IGF1, IQGAP1, IQGAP2, ITGA9, ITGB1, ITSN1, JUN, KLF10, LAMA1, LIMS1…
.....GO:0010810	BP	e	regulation of cell-substrate adhesion	17/572	169/26528	1.64975e-07	5	17	0.00219713	0.00214174	0.00218921	4.48394e-05	APOD, CCDC80, COL1A1, ECM2, EDIL3, EMILIN1, EMP2, FLNA, GPM6B, IQGAP1, LIMS1, MACF1, MYADM, NID1, PEAK1, PHLDB2, RSU1
.....GO:0010605	BP	e	negative regulation of macromolecule metabolic process	74/572	1831/26528	1.68424e-07	5	74	0.00224307	0.00218652	0.00223482	4.48614e-05	AFF2, APOD, ATRX, BPTF, CIRBP, CREBRF, CREBZF, CTGF, DDX17, DKK3, DNAJB4, DNAJC3, EIF3E, ELF2, EMILIN1, EPC1, FAM129A, FHL2, FLNA, FOXS1, GADD45A, GNB2L1, IFI6, IGF2, JUN, JUNB, KANK2, KLF10, KLF11, LIMS1, LOC101116548, LOC101117112, LOC101122777, LOC106991082, MAP1A, MTDH, MYADM, N4BP2L2, NFIA, NFIC, NIPBL, NR2F2, OSR1, PBXIP1, PLPP3, PMEPA1, PTCH1, PUM1, RBFOX2, RBM23, SERPING1, SERPINH1, SKIL,…
.....GO:0010604	BP	e	positive regulation of macromolecule metabolic process	86/572	2252/26528	1.88085e-07	5	86	0.00250491	0.00244176	0.00249551	4.90691e-05	ACTA2, ACTG2, ARHGEF11, ARX, ASH1L, ASPH, ATAD1, ATRX, BMPR1A, BPTF, CHD6, CIRBP, COL1A1, CREBRF, DDX17, DNAJC3, EIF3E, ELF2, EMILIN1, EMP2, EPC1, EPM2AIP1, F2R, FAM129A, FBN1, GNB2L1, HEYL, HILPDA, IGF1, IQGAP1, JUN, JUNB, KLF10, LIMS1, LMO4, LOC101110922, LUM, MYLIP, NFIA, NFIC, NFIL3, NIPBL, NPTN, NR2F2, OSR1, PACSIN3, PDE5A, PLGRKT, PLPP3, PPP1R12A, PPP1R15A, PRNP, PTCH1, PUM1, RARRES2, RBM23…
....GO:0000904	BP	e	cell morphogenesis involved in differentiation	13/572	98/26528	1.9159e-07	4	13	0.00255159	0.00248726	0.00254182	4.90691e-05	ARL13B, CLIC4, COL14A1, COL21A1, COL6A1, COL6A3, FLNA, LAMB1, LAMC3, MATN2, PEAK1, SPINT2, VWA1
.....GO:0030334	BP	e	regulation of cell migration	34/572	593/26528	2.86278e-07	6	34	0.00381265	0.00371652	0.00379776	7.19368e-05	ADAMTS9, ANO6, APOD, ARSB, BMPR1A, CLIC4, COL1A1, CXCL12, DPYSL3, EMILIN1, EMP2, F2R, FLNA, GNB2L1, HSPA5, IQGAP1, JAM3, LAMA1, LAMA2, LAMB1, LMO4, LOC101105867, LOC101111337, MACF1, MYADM, NEXN, NIPBL, PDGFRA, PHLDB2, RARRES2, RHOJ, S100A14, SPARC, TRIP6
...GO:0009887	BP	e	animal organ morphogenesis	24/572	333/26528	3.07893e-07	3	24	0.00410052	0.00399714	0.0040842	7.59356e-05	ASH1L, BMPR1A, COL14A1, COL1A1, COL1A2, COL21A1, COL6A1, COL6A3, FBN1, HHIP, LAMB1, LOC101110922, MATN2, NFIC, NIPBL, PDGFRA, PTCH1, SLC39A1, SMARCD3, TCF21, TWSG1, VWA1, WWTR1, ZEB1
.......GO:0030512	BP	e	negative regulation of transforming growth factor beta receptor signaling pathway	9/572	45/26528	4.19893e-07	8	9	0.00559214	0.00545115	0.00556946	0.000101675	ASPN, EMILIN1, FBN1, HTRA1, LTBP1, PMEPA1, RASL11B, SKIL, TGFB1I1
.....GO:0031324	BP	e	negative regulation of cellular metabolic process	68/572	1661/26528	4.486e-07	5	68	0.00597446	0.00582383	0.00594979	0.000106687	APOD, ATRX, BPTF, CIRBP, CREBRF, CREBZF, DKK3, DNAJB4, DNAJC3, ELF2, EMILIN1, EPC1, FAM129A, FHL2, FLNA, FOXS1, GADD45A, GNB2L1, IFI6, IGF2, IQGAP1, JUN, JUNB, KANK2, KLF10, KLF11, LIMS1, LOC101116548, LOC101117112, LOC101122777, LOC106991082, MAP1A, MTDH, MYADM, N4BP2L2, NFIA, NFIC, NIPBL, NR2F2, OSR1, PBXIP1, PLPP3, PMEPA1, PRKCDBP, PTCH1, PUM1, RBFOX2, RBM23, SERPING1, SERPINH1, SKIL, SMAD5, S…
...GO:0040012	BP	e	regulation of locomotion	36/572	665/26528	5.07066e-07	3	36	0.00675311	0.00658285	0.00672471	0.000117855	ADAMTS9, ANO6, APOD, ARSB, BMPR1A, CLIC4, COL1A1, CXCL12, DPYSL3, EMILIN1, EMP2, F2R, FLNA, GNB2L1, HSPA5, IQGAP1, JAM3, LAMA1, LAMA2, LAMB1, LMO4, LOC101105867, LOC101111337, MACF1, MYADM, NEXN, NIPBL, PDGFRA, PHLDB2, PKN2, RARRES2, RHOJ, S100A14, SPARC, SPINT2, TRIP6
.....GO:0019219	BP	e	regulation of nucleobase-containing compound metabolic process	90/572	2442/26528	5.13259e-07	5	90	0.00683558	0.00666324	0.00680632	0.000117855	AFF2, AHNAK, APBB2, ARHGEF11, ASH1L, ATRX, BAZ2B, BMPR1A, BPTF, CHD2, CHD6, CIRBP, CLK1, COL1A1, CPSF6, CREBRF, CREBZF, DDX17, DKK3, DNAJB4, ELF2, EPC1, EPC2, ETV1, F2R, FHL2, FLNA, FOS, FOXS1, HEYL, HNRNPH1, IGF2, JUN, JUNB, KANK2, KLF10, KLF11, LIMS1, LMO4, LOC101122777, LOC106991082, LUM, MTDH, N4BP2L2, NFIA, NFIC, NIPBL, NR2F2, NUCKS1, OSR1, PBXIP1, PDLIM1, PLPP3, PPP1R12A, PTCH1, PUM1, RBFOX…
....GO:2000026	BP	e	regulation of multicellular organismal development	44/572	907/26528	6.0962e-07	4	44	0.00811892	0.00791422	0.00808356	0.000135739	ADAMTS9, ANO6, ASPN, BMPR1A, CTGF, DTX1, EMILIN1, EMP2, FBN1, FOS, GNB2L1, GOLGA4, GPM6B, HEYL, KLF10, LAMA1, LAMA2, LOC101110145, LOC101110922, LOC101111337, LOC106991082, MACF1, MAP1B, MTDH, NAP1L1, NIPBL, NPTN, OSR1, PHLDB2, PKDCC, PTCH1, RBFOX2, RBP1, SMARCD3, SPARC, TCF4, TESC, TMEM119, TNRC6B, UFL1, VEZF1, WASF3, WWTR1, ZEB1
......GO:0010558	BP	e	negative regulation of macromolecule biosynthetic process	47/572	1000/26528	6.32645e-07	6	47	0.00842557	0.00821315	0.00838824	0.000135739	ATRX, BPTF, CREBRF, CREBZF, DKK3, DNAJB4, ELF2, EPC1, FHL2, FLNA, FOXS1, GNB2L1, IGF2, JUN, JUNB, KANK2, KLF10, KLF11, LIMS1, LOC101122777, LOC106991082, MTDH, N4BP2L2, NFIA, NFIC, NIPBL, NR2F2, OSR1, PBXIP1, PTCH1, PUM1, RBFOX2, RBM23, SKIL, SMAD5, SMARCC2, TBL1XR1, TCF21, TCF4, TMEM59, TNRC6B, TWIST1, WWTR1, ZC3H11A, ZC3H6, ZCCHC11, ZEB1
.....GO:0003422	BP	e	growth plate cartilage morphogenesis	6/572	16/26528	6.52299e-07	5	6	0.00868732	0.0084683	0.00864818	0.000135739	COL14A1, COL21A1, COL6A1, COL6A3, MATN2, VWA1
.....GO:0090171	BP	e	chondrocyte morphogenesis	6/572	16/26528	6.52299e-07	5	6	0.00868732	0.0084683	0.00864818	0.000135739	COL14A1, COL21A1, COL6A1, COL6A3, MATN2, VWA1
......GO:0003414	BP	e	chondrocyte morphogenesis involved in endochondral bone morphogenesis	6/572	16/26528	6.52299e-07	6	6	0.00868732	0.0084683	0.00864818	0.000135739	COL14A1, COL21A1, COL6A1, COL6A3, MATN2, VWA1
......GO:0003429	BP	e	growth plate cartilage chondrocyte morphogenesis	6/572	16/26528	6.52299e-07	7	6	0.00868732	0.0084683	0.00864818	0.000135739	COL14A1, COL21A1, COL6A1, COL6A3, MATN2, VWA1
.....GO:0090092	BP	e	regulation of transmembrane receptor protein serine/threonine kinase signaling pathway	15/572	146/26528	6.6741e-07	6	15	0.00888857	0.00866447	0.00884586	0.000136747	ASPN, BMPR1A, DKK3, EMILIN1, FBN1, HTRA1, LTBP1, LTBP4, PMEPA1, RASL11B, RBPMS, SKIL, TGFB1I1, TWSG1, ZEB1
....GO:0009966	BP	e	regulation of signal transduction	79/572	2063/26528	7.4397e-07	5	79	0.00990819	0.00965839	0.00985983	0.000150124	APOD, ARHGAP28, ARHGEF11, ARHGEF25, ASH1L, ASPN, ATP2C1, BMPR1A, CDC42BPA, CDKN2AIP, COL1A1, CREBRF, CTGF, DKK3, DLK1, DTX1, ELF2, EMILIN1, EMP2, F2R, FBN1, FHL2, FLNA, GADD45A, GNB2L1, HHIP, HSPA5, HTRA1, IFI6, IGF1, IQGAP1, ITSN1, KANK2, LIMS1, LOC101110855, LOC101110922, LOC101117112, LOC101122777, LTBP1, LTBP4, MACF1, MTDH, MYADM, NENF, NPTN, NUCKS1, PDE5A, PDGFRA, PLPP3, PMEPA1, PRKCDBP, PTC…
....GO:0010646	BP	e	regulation of cell communication	87/572	2364/26528	7.82239e-07	4	87	0.0104179	0.0101552	0.0103662	0.000155491	ACTN1, APOD, ARHGAP28, ARHGEF11, ARHGEF25, ASH1L, ASPN, ATAD1, ATP2A2, ATP2C1, BMPR1A, CDC42BPA, CDKN2AIP, COL1A1, CREBRF, CTGF, DKK3, DLK1, DTX1, ELF2, EMILIN1, EMP2, F2R, FBN1, FHL2, FLNA, GADD45A, GNB2L1, HHIP, HSPA5, HTRA1, IFI6, IGF1, IQGAP1, ITSN1, KANK2, LAMA2, LIMS1, LOC101110855, LOC101110922, LOC101117112, LOC101122777, LTBP1, LTBP4, MACF1, MAP1A, MTDH, MYADM, NENF, NPTN, NUCKS1, PDE5A,…
[truncated: 1,169 more rows]

## Sheet: goea_results_3
Table S5: GO analysis of DEGs in each cell cluster by GOATOOLS
[truncated: 2,341 more rows]

## Sheet: goea_results_4
Table S5: GO analysis of DEGs in each cell cluster by GOATOOLS
[truncated: 994 more rows]

## Sheet: goea_results_5
Table S5: GO analysis of DEGs in each cell cluster by GOATOOLS
[truncated: 1,223 more rows]

[truncated: 9 more sheets: goea_results_6, goea_results_7, goea_results_8, goea_results_9, goea_results_10, goea_results_11, goea_results_12, goea_results_13, goea_results_14]
